# Supplementary material for: The genotype distribution, infection stage and drug resistance mutation profile of human immunodeficiency virus-1 among the infected blood donors from five Chinese blood centers, 2014–2017
Source: PLoS One. 2020 Dec 21;15(12):e0243650. doi: 10.1371/journal.pone.0243650 (PMC7752150; doi:10.1371/journal.pone.0243650)
Supplement: S2 Text — (TXT) [file pone.0243650.s005.txt]

>CQ12000047
GATGATACAGTATTAGAAGACATGAATTTGCCAGGGAAATGGAAACCAAAAATGATAGGGGGAATTGGAGGTTTTATCAAAGTAAGACAGTATGAACAGATACCCATAGAAATCTGTGGACATACAGCTATAGGTACAGTATTAGTAGGACCTACACCTGTCAACATAATTGGAAGAAATCTGTTGACTCAGCTTGGTTGTACTTTAAATTTTCCAATCAGTCCTATTGAAACTGTACCAGTAAAACTAAAGCCAGGAATGGATGGCCCAAAGGTTAAACAATGGCCATTGACAAAAGAGAAAATAGAAGCATTAACAGCAATTTGTGATGAAATGGAAAAGGAAGGAAAAATTACAAAAATTGGGCCTGAAAATCCATATAACACTCCAATATTTGCCATAAAAAAGAAAGACAGTACTAAGTGGAGAAAATTAGTAGATTTCAGGGAACTCAATAAAAGAACTCAAGATTTTTGGGAAGTTCAATTAGGAATACCACACCCAGCAGGATTAAAAAAGAAAAAATCAGTGACAGTGCTGGACGTGGGGGATGCATATTTTTCAGTGCCTTTACATGAAGACTTCAGGAAATATACTGCATTCACCATACCTAGTATAAACAATGAAACACCAGGGATTAGGTATCAGTACAATGTACTTCCACAGGGATGGAAAGGATCACCAGCAATATTTCAAAGTAGCATGACAAAAATCTTAGAGCCTTTTAGAAAACAAAATCCAGACATAGTCATCTATCAATACATGGATGATTTGTATGTAGGGTCTGACTTAGAGATAGGGCAGCATAGAACAAAAATAGAGGAACTGAGACAACATTTGTTGAGGTGGGGATTTACCACACCAGACAAGAAACATCAGAAAGAACCTCCATTTCTTTGGATGGGGTATGAACTTCATCCTGACAAA---
>CQ12000081
GATGATACAGTATTAGAAGACATGAATTTGCCAGGGAAATGGAAACCAAAAATGATAGGGGGAATTGGAGGTTTTATCAAAGTAAGACAGTATGAACAGATACCCATAGAAATCTGTGGACATAAAGCTATAGGTACAGTATTAATAGGACCTACACCTGTCAACATAATTGGAAGAAATTTGTTGACTCAGCTTGGTTGTACTTTAAATTTTCCAATCAGTCCTATTGAAACTGTACCAGTAAAATTAAAGCCAGGAATGGATGGCCCAAAGGTTAAACAATGGCCATTGACAAAAGAGAAAATAGAAGCATTAACAGCAATTTGTGATGAAATGGAAAAGGAAGGCAAAATTACAAAAATTGGGCCTGAAAATCCATACAACACTCCAATATTTGCCATAAAAAAGAAAGACAGTACTAAGTGGAGAAAATTAGTAGATTTCAGGGAACTCAATAAAAGAACTCAAGATTTTTGGGAAGTTCAATTAGGAATACCACACCCAGCAGGATTAAAAAAGAAAAAATCAGTGACAGTGCTGGATGTGGGGGATGCATATTTTTCAGTTCCTTTATATGAAGACTTCAGGAAATATACTGCATTCACCATACCTAGTACAAACAATGAAACACCAGGGATTAGGTATCAGTATAATGTACTTCCACAGGGATGGAAAGGATCACCAGCAATATTTCAAAGTAGCATGACAAAAATCTTAGAGCCTTTTAGGAAACAAAATCCAGACATAGTCATCTATCAATACATGGATGATTTGTATGTAGGATCTGACTTAGAGATAGGGCAGCATAGAACAAAAATAGAGGAACTGAGACAACATTTGTTGAGGTGGGGATTTACCACACCAGACAAGAAACATCAGAAAGAACCTCCATTTCTTTGGATGGGGTATGAACTCCATCCTGACAAA---
>CQ12000087
GATGATACAGTGTTAGAAGACATGAATTTGCCAGGGAAATGGAAACCAAAAATGATAGGGGGAATTGGAGGTTTTATCAAAGTAAGACAGTATGAACAGATACCCATAGAAATCTGTGGACATGAAGCTATAGGTACAGTATTAGTAGGACCTACACCTGTCAACATAATTGGAAGAAATCTGTTGACTCAGCTTGGTTGTACTTTAAATTTTCCAATCAGTCCTATTGAAACTGTACCAGTAAAACTAAAGCCAGGAATGGATGGCCCAAAGGTTAAACAATGGCCATTGACAAAAGAGAAAATAGAAGCATTAACAGCAATTTGTGATGAAATGGAAAAGGAAGGAAAAATTACAAAAATTGGGCCTGAAAATCCATACAACACTCCAATATTTGCCATAAAAAAGAAAGACAGTACTAAGTGGAGAAAATTAGTAGATTTCAGGGAACTCAATAAAAGAACTCAAGATTTTTGGGAAGTTCAATTAGGAATACCACACCCAGCAGGATTAAAAAAGAAAAAATCAGTGACAGTGCTGGATGTGGGGGATGCATATTTTTCAGTTCCTTTATATGAAGACTTCAGGAAATATACTGCATTCACCATACCTAGTATAAACAATGAAACACCAGGGATTAGGTATCAGTACAATGTACTTCCACAGGGATGGAAAGGATCACCAGCAATATTTCAAAGTAGCATGACAAAAATCTTAGAGCCTTTTAGAAGACAAAATCCAGACATAGTCATCTATCAATACATGGATGATTTGTATGTAGGATCTGACTTAGAGATAGGGCAGCATAGAACAAAAATAGAGGAACTGAGACAACATTTGTTGAGGTGGGGATTTACCACACCAGACAAGAAACATCAGAAAGAACCTCCATTTCTTTGGATGGGGTATGAACTCCATCCTGACAAA---
>CQ12000179
GATGATACAGTATTAGAAGACATGAATTTGCCAGGGAAATGGAAACCAAAAATGATAGGGGGAATTGGAGGTTTTATCAAAGTAAGACAGTATGAACAGATACCCATAGAAATCTGTGGACATAAAGCTATAGGTACAGTATTAGTAGGACCTACACCTGTCAACATAATTGGAAGAAATCTGTTGACTCAGCTTGGTTGTACTTTAAATTTTCCAATCAGTCCTATTGAAACTGTACCAGTAAAACTAAAGCCAGGAATGGATGGCCCAAAGGTTAAACAATGGCCATTGACAAAAGAGAAAATAGAAGCATTAACAGCAATTTGTGATGAAATGGAAAAGGAAGGAAAAATTACAAAAATTGGGCCTGAAAATCCATACAACACTCCAATATTTGCCATAAAAAAGAAAGACAGTACTAAGTGGAGAAAATTAGTAGATTTCAGGGAGCTCAATAAAAGAACTCAAGATTTTTGGGAAGTTCAATTAGGAATACCACACCCAGCAGGATTAAAAAAGAAAAAATCAGTGACAGTGCTGGATGTGGGGGATGCATATTTTTCAGTTCCTTTACATGAAGACTTCAGGAAATATACTGCATTCACCATACCTAGTACAAACAATGAAACACCAGGGATTAGGTATCAGTACAATGTACTCCCACAGGGATGGAAAGGATCACCAGCAATATTTCAAAGTAGCATGACAAAAATCTTAGAGCCTTTTAGAAAACAAAATCCAGACATAGTCATCTATCAATACATGGATGATTTGTATGTAGGATCTGACTTAGAGATAGGGCAGCATAGAACAAAAATAGAGGAACTGAGACAACATCTGTTGAGGTGGGGATTTACCACACCAGACAAGAAACATCAGAAAGAACCTCCATTTCTTTGGATGGGGTATGAACTCCATCCTGACAAA---
>CQ12000196
GATGATACAGTATTAGAAGACATGAATTTGCCAGGGAAATGGAAACCAAAAATGATAGGGGGAATTGGAGGTTTTATCAAAGTAAGACAGTATGAACAGATACCCATAGAAATCTGTGGACATAAAGCTATAGGTACAGTATTAATAGGACCTACACCTGTCAACATCATTGGAAGAAATCTGTTGACTCAGCTTGGTTGTACTTTAAATTTTCCAATCAGTCCTATTGAAACTGTACCAGTAAAACTAAAGCCAGGAATGGATGGCCCAAAGGTTAAACAATGGCCATTGACAAAAGAGAAAATAGAAGCATTAACAGCAATTTGTGATGAAATGGAAAAGGAAGGAAAAATTACAAAAATTGGGCCTGAAAATCCATACAACACTCCAATATTTGCCATAAAAAAGAAAGACAGTACTAAGTGGAGAAAATTAGTAGATTTCAGGGAACTCAATAAAAGAACTCAAGATTTTTGGGAAGTTCAATTAGGAATACCACACCCAGCAGGATTAAAAAAGAAAAAATCAGTGACAGTGCTGGATGTGGGGGATGCATATTTTTCAGTTCCTTTACATGAAGACTTCAGGAAATATACTGCATTCACCATACCTAGTACAAACAATGAAACACCAGGGATTAGGTATCAGTACAATGTACTTCCACAGGGATGGAAAGGATCACCAGCAATATTTCAAAGTAGCATGACAAAAATCTTAGAGCCTTTTAGAAAACAAAATCCAGACATAGTCATCTATCAATACATGGATGATTTGTATGTAGGATCTGACTTAGAGATAGGGCAGCATAGAATAAAAATAGAGGAACTGAGACAACATTTGTTAAGGTGGGGATTCACCACACCAGACAAGAAACATCAGAAAGAACCTCCATTTCTTTGGATGGGGTATGAACTCCATCCTGACAAA---
>CQ12000354
GATGATACAGTATTAGAAGACATGAATTTGCCAGGGAAATGGAAACCAAAAATGATAGGGGGAATAGGAGGTTTTATCAAAGTAAGACAGTATGAACAGATACCCATAGAAATCTGTGGACATAAAGCTATAGGTACAGTATTAATAGGACCTACACCTGTCAACATAATTGGAAGAAATCTGTTGACTCAGCTTGGTTGTACTTTAAATTTTCCAATCAGTCCTATTGAAACTGTACCAGTAAAACTAAAGCCAGGAATGGATGGCCCAAAGGTTAAACAATGGCCATTGACAAAAGAGAAAATAGAAGCATTAACAGCAATTTGTGATGAAATGGAAAAGGAAGGAAAAATTACAAAAATTGGGCCTGAAAATCCATACAATACTCCAATATTTGCCATAAAAAAGAAAGACAGTACTAAGTGGAGAAAATTAGTAGATTTCAGGGAACTCAATAAAAGAACTCAAGATTTTTGGGAAGTTCAATTAGGAATACCACACCCAGCAGGATTAAAAAAGAAAAAATCAGTGACAGTGCTGGATGTGGGGGATGCATATTTTTCAGTTCCTTTATATGAAGACTTCAGAAAATATACTGCATTCACCATACCTAGTATAAACAATGAAACACCAGGGATTAGGTATCAGTACAATGTACTTCCACAGGGATGGAAAGGATCACCAGCGATATTTCAAAGTAGCATGACAAGAATCTTAGAGCCTTTTAGAAAACAAAATCCAGACATAGTCATCTATCAATACATGGATGATTTGTATGTAGGATCTGACTTAGAGATAGGACAGCATAGAACAAAAATAGAGGAACTGAGACAACATTTGTTGAGGTGGGGATTTACCACACCAGACAAGAAACATCAGAAAGAACCTCCATTTCTTTGGATGGGGTATGAACTCCATCCTGACAAA---
>CQ12000455
GATGATACAGTATTAGAAGACATGAATTTGCCAGGGAAATGGAAACCAAAAATGATAGGGGGAATTGGAGGTTTTATCAAAGTAAGACAGTATGAACAGATACCCATAGAAATCTGTGGACATAAAGCTATAGGTACAGTGTTAATAGGACCTACACCTGTCAACATAATTGGAAGGAATCTGTTGACTCAGCTTGGTTGTACTTTAAATTTTCCAATCAGTCCTATTGAAACTGTACCAGTAAAACTAAAGCCAGGAATGGATGGCCCAAAGGTTAAACAATGGCCATTGACAAAAGAGAAAATAGAAGCATTAACAGCAATTTGTGATGAAATGGAAAAGGAAGGAAAAATTACAAAAATTGGGCCTGAAAATCCATACAACACTCCAATATTCGCCATAAAAAAGAAAGACAGTACTAAGTGGAGAAAATTAGTAGATTTCAGGGAACTCAATAAAAGAACTCAAGATTTCTGGGAAGTTCAATTAGGAATACCACACCCAGCAGGTTTAAAAAAGAAAAAATCAGTGACAGTGCTGGATGTGGGGGATGCATATTTTTCAGTTCCTTTATATGAAGACTTCAGGAAATATACTGCATTCACCATACCTAGTATAAACAATGAAACACCAGGGATTAGGTATCAGTACAATGTACTTCCACAGGGATGGAAAGGATCACCAGCAATATTTCAAAGTAGCATGACAAAAATCTTAGAGCCTTTTAGAAAACAAAATCCAGACATAGTCATCTATCAATACATGGATGATTTGTATGTAGGATCTGACTTAGAGATAGGGCAGCATAGAACAAAAATAGAGGAACTGAGACAACATTTGTTGAGGTGGGGATTTACCACACCAGACAAGAAACATCAGAAAGAACCTCCATTTCTTTGGATGGGGTATGAACTCCATCCTGACAAA---
>CQ12000456
GATGATACAGTATTAGAAGACATGAATTTGCCAGGGAAATGGAAACCAAAAATGATAGGGGGAATTGGAGGTTTTATCAAAGTAAGACAGTATGAACAGATACCCATAGAAATCTGTGGACATAAAGCTATAGGTACAGTATTAATAGGACCTACACCTGTCAACATAATTGGAAGAAATCTGTTGACTCAACTTGGTTGTACTTTAAATTTTCCAATCAGTCCTATTGAAACTGTACCAGTTAAACTAAAGCCAGGAATGGATGGCCCAAAGGTTAAACAATGGCCATTGACAAAAGAGAAAATAGAAGCATTAACAGCAATTTGTGATGAAATGGAAAAGGAAGGAAAAATTACAAAAATTGGGCCTGAAAATCCATACAACACTCCAATATTTGCCATAAAAAAGAAAGATAGTACTAAGTGGAGAAAATTAGTAGACTTCAGGGAACTCAATAAAAGAACTCAAGATTTTTGGGAAGTTCAATTAGGAATACCACACCCAGCAGGATTAAAAAGGAAAAAATCAGTGACAGTGCTGGATGTGGGGGATGCATATTTTTCAGTTCCTTTACATGAAGACTTCAGGAAATATACTGCATTCACCATACCTAGTATAAACAATGAAACACCAGGGATTAGGTATCAGTACAATGTACTTCCACAGGGATGGAAAGGATCACCAGCAATATTTCAAAGTAGCATGACAAAAATCTTAGAGCCTTTTAGAAAACAAAATCCAGACATAGTCATCTATCAATATATGGATGACTTGTATGTAGGATCTGACTTAGAGATAGGGCAACATAGAACAAAAATAGAGGAACTGAGACAACATTTGAAGAGGTGGGGATTTACCACACCAGACAAGAAACATCAGAAAGAACCTCCATTTCGTTGGATGGGGTATGAACTCCATCCTGACAAA---
>CQ12002381
GATGATACAGTATTAGAAGAAATGAATTTGCCAGGGAAATGGAAACCAAAAATGATAGGGGGAATTGGAGGTTTTATCAAAGTAAGACAGTATGAACAGATACCCGTAGAAATCTGCGGACACAAAGCTATAGGTACAGTATTAGTAGGAGATACACCTGTCAACATAATTGGAAGAAATCTGTTGACTCAGCTTGGCTGCACTTTAAATTTTCCAATTAGTCCCATTGAAACTGTACCAGTAAGATTAAAGCCAGGAATGGATGGCCCAAAGGTTAAACAATGGCCATTGACAGAAGAGAAAATAAAGGCATTAACAGCAATTTGTGATGAAATGGAGAAGGAAGGAAAAATTACAAGAATTGGGCCTGAAAATCCATATAACACTCCAATATTTGCCATAAAAAAGAAGGACAGTACTAAGTGGAGAAAATTAGTAGATTTCAGGGAACTCAATAAAAGAACTCAAGATTTTTGGGAAGTTCAATTAGGAATACCACACCCAGCAGGGTTAAAAAAGAAAAAATCAGTAACAGTGCTGGATGTGGGGGATGCATATTTTTCAGTTCCTTTAGATGAAAACTTCAGGAAGTATACTGCATTCACCATACCTAGCATAAACAATGAAACACCAGGGATTAGGTATCAGTACAATGTACTTCCACAGGGATGGAAAGGATCACCAGCAATATTCCAAAGTAGTATGACAAAAATCTTAGAGCCTTTTAGAAAACAAAATCCAGACATAGTTATCTATCAATACATGGATGACTTGTATGTAGGATCTGACTTAGAGATAGGGCAACATAGAACAAAAATAGAGGAACTGAGACAACATTTGTTGAAATGGGGATTTACCACACCAGACAAGAAACATCAGAAAGAACCTCCGTTTCTTTGGATGGGGTATGAACTCCATCCTGACAAA---
>CQ12002382
GATGATACAGTATTAGAAGACATGAATTTGACAGGAAAATGGAAACCAAAAATGATAGGGGGAATTGGAGGTTTTATCAAAGTAAGACAGTATGAACAGATACCCATAGAAATTTGCGGACACAAAGTTATAGGTACAGTGTTAATAGGACCTACACCGGTCAACATAATTGGCAGAAATCTGTTGACTCAGCTTGGTTGCACTTTAAACTTTCCCATCAGTCCCATTGAAACTGTACCAGTAAAATTAAAGCCAGGAATGGATGGCCCAAAAGTTAAACAATGGCCATTGACAGAAGAAAAAATAAAAGCATTAACAGCAATTTGTGATGAAATGGAAAAGGAAGGAAAAATTACAAAAATTGGGCCTGAAAATCCATATAACACTCCAATATTTGCCATAAAAAAGAAGGACAGTACTAAGTGGAGAAAATTAGTAGATTTCAGGGAACTCAATAAAAGAACTCAAGATTTTTGGGAAGTTCAATTAGGAATACCACACCCAGCAGGGTTAAAAAAGAAAAAATCAGTGACAGTACTGGATGTGGGGGATGCATATTTTTCAGTTCCTTTATATGAAGACTTCAGGAAATATACTGCCTTCACCATACCTAGTACAAACAATGAAACACCAGGGATTAGGTATCAGTACAATGTACTTCCCCAGGGATGGAAAGGATCACCAGCAATATTCCAAAGTAGCATGACAAAGATCTTAGATCCTTTTAGAAAACAAAATCCAGACATAGTTATCTATCAATACATGGATGATTTGTATGTAGGATCTGACTTAGAAATAGGGCAGCATAGAACAAAAATAGAGGAACTGAGACAACATTTGTTGAAGTGGGGATTTACCACACCAGACAAGAAACATCAGAAAGAACCTCCATTTCTTTGGATGGGGTATGAACTCCATCCTGACAAA---
>CQ12002484
GATGATACAGTATTAGAAGATATAAATTTGCCAGGAAAATGGAAGCCAAAAATGATAGGGGGAATTGGAGGTTTTATCAAGGTAAGGCAATATGATCAGATACTTATAGAAATTTGTGGAAAAAAGGCTATAGGTACAGTATTAGTAGGACCTACACCTGTCAACATAATTGGACGAAATATGTTGACTCAGATTGGTTGTACTCTAAATTTCCCAATTAGTCCTATTGACACTGTACCAGTAACATTAAAGCCAGGAATGGATGGACCAAAGGTTAAACAGTGGCCATTGACAGAAGAAAAAATAAAAGCATTAACAGAAATTTGTAAAGAGATGGAAGAGGAAGGAAAAATCTCAAAAATTGGGCCTGAGAATCCATATAATACTCCAGTATTTGCTATAAAGAAAAAGGACAGCACCAAATGGAGGAAATTAGTAGATTTCAGAGAGCTCAATAAAAGAACTCAGGACTTTTGGGAAGTTCAATTAGGGATACCGCATCCAGCAGGATTAAAAAAGAAAAAATCAGTGACAGTACTAGATGTGGGAGATGCATATTTTTCAGTTCCTTTAGATGAAAACTTTAGAAAGTATACTGCATTCACCATACCTAGTATAAACAATGAGACACCAGGAATCAGATACCAGTACAATGTGCTACCACAAGGATGGAAAGGATCTCCAGCAATATTCCAGTGTAGCATGACGAAAATCTTAGAGCCCTTTAGAGTAAAAAATCCAGAGATGGTTATCTATCAATACATGGATGACTTGTATGTAGGATCTGATTTAGAAATAGGGCAGCACAGAGCAAAAATAGAGGGGCTAAGAGCTCATCTATTGAGCTGGGGATTTACTACACCAGACAAAAAACATCAGAAGGAACCTCCGTTTCTTTGGATGGGATATGAACTCCATCCAGACAGA---
>CQ12002493
GATGATACAGTATTAGAAGACATACATTTGCCAGGGAAATGGAAACCAAAAATGATAGGGGGAATTGGAGGTTTTATCAAAGTAAGACAGTATGAACAGATACCCATAGAAATCTGTGGACACAAAGCTATAGGTACAGTATTAGTGGGACCCACACCTGTCAACATAATTGGAAGAAATCTGTTGACTCAGCTTGGTTGTACTTTAAATTTTCCAATCAGTCCCATTGAAACTGTACCAGTAAAATTAAAGCCAGGGATGGATGGCCCAAAGGTTAAACAATGGCCATTGACAGAAGAGAAAATAAAAGCATTAACAGAAATTTGTGATGAAATGGAGAAGGAAGGAAAAATTACAAAAATTGGGCCTGACAATCCTTATAACACTCCAATATTTGCCATAAAAAAGAAGGACAGTACTAAGTGGAGAAAATTAGTAGATTTCAGGGAACTTAATAAAAGAACTCAAGATTTTTGGGAAGTTCAATTAGGAATCCCCCCCCCAGCAGGGTTAAAAAAGAAAAAATCAGTGACAGTACTGGATGTGGGGGATGCATATTTTTCAGTTCCCTTATATGAAGACTTCAGGAAATATACTGCATTCACCATACCTAGTAGAAACAATGAAACACCAGGAATTAGGTATCAGTACAATGTACTTCCACAGGGATGGAAAGGATCACCAGCAATATTCCAAAGTAGCATGACAAAAATCTTAGAGCCTTTTAGAAAACAAAATCCAGACATAGAGATCTATCAATACATGGATGATTTGTATGTAGGATCAGACTTAGAGATAGGGCAGCATAGAACAAAAATAGAGGAACTGAGACAACATTTGTTGAGGTGGGGATTTACCACACCAGACAAGAAACATCAGAAAGAACCTCCATTTCTTTGGATGGGGTATGAACTCCATCCTGACAAA---
>CQ12002597
GATGATACAGTATTAGAAGACATGGATTTGCCAGGGAAATGGAAACCAAGAATGATAGGGGGAATTGGAGGCTTTATCAAAGTAAGACAGTATGAACAGATACCCATAGAAATCTGTGGACATAAAGCTATAGGTACAGTATTAGTAGGACCTACACCTGTCAACATAATTGGAAGAAATCTGTTGACTCAGCTTGGGTGTACTTTAAATTTTCCAATCAGTCCTATTGAAACTGTACCAGTAAAACTAAAGCCAGGAATGGATGGCCCAAAGGTTAAACAATGGCCATTGACAAAAGAGAAAATAGAAGCATTAACAGTAATTTGTGATGAAATGGAAAAGGAAGGAAAAATTACAAAAATTGGGCCTGAAAATCCATACAACACTCCAATATTTGCCATAAAAAAGAAAGACAGTACTAAGTGGAGAAAATTAGTAGATTTCAGAGAACTCAATAAAAGAACTCAAGATTTTTGGGAAGTTCAATTAGGAATACCACACCCAGCAGGATTAAAAAAGAAAAAATCAGTGACAGTGCTGGATGTGGGGGATGCATATTTTTCAGTTCCTTTATATGAAGACTTCAGGAAATATACTGCATTCACCATACCTAGTATAAACAATGAAACACCAGGGATTAGGTATCAGTACAATGTACTTCCACAGGGCTGGAAAGGATCACCAGCAATATTTCAAAGTAGCATGACAAAAATCTTAGAGCCTTTTAGAAAACAAAATCCAGACATAGTCATCTATCAATACATGGATGATTTGTATGTAGGATCTGACTTAGAGATAGGGCAGCATAGAACAAAAATAGAGGAACTGAGACAACATTTGTTGAGGTGGGGATTTACCACACCAGACAAGAAACATCAGAAAGAACCTCCATTTCTTTGGATGGGATATGAACTCCATCCTGACAAA---
>CQ12002805
GATGATACAGTATTAGAAGACATGAACTTACCAGGGAAATGGAAACCAAAAATGATAGGGGGAATTGGAGGTTTTATCAAAGTAAGACAGTATGAACAGGTACCCATAGAAATCTGTGGACATAAAGCTACAGGTACAGTATTAGTAGGACCTACACCTGTCAACATAATTGGAAGAAATCTGTTGACTCAGCTTGGTTGCACTTTAAATTTTCCAATCAGTCCTATTGAAACTGTACCAGTAAAACTAAAGCCAGGAATGGATGGCCCAAAGGTTAAACAATGGCCATTGACAAAAGAGAAAATAGAAGCATTAACAGCAATTTGTGATGAAATGGAAAAGGAAGGAAAAATTACAAAAATTGGGCCTGAAAATCCATACAACACTCCAATATTTGCCATAAAAAAGAAAGACAGTACTAAATGGAGAAAATTAGTAGATTTCAGGGAACTCAATAAAAGAACTCAAGATTTTTGGGAAGTTCAATTAGGAATACCTCACCCAGCGGGATTAAAAAAGAAAAAATCAGTGACAGTGCTGGATGTGGGGGATGCATATTTTTCAGTTCCTTTATATGAAGATTTCAGGAAATATACTGCATTCACCATACCTAGTACAAACAATGAAACACCAGGGATTAGGTATCAGTACAATGTACTTCCACAGGGATGGAAAGGATCACCAGCAATATTTCAAAGTAGCATGACAAAAATCTTAGAGCCTTTTAGAAAACAAAATCCAGACATAGTCATCTATCAATACATGGATGATTTGTATGTAGGATCTGACTTAGAGATAGGGCAGCATAGAACAAAAATAGAGGAACTGAGACAACATTTGTTGAGGTGGGGATTTACCACCCCAGACAAGAAACATCAGAAAGAACCTCCATTTCTTTGGATGGGGTATGAACTCCATCCTGACAAA---
>CQ12002806
GATGATACAGTACTAGAAGACATGAATTTGCCAGGGAAATGGAAACCAAAAATGATAGGGGGAATTGGAGGTTTTATCAAAGTAAGACAGTATGAACAGATACCCATAGAAATCTGTGGACATAAAGCTATAGGTACAGTATTAGTAGGACCTACACCTGTCAACATAATTGGAAGGAATCTGTTGACTCAGCTTGGTTGTACTTTAAATTTTCCAATCAGTCCTATTGAAACTGTACCAGTAAAACTAAAGCCAGGAATGGATGGCCCAAAGGTTAAACAATGGCCATTGACAAAAGAGAAAATAGAAGCATTAACAGCAATTTGTGATGAAATGGAAAAGGAAGGAAAAATTACAAAAATTGGGCCTGAAAATCCATACAACACTCCAATATTTGCCATAAAAAAGAAAGACAGTACGAAGTGGAGAAAATTAGTAGATTTCAGGGAACTCAATAAAAGAACTCAAGATTTTTGGGAAGTTCAATTAGGAATACCACACCCAGCAGGATTAAAAAAGAAAAAATCAGTGTCAGTGCTGGATGTGGGGGATGCATATTTTTCAGTTCCTTTATATGAAGACTTCAGGAAATATACTGCATTCACCATACCTAGTATAAACAATGAAACACCAGGGATTAGGTATCAGTACAATGTACTTCCACAGGGATGGAAAGGATCACCAGCAATATTTCAAAGTAGCATGACAAAAATCTTAGAGCCTTTTAGAAAACAAAATCCAGACATAGTCATCTATCAATACATGGATGATTTGTATGTAGGATCTGACTTAGAGATAGGGCAGCATAGAACAAAAATAGAGGAACTGAGACAACATTTGTTGAAGTGGGGATTTACCACACCAGATAAGAAACATCAGAAAGAACCTCCATTTCTTTGGATGGGGTATGAACTCCATCCTGACAAA---
>CQ12002830
GATGATACAGTGTTAGAGGATATAGATTTGCCAGGAAAATGGAAACCAAAAATGATAGGGGGAATTGGAGGTTTTATCAAAGTAAGGCAATATGATCAGATACTTATAGAAATTTGTGGAAAAAAGGCTATAGGTACAGTGTTAGTAGGACCTACACCTGTCAACATAATTGGACGAAATATGTTGACTCAGATTGGCTGTACTTTAAATTTTCCAATCAGTCCTATTGAAACTGTACCAGTAAAACTAAAGCCAGGAATGGATGGCCCAAAGGTTAAACAATGGCCATTGACAAAAGAGAAAATAGAAGCATTAACAGCAATTTGTGATGAAATGGAAAAGGAAGGAAAAATTACAAAAATTGGGCCTGAAAATCCATACAACACTCCAATATTTGCCATAAAAAAGAAAGACAGCACCAAATGGAGGAAGTTAGTAGATTTCAGAGAGCTCAATAAAAGAACTCAGGACTTTTGGGAAGTTCAATTAGGAATACCACACCCAGCAGGATTAAAAAAGAAAAAATCAGTAACAGTGCTGGATGTGGGGGATGCATATTTTTCAGTTCCTTTATATGAAGACTTCAGGAAATATACTGCATTCACCATACCTAGTATAAACAATGAGACACCAGGGATTAGGTATCAGTACAATGTACTTCCACAGGGATGGAAAGGATCACCAGCAATATTTCAAAGTAGCATGACAAGAATCCTAGAGCCTTTTAGAAAACAAAATCCAGACATAGTCATCTATCAATACATGGATGATTTGTATGTAGGATCTGACTTAGAGATAGGGCAGCATAGAACAAAAATAGAGGAACTGAGACAACATTTGCTGACGTGGGGATTTACCACACCAGACAAGAAACATCAGAAAGAACCTCCATTTCTTTGGATGGGGTATGAACTCCATCCTGACAAA---
>CQ12002855
GATGATACAGTATTAGAAGACATGAATTTGCCAGGGAAATGGAAACCAAAAATGATAGGGGGAATTGGAGGTTTTATCAAAGTAAGACAGTATGAACAGATACCCATAGAAATCTGTGGACATAAAGCTATAGGTACAGTATTAGTAGGACCTACACCTGTTAACATAATTGGAAGAAATCTGTTGACTCAGCTTGGTTGTACTTTAAATTTTCCAATCAGTCCTATTGAAACTGTACCAGTAAAACTAAAGCCAGGAATGGATGGCCCAAAGGTCAAACAATGGCCATTGACAAAAGAGAAAATAGAAGCATTAACAGCAATTTGTGATGAAATGGAAAAGGAAGGAAAAATTACAAAAATTGGGCCTGAAAATCCATACAACACTCCAATATTTGCCATAAAAAAGAAAGACAGTACTAAGTGGAGAAAATTAGTAGATTTCAGGGAGCTCAATAAAAGAACTCAAGATTTTTGGGAAGTTCAATTAGGAATACCACACCCAGCAGGATTAAAAAAGAAAAAATCAGTGACAGTGCTGGATGTGGGGGATGCATATTTTTCAGTTCCTTTATATGAAGACTTCAGGAAATATACTGCATTCACCATACCTAGTATAAACAATGAAACACCAGGGATTAGGTATCAGTACAATGTACTTCCACAGGGATGGAAAGGATCACCAGCAATATTTCAAAGTAGCATGACAAAAATCTTAGAGCCTTTTAGAAAACAAAATCCAGACATAGTCATCTATCAATACATGGATGATTTGTATGTAGGATCTGACTTAGAGATAGGGCAGCATAGAACAAAAATAGAGGAACTGAGACAACATTTGTTGGGGTGGGGGTTTACCACACCAGACAAGAAACATCAGAAAGAACCTCCATTTCTTTGGATGGGGTATGAACTCCATCCTGACAAA---
>CQ12002856
GATGATACAGTATTAGAAGACATGAATTTGTCAGGGAAATGGAAACCAAAAATGATAGGGGGAATTGGAGGTTTTATCAAAGTAAGACAGTATGAACAGGTACCCATAGAAATCTGTGGACATAAAGCTATAGGTACAGTATTAGTAGGACCTACACCTGTCAACATAATTGGAAGAAATCTGTTGACTCAGCTTGGTTGTACTTTAAATTTTCCAATCAGTCCTATTGAAACTGTACCAGTAAAACTAAAGCCAGGAATGGATGGCCCAAAGGTTAAACAATGGCCATTGACAAAAGAGAAAATAGAAGCATTAACAGCAATTTGTGATGAAATGGAAAAGGAAGGAAAAATTACAAAAATTGGGCCTGAAAATCCATACAATACTCCAATATTTGCCATAAAAAAGAAAGACAGTACTAAGTGGAGAAAATTAGTAGACTTCAGGGAACTCAATAAGAGAACTCAAGATTTTTGGGAAGTTCAATTAGGGATACCACACCCAGCAGGATTAAAAAAGAAAAAATCAGTGACAGTGCTGGATGTGGGGGATGCATATTTTTCAGTTCCTTTATATGAAGACTTCAGGAAATATACTGCATTCACCATACCTAGTATAAACAATGAAACACCAGGGATTAGGTACCAGTACAATGTACTTCCACAGGGATGGAAAGGATCACCAGCAATATTTCAAAGTAGCATGACAAAAATCTTAGAGCCTTTTAGAAAACAAAATCCAGACATAGTCATCTATCAATACATGGATGATTTGTATGTAGGATCTGACTTAGAGATAGGGCAGCATAGAACAAAAGTAGAGGAACTGAGACAACATTTGTTGAGGTGGGGATTTACCACACCAGACAAGAAACATCAGAAAGAACCTCCATTTCTTTGGATGGGGTATGAACTCCATCCTGACAAA---
>CQ12002857
GATGATACAGTGTTAGAAGATATAAATTTGCCAGGAAAATGGAAACCAAAAATGATAGGGGGAATTGGAGGTTTTATCAAGGTAAAGCAATATGATCAGATACTTATAGAAATTTGTGGGAAAAAGGCTATAGGTACAGTGTTAGTAGGACCTACACCTGTCAATATAATTGGACGAAATATGTTGACTCAGATTGGTTGTACTTTAAATTTCCCAATTAGCCCTATTGACACTGTACCAGTAACATTAAAGCCAGGAATGGATGGACCAAAGGTTAAACAGTGGCCATTAACAGAAGAAAAAATAAAAGCATTAACAGAAATTTGTAAAGAGATGGAAGAGGAAGGAAAAATCTCAAAAATCGGGCCTGAAAATCCATACAATACTCCAGTATTTGCTATAAAGAAAAAGGACAGCACCAAATGGAGGAAATTAGTAGATTTCAGAGAGCTCAATAAAAGAACTCAGGACTTTTGGGAAGTTCAATTAGGAATACCGCATCCAGCAGGTTTAAAGAAAAAGAAATCAGTAACAGTACTAGATGTAGGAGATGCATATTTTTCAATTCCTTTAGATGAAAGCTTTAGAAAATATACTGCATTTACCATACCTAGTACAAACAATGAGACACCAGGAATCAGATATCAGTACAATGTGCTGCCACAGGGATGGAAAGGATCACCGGCAATATTCCAGAGTAGCATGACAAAGATCTTAGAGCCCTTTAGGATAAAAAATCCAGAAATAGTTATCTATCAATACATGGATGACTTGTATGTAGGCTCTGATTTAGAAATAGGGCAGCACAGAACAAAAATAGAAGAGCTAAGAGCTCATCTATTGAGCTGGGGACTTACTACCCCAGACAAAAAGCATCAGAAGGAACCTCCATTCCTATGGATGGGATATGAACTCCATCCTGACAAA---
>CQ12002945
GATGATACAGTATTAAAAGAAGTAAATTTGCCAGGAAAATGGAAACCAAAAATGATAGGAGGAATTGGAGGCTTTATCAAAGTAAGACAATATGAGCAAATAACTATAGAAATTTGTGGAAAAAAGGCTATAGGTACAGTATTAGTGGGACCCACACCTGTCAACATAATAGGAAGAAATATGTTGACTCAGCTTGGATGCACACTAAATTTTCCAATCAGTCCCATTGAAACTGTACCAGTAAAATTAAAGCCAGGAATGGATGGCCCAGGGGTTAAACAATGGCCATTGACAGAAGAAAAAATAAAAGCATTAACAGCAATTTGTGAAGAGATGGAAAAGGAAGGAAAAATTACAAAAATTGGGCCTGACAATCCATATAACACTCCAATATTTGCCATAAAAAAGAAGGACAGTACTAAGTGGAGAAAATTAGTAGATTTTAGGGAACTCAATAAAAGAACTCAAGATTTTTGGGAGGTTCAATTAGGAATACCACACCCAGCAGGGTTAAAAAAGAAAAAATCAGTAACAGTACTGGATGTGGGTGATGCATATTTCTCAGTTCCCTTAGATGAAGACTTCAGGAAGTATACTGCGTTTACCATACCTAGTGTAAACAATGAGACACCAGGGATTAGATATCAGTACAATGTGCTTCCACAGGGATGGAAAGGATCACCAGCAATATTCCAATGTAGCATGACAAAAATTTTAGAGCCCTTCAGAAAACAAAATCCAGACATAGTTATCTATCAATACATGGATGACTTGTATGTAGGATCTGATTTAGAAATAGGGCAGCATAGAGCAAAAATAGAGGAACTGAGAGAACACCTGTTAAAGTGGGGATTTACCACACCAGACAAGAAACATCAGAAAGAACCTCCATTTCTTTGGATGGGGTATGAACTCCATCCTGACAAA---
>CQ12002977
GATGATACAGTATTAGAAGATATAAATTTGCCAGGAAAATGGAGGCCAAAAATGATAGGGGGAATTGGAGGTTTTATCAAGGTAAGACAATATGATCAGATACTTATAGAAATTTGTGGAAAAAGGGCTATAGGTACAGTGTTAGTAGGACCTACACCTGTCAACATAATTGGACGAAATATGTTGACTCAGATTGGTTGTACTTTAAATTTCCCAATTAGTCCTATTGACACTATACCAGTAACATTAAAGCCAGGAATGGATGGACCAAAGGTTAAACAGTGGCCATTAACAGAAGAAAAAATAAAAGCATTAACAGAAATTTGTACAGAGATGGAAAAGGAAGGAAAAATCTCAAAAATCGGGCCTGAAAACCCATACAATACTCCAGTATTTGCTATAAAGAAAAAGGACAGCACCAAATGGAGGAAATTAGTAGATTTCAGAGAGCTCAATAAAAGAACTCAGGATTTTTGGGAAGTGCAATTAGGAATACCACATCCAGCAGGTTTAAAGAAAAGGAAATCAGTAACAGTACTAGATATAGGAGATGCATATTTTTCAGTTCCTTTAGATGAAAGCTTTAGAAAGTATACTGCATTTACCATACCTAGTACAAACAATGAGACACCAGGAATCAGATACCAGTACAATGTGCTGCCACAGGGATGGAAAGGATCACCGGCAATATTCCAGAGTAGCATGACAAAGATCTTAGAGCCCTTTAGAATAAAAAATCCAGAAATAGTTATCTATCAATACATGGATGACTTGTATGTAGGCTCTGATTTAGAGATAGGGCAGCACAGAATAAAGATAGAGGAGCTAAGAGCTCATCTATTGAGCTGGGGACTTACTACCCCAGACAAAAAGCATCAGAAGGAACCTCCATTCCTTTGGATGGGATATGAACTCCATCCTGACAGA---
>CQ12002982
GATGATACAGTATTAGAAGACATGAATTTGCCAGGGAAATGGAAACCAAAAATGATAGGGGGAATTGGAGGTTTTATCAAAGTAAGACAGTATGAACAGATACCCATAGAAATCTGTGGACATGAAGTTATGGGTACAGTGTTAGTAGGACCTACACCTGTCAACATAATTGGAAGAAATCTGTTGACTCAGCTTGGTTGTACTTTAAATTTTCCAATCAGTCCTATTGAAACTGTACCAGTAAAACTAAAGCCAGGAATGGATGGCCCAAAGGTTAAACAATGGCCATTGACAAAAGAGAAAATAGAAGCATTAACAGCAATTTGTGATGAAATGGAAAAGGAAGGAAAAATTACAAAAATTGGGCCTGAAAATCCATATAACACTCCAATATTTGCCATAAAAAAGAAAGACAGTACTAAGTGGAGAAAATTAGTAGATTTCAGGGAACTCAATAAAAGAACTCAAGATTTTTGGGAAGTTCAATTAGGAATACCACACCCAGCAGGATTAAAAAAGAAAAAATCAGTGACAGTGCTGGATGTGGGGGATGCATATTTTTCAGTTCCTTTATATGAAGACTTCAGGAAATATACTGCATTCACCATACCTAGTATAAACAATGAAACACCAGGGATTAGGTATCAGTACAATGTACTTCCACAGGGATGGAAAGGATCACCAGCAATATTTCAAAGTAGCATGACAAAAATCTTAGAGCCTTTTAGAAAACAAAATCCAGACATAGTCATCTATCAATACATGGATGATTTGTATGTAGGATCTGACTTAGAGATAGGGCAGCATAGAACAAAAATAGAGGAACTGAGACAACATTTGTTGAGGTGGGGATTTACCACACCAGACAAGAAACATCAGAAAGAACCTCCATTTCTTTGGATGGGGTATGAACTTCATCCTGACAAA---
>CQ12003053
GATGATACAGTATTAGAAGACATGAATTTGCCAGGAAAATGGAAACCAAAAATGATAGGGGGAATTGGAGGTTTTATCAAAGTAAGACAGTATGAACAGATACCCATAGAAATTTGCGGACACAAAGCTATAGGTACAGTATTAGTAGGGCCTACACCTGTCAACATAATTGGCAGAAATTTGTTGACTCAGCTTGGTTGCACTTTAAATTTTCCCATTAGTCCCATTGAAACTGTACCAGTAAAATTAAAGCCAGGAATGGATGGCCCAAAGGTTAAACAATGGCCATTGACAGAAGAAAAAATAAAAGCATTAACAGAAATTTGTAATGAAATGGAAAAGGAAGGAAAAATTACAAAAATTGGGCCTGAGAATCCATATAACACTCCAATATTTGCCATAAAAAAGAAGGACAGTACTAAGTGGAGAAAATTAGTAGATTTCAGGGAACTCAATAAAAGAACTCAAGATTTTTGGGAAGTTCAATTAGGAATACCCCACCCAGCAGGGTTAAAAAAGAAAAAATCAGTGACAGTACTGGATGTGGGTGATGCATATTTTTCAGTTCCGTTACATGAAGACTTCAGGAAATATACTGCATTCACCATACCTAGTATAAACAATGAAACACCTGGGATTAGGTATCAGTACAATGTACTTCCCCAGGGATGGAAAGGATCACCAGCAATATTCCAAAGTAGCATGACCAAGATCTTAGATCCTTTTAGAAAACAAAATCCAGACATAATTATCTATCAATACATGGATGATTTGTATGTAGGATCTGACTTAGAAATAGGGCAGCACAGAACAAAAGTAGAGGAACTGAGACAACATTTGTTGAGGTGGGGATTTACCACACCAGACAAGAAACATCAGAAAGAACCTCCATTTCTTTGGATGGGGTATGAACTCCATCCTGACAAA---
>CQ12003085
GATGATACAGTATTAGAAGACATGAATTTGCCAGGGAAATGGAAACCAAGAATGATAGGGGGAATTGGAGGTTTTATCAAAGTAAGACAGTATGAACAAATACCCATAGAAATCTGCGGACACAAAGCTATAGGTACAGTATTAATAGGACCTACACCTGTCAACATAATTGGAAGAAATCTGTTGACTCAGCTTGGTTGCACTTTAAATTTTCCAATCAGTCCTATTGAAACTGTACCAGTAAAATTAAAGCCAGGAATGGATGGCCCAAAGGTTAAACAATGGCCATTGACAGAAGAGAAAATACAAGCATTAACAGAAATTTGTAATGACATGGAGAAGGAAGGAAAAATTTCAAAAATTGGACCTGAAAATCCATATAACACTCCAATATTTGCCATAAAAAAGAAGGACAGTACTAAGTGGAGAAAGTTAGTGGATTTCAGGGAACTCAATAAAAGAACTCAAGATTTTTGGGAAGTTCAATTAGGAATACCTCACCCAGCAGGGTTAAAAAAGAAAAAGTCAGTGACAGTACTGGATGTGGGGGATGCATATTTTTCAGTTCCTTTACATGAAGACTTCAGGAAATATACTGCATTCACCATACCTAGTAGAAACAATGAAACGCCAGGGGTTAGGTATCAGTACAATGTACTTCCACAGGGATGGAAAGGATCACCAGCAATATTCCAAAGTAGCATGACAAAAATATTAGAACCTTTTAGAAAACAAAATCCAGACATAGTTATCTATCAATACATGGATGATTTGTATGTAGGATCTGACTTAGAGATAGGGCAGCATAGAGCAAAAATAGAGGAACTGAGACAACATTTGTTGAAGTGGGGATTTACCACACCAGACAAAAAGCATCAAAAAGAACCTCCATTCCTTTGGATGGGGTATGAACTCCATCCTGACAAA---
>CQ12003143
GATGATACAGTATTAGAAGACATAAATTTGCCAGGAAAATGGAAACCAAAAATGATAGGGGGAATTGGAGGTTTTATCAAAGTAAGGCAATATGATCAGATACCTATAGAAATTTGTGGACATAAAGTTATAGGTACAGTGTTAGTAGGACCTACACCTGTCAACATAATTGGACGAAATATGTTGACTCAGCTTGGTTGTACTTTAAATTTTCCAATTAGTCCTATTGACACTGTACCAGTAACATTAAAGCCAGGAATGGATGGACCAAAGGTTAAACAGTGGCCATTGACAGAAGAAAAGATAAAAGCATTAACAGAACTTTGTAAAGAGATGGAAGAGGAAGGAAAGATCTCAAAAATTGGGCCTGAAAATCCATATAATACTCCAGTATTTGCTATAAAGAAAAAGGACAGCACCAAGTGGAGGAAATTAGTAGATTTCAGAGAACTCAATAAAAGAACTCAGGACTTTTGGGAAGTTCAATTAGGAATACCACATCCAGCAGGATTAAAAAAGAAAAAATCAGTGACAGTACTAGATGTAGGAGATGCATATTTTTCAGTTCCTCTAGATGAAAGCTTTAGAAAGTATACTGCATTCACCATACCTAGTATAAACAATGAGACACCAGGAATCAGATATCAGTACAATGTGCTACCACAGGGATGGAAAGGATCTCCGGCAATATTTCAGGCTAGCATGACAAAAATCTTAGAGCCCTTTAGAAGCAGAAATCCAGAAATGGTTATCTATCAATACATGGATGACCTGTATGTAGGATCTGATTTAGAAATAGGGCAGCACAGAACAAAAATAGAGGAGCTGAGAGCTCATCTATTGAGCTGGGGATTTACTACACCAGACAAAAAGCATCAGAAGGAACCTCCATTTCTTTGGATGGGATATGAACTCCATCCGGACAAA---
>CQ12003196
GATGATACAGTATTAGAAGACATGGATTTGCCAGGGAAATGGAAACCAAAAATGATAGGGGGAATTGGAGGTTTTATCAAAGTAAGACAGTATGAACAGATATCCATAGAAATTTGTGGACACAAAGCTATAGGTACAGTATTAATAGGACCTACACCTGTCAACATAATTGGGAGAAATCTGTTGACTCAGCTTGGTTGCACTTTAAATTTTCCAATCAGTCCTATTGAAACTGTACCAGTAAAATTAAAGCCAGGAATGGATGGCCCAAAGGTTAAACAATGGCCATTGACAGAAGAGAAAATAAAAGCATTAACAGAAATTTGTGATGAAATGGAAAAGGAAGGAAAAATTACAAAAATTGGGCCTGATAATCCATATAACACTCCAATATTTGCCATAAAAAAGAAGGACAGTACTAAGTGGAGAAAATTAGTAGATTTCAGGGAGCTAAATAAGAGAACTCAAGATTTTTGGGAAGTTCAATTAGGAATACCACACCCAGCAGGGTTAAAGAAGAAAAAATCAGTGACAGTACTGGATGTGGGGGATGCATATTTTTCAGTTCCTTTATATGAAGATTTCAGGAAATATACTGCATTCACCATACCTAGTATAAACAATGAGACACCAGGAATTAGGTATCAGTATAATGTACTTCCACAGGGATGGAAAGGATCACCAGCAATATTTCAAAGTAGCATGACAAAAATCTTAGAGCCTTTTAGAAAACAAAATCCAGATATAGTTATCTATCAGTACATGGATGATTTGTATGTAGGATCTGATTTAGAGATAGGACAGCATAGAACAAAAATAGAGGAACTGAGACAACATCTGTTGAAGTGGGGATTTACCACACCAGACAAGAAACATCAGAAAGAACCCCCATTTCTTTGGATGGGGTATGAACTCCATCCTGACAAA---
>CQ12003214
GATGATACAGTACTAGAAGACATGAATTTGCCAGGGAAATGGAAACCAAAAATAATAGGGGGAATTGGAGGTTTTATCAAAGTAAGACAGTATGAACAGATACCCATAGAAATCTGTGGACATAAAGCTATAGGTACAGTATTAGTAGGACCTACACCTGTCAACATAATCGGAAGAAATCTGTTGACTCAGCTTGGTTGTACTTTAAATTTTCCAATCAGTCCTATTGAAACTGTACCAGTAAAACTAAAGCCAGGAATGGATGGCCCAAAGGTTAAACAATGGCCATTGACAAAAGAGAAAATAGAAGCATTAACAGCAATTTGTGATGAAATGGAAAAGGAAGGAAAAATTACAAAAATTGGGCCTGAAAATCCATACAACACTCCAATATTTGCCATAAAAAAGAAAGACAGTACTAAGTGGAGAAAATTAGTAGATTTCAGAGAACTCAATAAAAGAACTCAAGATTTTTGGGAAGTTCAATTAGGAATACCACACCCAGCAGGATTAAAAAAGAAAAAATCGGTGACAGTGCTGGATGTGGGGGATGCATATTTTTCAGTTCCTTTACATGAAGACTTCAGGAAATATACTGCATTCACCATACCTAGTATAAACAATGAAACACCAGGGATTAGGTATCAGTACAATGTACTTCCACAGGGATGGAAAGGATCACCAGCAATATTTCAAAGTAGCATGACAAAAATCTTAGAGCCTTTTAGAAAACAAAATCCAGATATAGTCATCTATCAATACATGGATGATTTGTATGTGGGATCGGACTTAGAGATAAGGCAGCATAGAACAAAAATAGAGGAACTGAGACAACATTTGTTGAGGTGGGGATTTACCACACCAGACAAGAAACATCAGAAAGAACCTCCATTTCTTTGGATGGGGTATGAACTCCATCCGGACAAA---
>CQ12003272
GATGATACAGTATTAGAAGACATGAATTTGCCAGGGAAATGGAAACCAAAAATGATAGGGGGAATTGGAGGTTTTATCAAAGTAAGACAGTATGAACAAACACCCCTAGAAATCTGCGGACACAAAGTTGTAGGTACAGTATTAGTAGGACCTACACCTGTCAACATAATTGGAAGAAATCTGTTGACTCAGCTAGGTTGCACTTTAAATTTTCCAATCAGTCCCATTGAAACTGTACCAGTAAAATTAAAGCCAGGAATGGATGGCCCAAAGGTTAAACAATGGCCATTGACAGAAGAGAAAATAAAAGCATTGACAGCAATTTGTGAGGAAATGGAAAAAGAAGGAAAAATTACAAAAATTGGGCCTGAAAATCCATATAACACTCCAATATTTGCCATAAAAAAGAAGGACAGTACTAAGTGGAGAAAATTAGTAGATTTCAGGGAACTCAATAAGAGAACCCAAGATTTTTGGGAAGTTCAATTAGGAATACCACACCCAGCAGGGTTAAAAAAGAAAAAATCAGTGACAGTACTGGATGTGGGGGATGCATATTTTTCAGTTCCTTTATATGAAGACTTCAGGAAGTATACTGCATTCACCATACCTAGTATAAACAATGAAACACCAGGGATTAGGTATCAGTACAATGTACTTCCACAAGGATGGAAAGGATCACCAGCAATATTCCAAAGTAGCATGACAAGAATCTTAGAGCCTTTTAGAAAACAAAATCCAGACATAGTTATCTATCAATACATGGATGATTTGTATGTAGGATCTGACTTAGAAATAGGGCAGCATAGAGCAAAAGTAGAGGAACTGAGACAACATTTGTTGAGGTGGGGATTTACCACACCAGACAAGAAACATCAGAAAGAACCTCCATTTCTTTGGATGGGGTATGAGCTCCATCCTGACAAA---
>CQ12003274
GATGATACAGTGTTAGAAGACATGAATTTGCCAGGGAAATGGAAACCAAAAATGATAGGGGGAATTGGAGGTTTTATCAAAGTAAGACAGTATGAAGACATACCCATAGAAATTTGTGGACATAAAGCTATAGGTACAGTATTAGTAGGACCTACACCTGTCAACATAATTGGAAGAAATCTGTTGACTCAGCTTGGTTGTACTTTAAATTTTCCAATCAGTCCTATTGAAACTGTACCAGTAAAACTAAAGCCAGGAATGGATGGCCCAAAGGTCAAACAATGGCCATTGACAAAAGAGAAAATAGAAGCATTAACAGCAATTTGTGATGAAATGGAAAAGGAAGGAAAAATTACAAAAATTGGGCCTGAAAATCCATACAACACTCCAATATTTGCCATAAAAAAGAAAGACAGTACTAAGTGGAGAAAATTAGTAGATTTCAGGGAGCTCAATAAAAGAACTCAAGATTTTTGGGAAGTTCAATTAGGAATACCACACCCAGCAGGATTAAAAAAGAAAAAATCAGTGACAGTGCTGGATGTGGGGGATGCATATTTTTCAGTTCCTTTATATGAAGACTTCAGGAAATATACTGCATTCACCATACCTAGTATAAACAATGAAACACCAGGGATTAGGTATCAATACAATGTACTTCCACAGGGATGGAAAGGATCACCAGCAATATTTCAAAGTAGCATGACAAAAATCTTAGAGCCTTTTAGAAAACAAAATCCAGACATAGTCATCTATCAATACATGGATGATTTGTATGTAGGATCTGACTTAGAGATAGGGCAGCATAGAACTAAAATAGAGGAACTGAGACAACATTTGTTGAGGTGGGGGTTTACCACACCAGACAAGAAACATCAGAAAGAACCTCCATTTCTTTGGATGGGGTATGAACTCCATCCTGACAAA---
>CQ12003341
GATGATACAGTATTAGAAGACATGGATTTGCCAGGGAAATGGAAACCAAAAATGATAGGGGGAATTGGAGGTTTTATCAAAGTAAGACAGTATGAACAGATACCCATAGAAATTTGTGGACATAAAGCTATAGGTACAGTATTAGTAGGACCTACACCTGTCAACATAATTGGAAGGAATCTGTTGACTCAGCTTGGTTGTACTTTAAATTTTCCAATCAGTCCTATTGAAACTGTACCAGTAAAACTAAAGCCAGGAATGGATGGCCCAAAGGTTAAACAATGGCCATTGACAAAAGAGAAAATAGAAGCATTAACAGCAATTTGTGATGAAATGGAAAAGGAAGGAAAAATTACAAAAATTGGGCCTGAAAATCCATACAACACTCCAATATTTGCCATAAAAAAGAAAGACAGTACTAAGTGGAGAAAATTAGTAGATTTCAGGGAACTCAATAAAAGAACTCAAGATTTTTGGGAAGTTCAATTAGGAATACCACACCCAGCAGGATTAAAAAAGAAAAAGTCAGTGACAGTGCTGGATGTGGGGGATGCATATTTTTCAGTTCCTTTATATGAAGACTTCAGGAAATATACTGCATTCACCATACCTAGTATAAACAATGAAACACCAGGGATTAGGTATCAGTACAATGTACTTCCACAGGGATGGAAAGGATCACCAGCAATATTTCAAAGTAGCATGACAAAAATCTTAGAGCCTTTTAGAAAACAAAATCCAGACATAGTTATCTATCAATACATGGATGATTTGTATGTAGGATCTGACTTAGAGATAGGGCAGCATAGAACAAAAATAGAGGAACTGAGAGAACATTTGTTGAGGTGGGGATTTACCACACCAGACAAGAAACATCAGAAAGAACCTCCATTTCTTTGGATGGGGTATGAACTCCATCCTGACAAA---
>CQ12003342
GATGATACAGTATTAGAAGACATGAATTTGCCAGGGAAATGGAAACCAAAAATGATAGGGGGAATTGGAGGTTTTATCAAAGTAAGACAGTATGAACAAATACCCATAGAAATCTGTGGACATAAAGCTGTAGGTACAGTATTGATAGGACCTACACCTGTCAACATAATTGGAAGAAATCTGTTGACTCAGCTTGGTTGTACTTTAAATTTTCCAATCAGTCCTATTGAAACTGTACCAGTAAAACTAAAGCCAGGAATGGATGGCCCAAAGGTTAAACAATGGCCATTGACAAAAGAGAAAATAGAAGCTTTAACAGCAATTTGTGATGAAATGGAAAAGGAAGGAAAAATTACAAAAATTGGGCCTGAAAATCCATACAACACTCCAATATTTGCCATAAAAAAGAAAGACAGTACTAAGTGGAGAAAATTAGTAGATTTCAGGGAACTCAATAAAAGAACTCAAGATTTTTGGGAAGTTCAATTAGGAATACCACACCCAGCAGGATTAAAAAAGAAAAAATCAGTGACAGTGCTGGATGTGGGGGATGCATATTTTTCAGTTCCTTTATATGAAGACTTCAGAAAATATACTGCATTCACCATACCTAGTATAAACAATGAGACACCAGGGATTAGGTATCAGTACAATGTACTTCCACAGGGATGGAAAGGATCACCAGCAATATTTCAAAGTAGCATGACAAAAATCTTAGAGCCTTTTAGGAAACAAAATCCAGAAATAGTCATCTATCAATACATGGATGATTTGTATGTAGGATCTGACTTAGAGATAGGGCAGCATAGAACAAAAATAGAGGAACTGAGACAACATTTGTTGAGGTGGGGATTTACCACACCAGACAAGAAACATCAGAAAGAACCTCCATTTCTTTGGATGGGGTATGAACTCCATCCTGACAAA---
>CQ12003511
GATGATACAGTATTAGAAGACATGAATTTGCCAGGGAAATGGAAACCAAAAATGATAGGGGGAATTGGAGGTTTTATCAAAGTAAGACAGTATGAACAGATACCCATAGAAATCTGTGGACATAAAGCTATAGGTACAGTATTAGTAGGACCTACACCTGTCAACATAATTGGAAGAAATCTGTTGACTCAGCTTGGTTGTACTTTAAATTTTCCAATCAGTCCTATTGAAACTGTACCAGTAAAACTAAAGCCAGGAATGGATGGCCCAAAGGTCAAGCAATGGCCATTGACAAAAGAGAAAATAGAAGCATTAACAGCAATTTGTGATGAAATGGAAAAGGAAGGAAAAATTACAAGAATTGGGCCTGAAAATCCATACAACACTCCAATATTTGCCATAAAAAAGAAAGACAGTACTAAGTGGAGAAAATTAGTAGATTTTAGGGAGCTCAATAAAAGAACTCAAGATTTTTGGGAAGTTCAATTAGGAATACCACATCCAGCAGGATTAAAAAAGAAAAAATCAGTGACAGTGCTGGATGTGGGGGATGCATATTTTTCAGTTCCTTTACATGAAGACTTCAGGAAATATACTGCATTCACCATACCTAGTATAAACAATGAAACACCAGGGATTAGGTATCAGTACAATGTACTTCCACAGGGATGGAAAGGATCACCAGCAATATTTCAAAGTAGCATGACAAAAATCTTAGAGCCTTTTAGAAAACAAAATCCAGAAATAGTTATCTATCAATACATGGATGATTTGTATGTAGGATCTGACTTAGAGATAGGGCAGCATAGAACAAAAATAGAGGAACTGAGACAACATTTGTTGAAGTGGGGGTTTACCACACCAGACAAGAAACATCAGAAAGAACCTCCATTTCTTTGGATGGGGTATGAACTCCATCCTGACAAA---
>CQ12003677
GATGATACAGTATTAGAAGACATAAATTTGCCAGGGAAATGGAAACCAAAAATGATAGGGGGAATTGGAGGTTTTATCAAAGTAAGACAGTATGACCACATACCCATAGAAATCTGTGGACACAAAGCTATAGGTACAGTATTAGTAGGACCTACACCAGTCAACATAATTGGGAGAAATCTGTTGACTCAACTTGGGTGCACTTTAAATTTTCCAATCAGTCCTATTGAAACTGTACCAGTAAAATTAAAACCAGGAATGGATGGCCCAAAGGTTAAACAATGGCCATTGACAGAAGAGAAAATAAAAGCATTGACAGCAATTTGTGATGAAATGGAGAAGGAAGGAAAAATTACAAAAATTGGGCCTGATAATCCATATAACACTCCAATATTTGCCATAAAAAAGAAGGACAGTACTAAGTGGAGAAAATTAGTAGATTTCAGGGAACTCAATAAAAGAACTCAAGATTTTTGGGAAGTTCAATTAGGAATACCACACCCAGCAGGGTTAAAAAAGAAAAAATCAGTGACAGTACTGGATGTGGGGGATGCATATTTTTCAGTTCCTTTAGATAAAGACTTCAGGAAATATACTGCATTCACCATACCTAGTGTAAACAATGAAACACCAGGGATTAGATATCAGTATAATGTACTTCCACAGGGATGGAAAGGATCACCAGCAATATTCCAAAGTAGCATGACAAAAATCTTAGAGCCTTTTAGAAAACAAAATCCAGACATAGTTATCTATCAATACATGGATGATTTGTATGTAGGATCTGACTTAGAGATAGGGCAGCATAGAACAAAAATAGAGGAACTAAGACAACATTTGTTGAGGTGGGGGTTTACCACACCAGACAGGAAACATCAGAAAGACCCTCCATTTCTTTGGATGGGGTATGAACTCCATCCTGACAAT---
>CQ12003795
GATGATACAGTATTGGAAGAAGTAAATTTGCCAGGAAAATGGAAACCAAAAATGATAGGAGGAATTGGAGGTTTTATCAAAGTAAGACAATATGAACAAATAACTCTCGAAATTTGTGGAAAAAAGGCTATAGGTACAGTATTAGTGGGACCTACACCTGTCAACATAATTGGAAGAAATCTGTTGACTCAGATTGGTTGCACTTTAAATTTTCCAATCAGTCCCATTGAAACTGTACCAGTAAAATTAAAGCCAGGAATGGATGGCCCAAAGGTTAAACAATGGCCATTGACAGAAGAAAAAATAAAGGCATTAACAGAGATTTGTGATGAAATGGAGAAGGAAGGAAAAATTACAAAAATTGGGCCTGAAAATCCATATAACACTCCAATATTTGCCATAAAAAAGAAGGACAGTACTAAGTGGAGAAAATTAGTAGATTTCAGAGAACTCAATAAAAGAACTCAAGATTTTTGGGAAGTTCAATTAGGAATACCACACCCAGCAGGGTTAAAAAAGAAAAAATCAGTAACAGTACTGGATGTGGGGGATGCTTATTTTTCAGTTCCTTTAGATGAAGACTTCAGGAAATATACTGCATTCACCATACCTAGTATAAACAATGAAACACCAGGGATTAGATATCAGTACAATGTACTTCCACAGGGATGGAAAGGATCACCAGCAATATTCCAAAGTAGCATGACAAAAATCTTAGAACCTTTTAGAAAACAAAATCCAGACATAGTTATCTATCAATACATGGATGACTTGTATGTAGGATCTGACTTAGAAATAGGGCAGCATAGAACAAAAGTAGAGGAACTAAGAGAACATCTGTTAAAGTGGGGATTTACCACACCAGACAAGAAACATCAGAAAGAACCTCCATTTCTTTGGATGGGGTATGAACTCCATCCTGACAAA---
>CQ12003796
GATGATACAGTATTAGAAGACATGAATTTGCCAGGGAAATGGAAACCAAAAATGATAGGGGGAATTGGAGGTTTTATCAAAGTAAGACAGTATGAACAGATACCCATAGAAATCTGTGGACATAAAGCTATAGGTACAGTATTAGTAGGACCTACACCTGTCAACATAATTGGAAGAAATCTGTTGACTCAGCTTGGTTGTACTTTAAATTTTCCAATCAGTCCTATTGAAACTGTACCAGTAAAACTAAAGCCAGGAATGGATGGCCCAAAGGTTAAACAATGGCCATTGACAAAAGAAAAAATAGAAGCATTAACAGCAATTTGTGATGAAATGGAAAAGGAAGGAAAAATTACAAAAATTGGGCCTGAAAATCCATACAACACTCCAATATTTGCCATAAAAAAGAAAGACAGTACTAAGTGGAGAAAATTAGTAGATTTCAGGGAACTCAATAAAAGAACTCAAGATTTTTGGGAAGTCCAATTAGGAATACCACACCCAGCAGGATTAAAAAAGAAAAAATCAGTGACAGTACTGGATGTGGGGGATGCATATTTTTCAGTTCCTTTATATGAAGACTTCAGGAAATATACTGCATTCACCATACCTAGTATAAACAATGAAACACCAGGGATTAGGTATCAGTACAATGTACTTCCACAGGGATGGAAAGGATCACCAGCAATATTTCAAAGTAGCATGACAAAAATCTTAGAGCCTTTTAGAAAACAAAATCCAGACATAGTCATCTATCAGTACATGGATGACTTGTATGTAGGATCTGACTTAGAGATAGGGCAACATAGAACAAAGATAGAGGAACTGAGACAACATTTGTTGAGGTGGGGATTTACCACACCAGACAAGAAACATCAGAAAGAACCTCCATTTCTTTGGATGGGGTATGAACTCCATCCTGACAAA---
>CQ12003797
GATGATACAGTATTAGAAGACATGAATTTGCCAGGGAAATGGAAACCAAAAATGATAGGGGGAATTGGAGGTTTTATCAAAGTAAGACAGTATGAACAGATACCCATAGAAATCTGTGGACAAAAAGCTATAGGTACAGTATTAGTAGGGCCTACACCTGTCAACATAATTGGAAGGAATCTGTTGACTCAGCTTGGTTGTACTTTAAATTTTCCAATCAGCCCTATTGAAACTGTACCAGTAAAACTAAAGCCAGGAATGGATGGCCCAAAGGTTAAACAATGGCCATTGACAAAAGAGAAAATAGAAGCATTAACAGCAATTTGTGATGAAATGGAAAAGGAAGGAAAAATTACAAAAATTGGGCCTGAAAATCCATACAACACTCCAATATTTGCCATAAAAAAGAAAGACAGTACTAAGTGGAGAAAATTAGTAGATTTCAGGGAACTCAATAAAAGAACTCAAGATTTTTGGGAAGTTCAGTTAGGAATACCACACCCAGCAGGATTAAAAAAGAAAAAATCAGTGACAGTGTTGGATGTGGGGGATGCATATTTTTCAGTTCCTTTATATGAAGACTTCAGGAAATATACGGCATTCACCATACCTAGTATAAACAATGAAACACCAGGGATTAGGTATCAGTACAATGTACTCCCACAGGGATGGAAAGGATCACCAGCAATATTTCAAAGTAGCATGACAAAAATCTTAGAGCCTTTTAGAAAACAAAATCCAGACATAGTCATCTATCAATACATGGATGATTTGTATGTAGGATCTGACTTAGAGATAGGGCAGCATAGAGCAAAAATAGAGGAACTGAGACAACATTTGTTGAGGTGGGGATTTACCACACCAGACAAGAAACATCAGAAAGAACCTCCATTTCTTTGGATGGGGTATGAACTCCATCCTGACAAA---
>CQ12003798
GATGATACAGTATTAGAAGAAATAAATTTGCCAGGAAAATGGAAACCAAAAATGATAGGGGGAATTGGAGGTTTTATTAAGGTAAGACAATATGATCAGATACTTATAGAAATTTGTGGAAAAAAGGCTATAGGTACAGTATTAGTAGGACCCACACCAGTCAATATAATTGGCCGAAATATGTTGACTCAGATTGGTTGTACTTTAAATTTCCCAATTAGTCCTATTGACACTGTACCAGTAAAATTAAAGCCAGGAATGGATGGACCAAAGGTTAAACAGTGGCCATTGACAGAAGAAAAAATAAAAGCATTAACAGAAATTTGTAAAGAAATGGAAGAGGAAGGAAAAATCTCAAAAATTGGGCCTGAAAATCCATACAATACTCCAGTATTTGCTATAAAGAAAAAGGACAGCACCAAATGGAGGAAATTAGTAGATTTCAGAGAGCTTAATAAAAGAACTCAGGATTTTTGGGAAGTTCAATTAGGAATACCGCATCCGGCAGGTTTAAAAAAGAAAAAATCAGTAACAGTACTAGATGTGGGAGATGCATATTTTTCAGTTCCTTTAGATGAAAGTTTTAGAAAGTACACTGCATTCACCATACCTAGTATAAATAATGAGACACCAGGAATCAGATATCAGTACAATGTGCTGCCACAGGGATGGAAAGGATCACCAGCAATATTCCAGAGTAGCATGACAAAAATCTTAGAGCCCTTTAGAATAAAAAATCCAGAAATGGTTATTTATCAATACATGGATGACTTGTATGTAGGATCTGATTTAGAAATAGGGCAGCACAGAATAAAAATAGAGGAGCTAAGAGCTCATCTATTGAGCTGGGGATTTACCACACCAGATAAAAAGCATCAGAAGGAGCCTCCATTCCTTTGGATGGGATATGAACTCCATCCTGACAGA---
>CQ12003834
GATGATACAGTGTTAGAGGACATGAATTTGCCAGGGAAATGGAAACCAAAAATGATAGGGGGAATTGGAGGTTTTATCAAAGTAAGACAGTATGAACAAATACCCATAGAAATCTGCGGACACAAAGTTACAGGTACAGTGTTAGTAGGACCCACACCTGTCAACATAATTGGAAGAAACCTGTTGACTCAACTTGGTTGTACTTTAAATTTTCCAATCAGTCCCATTGAAACTGTACCAGTAAATTTAAAGCCAGGGATGGATGGCCCAAAGGTTAAACAATGGCCATTGACAGAAGAGAAAATAAAAGCATTAACAGAAATTTGTAATGAAATGGAGAAGGAAGGAAAAATTACAAAAATTGGGCCTGAAAATCCATATAACACTCCAATATTTGCCATAAAAAAGAAGGACAGTACTAAGTGGAGAAAATTAGTAGATTTCAGGGAACTTAATAAAAGAACTCAAGATTTTTGGGAAGTTCAATTAGGAATACCACACCCAGCAGGATTAAAAAGGAAAAAATCAGTGACAGTACTGGATGTGGGGAATGCATATTTTTCAGTTCCATTACATGAAGACTTCAGGAAATATACTGCATTCACCATACCTAGTATAAACAATGAAACACCAGGGATTAGGTATCAGTACAATGTACTTCCACAGGGATGGAAAGGATCACCAGCAATATTCCAAAGTAGCATGACAAAAATCTTAGAGCCTTTTAGAAAACAAAATCCAGACATAGACATCTATCAATACATGGATGATTTGTATGTAGGATCTGACTTAGAGATAGGGCAGCATAGAATAAAAATAGAGGAACTAAGACAACATTTGTTGAGGTGGGGATTTACCACACCAGACAAGAAACATCAGAAAGAACCTCCATTTCTTTGGATGGGGTATGAACTCCATCCTGACAGA---
>CQ12003862
GATGATACAGTATTAGAAGACATGAATTTGCCAGGGAAATGGAAACCAAAAATGATAGGGGGAATTGGAGGTTTTATCAAAGTAAGACAATATGAACAGATACCCATAGAAATCTGTGGACATAAAGCTATAGGTACAGTATTAGTAGGACCTACACCTGTCAACATAATTGGAAGGAATCTGTTGACTCAGCTTGGTTGTACTTTAAATTTTCCAATCAGTCCTATTGAAACTGTACCAGTAAAACTAAAGCCAGGAATGGATGGCCCAAAGGTTAAACAATGGCCATTGACAAAAGAGAAAATAGAAGCATTAACAGCAATTTGTGATGAAATGGAAAAGGAAGGAAAAATTACAAAAATTGGGCCTGAAAATCCATACAACACTCCAATATTTGCCATAAAAAAGAAGGACAGTACTAAGTGGAGAAAATTAGTAGATTTCAGGGAACTCAATAAAAGAACTCAAGATTTTTGGGAAGTTCAATTAGGAATACCACACCCAGCAGGATTAAAAAAGAAAAAATCAGTAACAGTGCTGGATGTGGGGGATGCATATTTTTCAGTTCCTTTACATGAAGACTTCAGGAAATATACTGCATTCACCATACCTAGTACAAACAATGAAACACCAGGGACTAGGTATCAGTACAATGTGCTTCCACAGGGATGGAAAGGATCACCAGCAATATTTCAAAGTAGCATGACAAAAATCTTAGAGCCTTTTAGAAAACAAAATCCAGACATAGTCATCTATCAATACATGGATGATTTATATGTAGGATCTGACTTAGAAATAGGGCAGCATAGAACAAAAATAGAGGAACTGAGACAACATTTGTTGAGGTGGGGATTTACCACACCAGACAAGAAACATCAGAAAGAACCCCCATTTCTTTGGATGGGGTATGAACTCCATCCTGACAAA---
>CQ12003968
GATGATACAGTATTAGAAGACATGAATTTGCCAGGGAAATGGAAACCAAAAATGATAGGGGGAATTGGAGGTTTTATCAAAGTAAGACAATATGAACAAATACCCATAGAAATCTGTGGACACAAAGCTGTAGGTACAGTATTAGTAGGACCTACACCTATCAACATAATTGGAAGAAACCTGCTGACTCAGCTTGGTTGCACTTTAAATTTTCCAATCAGTCCTATTGAAACTGTACCAGTAAAATTAAAGCCAGGAATGGATGGCCCAAAGGTTAAACAATGGCCATTGACAGAAGAGAAAATAAAAGCATTAACGGCAATTTGTGATGAAATGGAGAAGGAAGGAAAAATTACAAAAATTGGGCCTGAAAATCCATATAACACTCCAATATTTGCCATAAAAAAGAAGGACAGTACTAAGTGGAGAAAATTAGTGGATTTTAGGGAACTCAATAAAAGAACTCAAGATTTTTGGGAAGTTCAATTAGGAATACCACACCCAGCAGGGTTAAAAAAGAAGAAATCAGTGACAGTGCTAGATGTGGGGGATGCATATTTTTCAGTTCCTTTACATGAAGACTTCAGGAAATATACTGCATTCACCATACCTAGCATAAACAATGAAACACCAGGAATTAGGTATCAGTACAATGTACTTCCACAGGGATGGAAAGGATCACCAGCAATATTCCAAAGTAGCATGACAAAAATCTTAGAGCCTTTTAGAAAACAAAATCCAGACATAGTTATCTATCAATACATGGATGATTTGTATGTAGGATCTGACTTAGAGATAGGGCAGCATAGAACAAAAATAGAGGAACTGAGAAAACATTTGTTGGCGTGGGGATTTACCACGCCAGACAAAAAACATCAGAAGGAACCTCCATTTCTTTGGATGGGGTATGAACTCCATCCTGACAAA---
>CQ12003969
GATGATACAGTATTAGAAGATATAAATTTGCCAGGAAAATGGAAACCAAAAATGATAGGGGGAATTGGAGGTTTTATCAAAGTAAGGCAATATGATCAAATACCTATAGAAATTTGTGGGAAAAAAGCTATAGGAACAGTGTTAGTAGGACCTACACCTGTCAACATAATTGGACGAAATATGTTGACTCAGCTTGGTTGTACTTTAAATTTTCCAATTAGTCCTATTGACACTGTACCTGTAACATTAAAGCCAGGAATGGACGGACCAAAGGTTAAACAGTGGCCATTGACAGAAGAAAAAATAAAAGCATTAACAGAAATTTGTAAGGAAATGGAAAAGGAAGGAAAAATCTCAAAAATTGGGCCTGAAAATCCATATAATACTCCAGTGTTTGCTATAAAGAAAAAGGATGGCACCAAATGGAGGAAATTAGTAGATTTCAGAGAGCTCAATAAAAGAACTCAGGACTTTTGGGAAGTTCAATTAGGAATACCACATCCAGCAGGATTAAAAAAGAAAAAATCAGTAACAGTACTAGATGTGGGAGATGCATATTTTTCAGTCCCTTTAGATAAAAATTTTAGAAAGTATACCGCATTCACCATACCTAGTATAAACAATGAGACACCAGGAATCAGATATCAGTACAATGTGCTACCACAGGGATGGAAAGGATCTCCGGCAATATTCCAGGGTAGCATGACAAAAATCTTAGAGCCCTTTAGAAGAAAAAATCCAGAGATAGTTATCTATCAATACATGGATGACTTATATGTAGGATCTGATTTAGAAATAGGGCAGCACAGAATAAAAATAGAGGAGCTGAGAGCTCATCTATTGAGCTGGGGATTTACTACACCAGACAAAAAGCATCAGAAGGAACCACCATTCCTTTGGATGGGATATGAACTCCATCCGGACAGA---
>CQ12003970
GATGATACAGTATTAGAAGACATGAATTTGCCAGGGAAATGGAAACCAAAAATGATAGGGGGAATTGGAGGTTTTATCAAAGTAAGACAGTATGAACAGATACCCATAGAAATCTGTGGACATAAAGCTATAGGTACAGTATTAGTAGGACCTACACCTGTCAACATAATTGGAAGGAATCTGTTGACTCAGATTGGTTGTACTTTAAATTTTCCAATCAGTCCTATTGAAACTGTACCAGTAAAACTAAAGCCAGGAATGGATGGCCCAAAGGTTAAACAATGGCCATTGACAAAAGAGAAAATAGAAGCATTAACAGCAATTTGTGATGAAATGGAAAGGGAAGGAAAAATTACAAAAATTGGACCTGAAAATCCATACAACACTCCAATATTTGCCATAAAAAAGAAAGACAGTACTAAGTGGAGAAAATTAGTAGATTTCAGGGAACTCAATAAAAGAACTCAAGATTTTTGGGAAGTTCAATTAGGAATACCACACCCAGCAGGATTAAAAAAGAAAAAATCAGTGACAGTGCTGGATGTGGGGGATGCATATTTTTCAGTTCCTTTATATGAAGACTTCAGGAAATATACTGCATTCACCATACCTAGTACAAACAATGAAACACCAGGGATTAGGTATCAGTACAATGTACTTCCACAGGGATGGAAAGGATCACCAGCAATATTTCAAAGTAGCATGACAAAAATCTTAGAGCCTTTTAGAAAACAAAATCCAGACATAGTCATCTATCAATACATGGATGATTTGTATGTAGGATCTGATTTAGAGATAGGGCAGCATAGAACAAAAATAGAGGAACTGAGGCAACATTTGTTGAGGTGGGGATTTACCACACCAGACAAGAAACATCAGAAAGAACCTCCATTTCTTTGGATGGGGTATGAACTCCATCCTGACAAA---
>CQ12003973
GATGATACAGTATTAGAAGACATGAATTTGCCAGGGAAATGGAAGCCAAAAATGATAGGGGGAATTGGAGGTTTTATCAAAGTAAGACAGTATGAACAGATACCCATAGAAATCTGTGGACATAAAGTTATAGGTACAGTATTAGTAGGATCTACACCTGTCAACATAATTGGAAGGAATCTGTTGACTCAGCTTGGTTGTACTTTAAATTTTCCAATCAGTCCTATTAAAACTGTACCAGTAAAACTAAAGCCAGGAATGGATGGCCCAAAGGTTAAACAATGGCCATTGACAAAAGAGAAAATAGAAGCATTAACAGCAATTTGTGATGAAATGGAAAAGGAAGGAAAAATTACAAAAATTGGGCCTGAAAATCCATACAACACTCCAATATTTGCCATAAAAAAGAAAGATAGTACTAAGTGGAGAAAATTAGTAGATTTCAGGGAACTCAATAAAAGAACTCAAGATTTTTGGGAAGTTCAATTAGGAATACCACACCCAGCAGGATTAAAAAAGAAAAAATCAGTGACAGTGCTGGATGTGGGGGATGCATATTTTTCAGTTCCTTTATATGAAGACTTCAGGAAATATACTGCATTCACCATACCTAGTATAAACAATGAAACACCAGGGATTAGGTATCAGTACAATGTACTTCCACAGGGATGGAAAGGATCACCAGCAATATTTCAAAGTAGCATGACAAAAATCTTAGAGCCTTTTAGAAAACAACATCCAGACATAGTCATCTATCAATACATGGATGATTTGTATGTAGGATCTGACTTAGAGATAGGGCAGCATAGAACAAAAATAGAGGAACTGAGACAACATTTGTTGAGGTGGGGATTTACCACACCAGACAAGAAACATCAGAAAGAACCTCCATTTCTTTGGATGGGGTATGAACTCCATCCTGACAAA---
>CQ12004039
GATGATACAGTATTAGAAGATATAAATTTGCCAGGGAAATGGAAACCAAAAATGATAGGGGGAATTGGAGGTTTTATCAAAGTAAGGCAATATGATCAGATACTTATAGAAATTTGTGGAAAAAAGGCTATAGGTACAGTGTTAGTAGGACCTACACCTGTCAACATAATTGGACGAAATATGTTGACTCAGATTGGTTGTACTTTAAATTTCCCAATTAGTCCTATTGACACTGTACCAGTAACATTAAAGCCAGGAATGGATGGACCAAAGGTCAAACAGTGGCCATTGACAGAAGAAAAAATAAAAGCATTAACAGAAATTTGTAGGGAAATGGAAGAGGAAGGAAAAATCTCAAAAATTGGGCCTGAAAATCCATATAATACTCCAGTATTTGCTATAAAGAAAAAGGACAGCACCAAATGGAGGAAATTAGTAGATTTCAGAGAGCTCAATAAAAGAACTCAGGACTTTTGGGAAGTTCAATTAGGAATACCGCATCCAGCAGGATTAAAAAAGAAAAAATCAGTGACAGTACTAGATGTGGGAGATGCATATTTTTCAGTCCCTTTAGATGAAAGCTTTAGAAAGTATACTGCATTCACCATACCTAGTAGAAACAATGAGACACCAGGAATCAGATATCAGTACAATGTGCTACCACAGGGATGGAAAGGATCTCCGGCAATATTCCAGTGTAGCATGACAAAAATCTTAGAGCCCTTTAGAAAAAACAATCCAGAGATAGTTATCTATCAATACATGGATGACTTGTATGTAGGATCTGATTTAGAAATAGGGCAGCATAGAATAAAAATAGAGGAGCTAAGAGCTCATCTATTAAGCTGGGGATTTACTACACCAGACAAAAAGCATCAGAAGGAACCACCATTTCTTTGGATGGGATATGAACTCCATCCTGACAGA---
>CQ12004040
GATGATACAGTATTAGAAGAAATGAATTTGCCAGGGAAATGGAAACCAAAAATGATAGGGGGAATTGGAGGTTTTATCAAAGTAAGACAGTATGAACAGGTACCCATAGAAATTTGCGGACACAAAGCAATAGGTACAGTATTAATAGGACCTACACCTGTCAACATAATTGGAAGAAATTTGTTGACTCAACTTGGCTGCACTCTAAATTTTCCAATCAGTCCTATTGAAACTGTACCAGTAAAATTAAAGCCAGGAATGGATGGCCCAAAGGTTAAACAATGGCCATTGACAGAAGAGAAAATAAAAGCATTAACAGAGATTTGTAAGGAAATGGAAAAGGAAGGAAAAATTACAAAAATTGGGCCTGAAAATCCATATAACACTCCAATATTTGCCATAAAAAAGAAGGACAGTACTAAGTGGAGAAAATTAGTAGATTTCAGGGAACTCAATAAAAGAACTCAAGATTTTTGGGAGGTTCAATTAGGAATACCACACCCATCAGGGTTAAAAAAGAAAAAGTCAGTAACAGTACTGGATGTGGGGGATGCATATTTTTCAGTTCCCTTACATGAAGACTTCAGGAAATATACTGCATTTACCATACCCAGTACAAACAATGAAACACCAGGGGTTAGGTATCAGTACAATGTACTTCCACAGGGATGGAAAGGATCACCAGCAATATTCCAAAGTAGCATGACAAAAATCTTAGAGCCTTTTAGAAAACAAAATCCAGACATAGTTATCTATCAATACATGGATGATTTGTATGTAGGATCTGACTTAGAAATAGGGCAACATAGAACAAAAATAGAGGAACTGAGACAACATTTGTTGAGGTGGGGATTTACCACACCAGACAAGAAACATCAGAAAGAACCTCCATTTCTTTGGATGGGGTATGAACTCCATCCTGACAAA---
>cq12004073
GATGATACAGTATTAGAAGATATAAATTTGCCAGGAAAATGGAAGCCAAAAATGATAGGGGGAATTGGAGGTTTTATCAAGGTCAGGCAATATGATCAGATACTTATAGAAATTTGTGGAAAAAAGGCTATAGGTACAGTGTTAGTAGGACCTACACCTGTCAACATAATTGGGCGAAATATGTTGACTCAGATTGGTTGTACTTTAAATTTCCCAATTAGTCCTATTGACACGGTACCAGTAAAATTAAAGCCAGGAATGGATGGGCCAAAGGTTAAACAATGGCCATTGACAGAAGAAAAAATAAAAGCATTAACAGAAATTTGTAAAGAAATGGAAGAGGAGGGAAAAATCTCAAAAATTGGGCCTGAAAATCCATACAATACTCCAGTATTTGCTATAAAGAAAAAAGACAGCACCAAATGGAGGAAATTAGTAGACTTCAGAGAACTCAATAAAAGAACTCAGGACTTTTGGGAAGTTCAGTTAGGAATACCGCATCCAGCAGGTTTAAAAAAGAAAAAATCAGTAACAGTACTAGATGTAGGAGATGCATACTTCTCAGTTCCTTTAGACGAAAGCTTTAGAAAGTATACTGCATTCACCATACCTAGTAGAAACAATGAGACACCAGGAATTAGATATCAGTACAATGTGCTTCCACAGGGATGGAAAGGATCACCAGCAATATTCCAAAGTAGCATGACAAAAATCTTAGAGCCTTTTAGAAAACAAAATCCAGACATAGAGATCTATCAATACATGGATGATTTGTATGTAGGATCTGACTTAGAAATAGGGCAGCATAGAACAAAAGTAGAGGAGCTGAGACAACATTTGTTGAAGTGGGGGCTTACTACACCAGACAAGAAACATCAGAAAGAACCCCCATTCCTTTGGATGGGCTATGAACTCCATCCTGATAAA---
>cq12004152
GATGATACAGTATTAGAAGACATGAATTTGCCAGGGAAATGGAAACCAAAAATGATAGGGGGAATTGGAGGTTTTATCAAAGTAAGACAGTATGAACAGATACCCATAGAAATTTGTGGACATAAAGCTATAGGTACAGTATTAGTAGGACCTACACCTGTCAACATAATTGGAAGAAATCTGTTGACTCAGCTTGGTTGTACTCTAAATTTTCCAATCAGTCCTATTAAAACTATACCAGTAAAACTAAAGCCAGGAATGGATGGCCCAAAGGTTAAACAATGGCCATTGACAAAAGAGAAAATAGAAGCATTAACAGCAATTTGTAATGAAATGGAAAAGGAAGGAAAGATTACAAAAATTGGGCCTGAAAATCCATACAACACTCCAATATTTGCCATAAAGAAGAAAGACAGTACTAAGTGGAGAAAATTAGTAGATTTCAGGGAACTCAATAAAAGAACTCAAGATTTTTGGGAAGTTCAATTAGGAATACCACACCCAGCAGGATTAAAAAAGAAAAAATCAGTGACAGTGCTGGACGTGGGGGATGCATATTTTTCAGTTCCTTTATATGAAGACTTCAGGAAATATACTGCATTCACCATACCTAGTATAAACAATGAAACACCAGGGATTAGGTATCAGTACAATGTACTTCCACAGGGATGGAAAGGATCACCAGCAATATTTCAAAGTAGCATGACAAAAATCTTAGAGCCTTTTAGAAAACAAAATCCAGACATAGTCATCTATCAATACATGGATGATTTGTATGTAGGATCTGACTTAGAGATAGGGCAGCATAGAACAAAAATAGAGGAACTGAGACAACATTTGTTGAGGTGGGGATTTACCACACCAGACAAGAAACATCAGAAAGAACCTCCATTTCTTTGGATGGGGTATGAACTCCATCCTGACAAA---
>cq12004175
GATGATACAGTATTAGAAGACATGAATTTGCCAGGGAAATGGAAACCAAAAATGATAGGGGGAATTGGAGGTTTTATCAAAGTAAGACAGTATGAGCAGATACCCATAGAAATCTGTGGACATAAAGCTATAGGTACAGTATTAGTAGGACCTACACCTGTCAACATAATTGGAAGAAATCTGTTGACTCAGCTTGGTTGTACTTTAAATTTTCCAATCAGTCCTATTGAAACTGTACCAGTAAAACTAAAGCCAGGAATGGATGGCCCAAAGGTTAAACAATGGCCATTGACAAAAGAGAAAATAGAAGCATTAACAGCAATTTGTGATGAAATGGAAAAGGAAGGAAAAATTTCAAAAATTGGGCCTGAAAATCCATACAACACTCCAATATTTGCCATAAAAAAGAAAGACAGTACTAAGTGGAGAAAATTAGTAGATTTCAGGGAACTCAATAAAAGAACTCAAGATTTTTGGGAAGTTCAATTAGGAATACCACACCCAGCAGGATTAAAAAAGAAAAAATCAGTGACAGTGCTGGATGTGGGGGATGCATATTTTTCAGTTCCTCTATATGAAGACTTCAGGAAATATACTGCATTCACCATACCTAGTATAAACAATGAAACACCAGGGATTAGGTATCAGTACAATGTACTTCCACAGGGATGGAAAGGATCACCAGCAATATTTCAAAGTAGCATGACAAAAATCTTAGAGCCTTTTAGAAAACAAAATCCAGACATAGTCATCTATCAATACATGGATGATTTGTATGTAGGATCTGACTTAGAGATAGGGCAGCATAGAACAAAAATAGAGGAACTAAGACAACATTTGTTGAGGTGGGGATTTACCACACCAGACAAGAAACATCAGAAAGAACCTCCATTTCTTTGGATGGGGTATGAACTCCATCCTGACAAA---
>cq12004240
GATGATACAGTATTAGAAGACATGAATTTGCCAGGGAAATGGAAACCAAAAATGATAGGGGGAATTGGAGGTTTTATCAAAGTAAGACAGTATGAACAAATACCCATAGAAATCTGTGGACATAAAGCTATAGGTACAGTATTAATAGGACCTACACCTGTCAACATAATTGGAAGAAATCTGTTGACTCAGCTTGGTTGTACTTTAAATTTTCCAATCAGTCCTATTGAAACTATACCAGTAAAACTAAAGCCAGGAATGGATGGCCCAAAGGTTAAACAATGGCCATTGACAAAAGAGAAAATAGAAGCATTAACAGCAATTTGTGATGAAATGGAAAAGGAAGGAAAAATTACAAAAATTGGGCCTGAGAATCCATACAACACTCCAATATTTGCCATAAAAAAGAAAGACAGTACTAAGTGGAGAAAATTAGTAGATTTCAGGGAACTCAATAAAAGAACCCAAGATTTTTGGGAAGTTCAATTAGGAATACCACACCCAGCAGGATTAAAAAGAAAAAGATCAGTGACAGTGCTGGATGTGGGGGATGCATATTTTTCAGTTCCTTTATATGAAGACTTCAGGAAATATACTGCATTCACCATACCTAGTATAAACAATGAAACACCAGGGATTAGGTATCAGTACAATGTACTTCCACAGGGATGGAAAGGATCACCAGCAATATTTCAAAGTAGCATGACAAAAATCTTAGAGCCTTTTAGAAAACAAAATCCAGACATAATCATCTATCAATACATGGATGATTTGTATGTAGGATCTGACTTAGAGATAGGGCAGCATAGAACAAAAATAGAGGAACTGAGACAACATTTATTGAGGTGGGGATTTACCACACCAGACAAGAAACATCAGAAAGAACCGCCATTTCTTTGGATGGGGTATGAACTCCATCCTGACAAA---
>cq12004275
GATGATACAGTATTAGAAGACATGAATTTGCCAGGGAAATGGAAACCAAAAATGATAGGGGGAATTGGAGGTTTTATCAAAGTAAGACAGTATGAACAGGTACCCATAGAAATCTGTGGACATAAAGCTATAGGTACAGTATTAGTAGGACCTACACCTGTCAACATAATTGGGAGGAATCTGTTGACTCAGCTTGGTTGTACTTTAAATTTTCCAATCAGTCCTATTGAAACTGTACCAGTAAAACTAAAGCCAGGAATGGATGGCCCAAAGGTTAAACAATGGCCATTGACAAAAGAGAAAATAGAAGCATTAACAGCAATTTGTGATGAAATGGAAAAGGAAGGAAAAATTACAAAAATTGGGCCTGAAAATCCATACAACACTCCAATATTTGCCATAAAAAAGAAAGACAGTACTAAGTGGAGAAAATTAGTAGATTTCAGGGAACTCAATAAAAGAACTCAAGATTTTTGGGAAGTTCAATTAGGAATACCACACCCAGCAGGATTAAAAAAGAAAAAATCAGTGACAGTGCTGGATGTGGGGGATGCATATTTTTCAGTTCCTTTATATGAAGACTTCAGGAAATATACTGCATTCACCATACCTAGTATAAACAATGAAACACCAGGGATTAGGTATCAGTACAATGTACTTCCACAGGGATGGAAAGGATCACCAGCAATATTTCAAAGTAGCATGACAAAAATCTTAGAGCCTTTTAGAAAACAAAATCCAGACATAGTCATCTATCAATACATGGATGATTTGTATGTAGGATCTGACTTAGAGATAGGGCAGCATAGAACAAAAATAGAGGAACTGAGACAACATTTGTTGAGGTGGGGATTTACCACACCAGACAAGAAACATCAGAAAGAACCTCCATTTCTTTGGATGGGGTATGAACTCCATCCTGACAAA---
>cq12004297
GATGATACAGTATTAGAAGAAGTAAATTTGCCAGGAAAATGGAAACCAAAAATGATAGGAGGAATTGGAGGTTTTATCAAAGTAAGACAATATGAGCAAATAACTATAGAAATTTGTGGAAAAAAGGCTATAGGTACAGTATTGGTGGGACCCACACCTGTCAACATAATTGGAAGAAATATGTTGACCCAGCTTGGATGCACACTAAATTTTCCAATCAGTCCCATTGAAACTGTACCAGTAAAATTAAAGCCAGGGATGGATGGCCCAAAGGTTAAACAATGGCCATTGACAGAAGAAAAAATAAAAGCATTAACAGCAATCTGTGAGGAAATGGAGAAGGAAGGAAAAATTACAAAAATTGGGCCTGATAATCCATATAACACCCCAATATTCGCCATAAAAAAGAAGGACAGTACTAAGTGGAGAAAATTAGTAGATTTCAGGGAACTCAATAAAAGAACTCAGGATTTTTGGGAAGTTCAATTAGGAATACCACACCCAGCAGGGTTAAAAAAGAAAAAATCAGTATCAGTCCTGGATGTAGGTGATGCATATTTCTCAGTTCCTTTAGATAAAGATTTCAGGAAGTATACTGCATTTACCATACCCAGTGTAAACAACGAGACACCAGGGATTAGATACCAGTACAATGTGCTTCCACAGGGATGGAAAGGATCACCAGCAATATTCCAATGTAGCATGACAAAAATCTTAGAGCCTTTTAGAAAACAAAATCCAGACATAGATATCTATCAATACATGGATGACTTGTATGTAGGATCTGATTTAGAAATAGGGCAGCATAGAGCAAAAATAGAGGAACTGAGAGAACATCTGTTAAGGTGGGGATTTACCACACCAGACAAGAAACATCAGAAAGAACCTCCATTTCTTTGGATGGGGTATGAACTCCATCCTGACAAA---
>cq12004325
GATGATACAGTATTAGAAGAAATGAATTTGCCAGGGAAATGGAAACCAAGAATGATAGGGGGAATTGGAGGTTTTATCAAAGTAAGACAGTATGAACAGGTACCCATAGAAATATGTGGACATAAAGCTATAGGTACAGTATTAATAGGACCTACACCCGTCAACATAATTGGAAGGAATCTGTTGACTCAGCTTGGTTGTACTTTAAATTTTCCAATCAGTCCTATTGAAACTGTGCCAGTAAAACTAAAGCCAGGAATGGATGGCCCAAAGGTTAAACAATGGCCATTGACAAAAGAGAAAATAGAAGCATTAACAGCAATTTGTGATGAAATGGAAAAGGAAGGAAAAATTTCAAAAATTGGGCCTGAAAATCCATACAATACTCCAATATTTGCCATAAAAAAGAAAGACAGTACTAAGTGGAGAAAATTAGTAGATTTCAGGGAACTCAATAAAAGAACTCAAGATTTTTGGGAAGTTCAATTAGGAATACCACACCCAGCAGGATTAAAAAGGAAAAAATCAGTGACAGTGCTGGATGTGGGGGATGCATATTTTTCAGTTCCTTTATATGAAGACTTCAGGAAATATACTGCATTCACCATACCTAGTATAAACAATGAAACACCAGGGATTAGGTATCAGTACAATGTACTTCCACAGGGATGGAAAGGGTCACCAGCAATATTTCAAAGTAGCATGACAAGAATCTTAGAGCCTTTTAGAAAACGAAATCCAGAAATAGTCATCTATCAATATATGGATGATTTGTATGTAGGATCTGACTTAGAGATAGGGCAGCATAGAACAAAAATAGAGGAACTGAGACAACATTTATTGAGGTGGGGATTTACCACACCAGACAAGAAACACCAGAAAGAACCTCCATTTCTTTGGATGGGGTATGAACTCCATCCTGACAAA---
>cq12004326
GATGATACAGTATTAGAAGACATGAATTTGCCAGGGAAATGGAAACCAAAAATGATAGGGGGAATTGGAGGTTTTATCAAAGTAAGACAGTATGAAGAGATACCCATAGAAATCTGTGGACATAAAGCTATAGGTACAGTATTAGTAGGACCTACACCTGTCAACATAATTGGAAGAAATCTGTTGACTCAGCTTGGTTGTACCTTAAATTTTCCAATCAGTCCTATTAAGACTGTACCAGTAAAACTAAAGCCAGGAATGGATGGCCCAAAGGTTAAACAATGGCCATTGACAAAAGAGAAAATAGAAGCATTAACAGCAATTTGTAATGAAATGGAAAAGGAAGGAAAAATTACAAAAATTGGGCCTGAAAATCCATACAACACTCCAATATTTGCCATAAAAAAGAAAGACAGTACTAAGTGGAGAAAATTAGTAGATTTCAGGGAACTCAATAAAAGAACTCAAGATTTTTGGGAAGTTCAATTAGGAATACCACACCCAGCAGGATTAAAAAAGAAAAAATCAGTAACAGTGCTGGATGTGGGGGATGCATATTTTTCAGTTCCTCTATATGAAGACTTCAGGAAATATACTGCATTCACCATACCTAGTATAAACAATGAAACACCAGGGATTAGGTATCAGTACAATGTACTTCCACAGGGATGGAAAGGATCACCAGCCATATTTCAAAGTAGCATGACAAAAATCTTAGAGCCTTTTAGAAAACAAAATCCAGACATAGACATCTATCAATACATGGATGATTTGTATGTAGGATCTGACTTAGAGATAGGGCAGCATAGAACAAAAATAGAGGAACTGAGACAACATTTGTTGAGGTGGGGATTTACCACACCAGACAAGAAACATCAGAAAGAACCTCCATTTCTTTGGATGGGGTATGAACTCCATCCTGACAAA---
>cq12004328
GATGATACAGTATTAGAAGACATGAATTTGCCAGGGAAATGGAAACCAAAAATGATAGGGGGAATTGGAGGTTTTATCAAAGTAAGACAGTATGAACAGGTACCCATAGAAATCTATGGACATAAAGCTATAGGTACAGTATTAGTAGGACCTACACCTGTCAACATAATTGGGAGGAATCTGTTGACTCAGATTGGTTGTACTCTAAATTTTCCAATCAGTCCTATTGAAACTGTACCAGTAAAACTAAAGCCAGGAATGGATGGCCCAAAGGTTAAACAATGGCCATTGACAAAAGAGAAAATAGAAGCATTAACAGCAATTTGTGATGAAATGGAAAAGGAAGGAAAAATTACAAAAATTGGGCCTGAAAATCCATACAACACTCCAATATTTGCCATAAAAAAGAAAGACAGTACTAAGTGGAGAAAATTAGTAGATTTCAGGGAACTCAATAAAAGAACTCAAGATTTTTGGGAAGTTCAATTAGGAATACCACACCCAGCAGGATTAAAAAAGAAAAAATCAGTGACAGTGCTGGATGTGGGGGATGCATATTTTTCAGTTCCTTTATATGAAGACTTCAGGAAATATACTGCATTCACCATACCTAGTATAAACAATGAAACACCAGGGATTAGGTATCAGTACAATGTACTTCCACAGGGATGGAAAGGATCACCAGCAATATTTCAAAGTAGCATGACAAAAATCTTAGAGCCTTTTAGAAAACAAAATCCAGACATAGTCATCTATCAATACATGGATGATTTGTATGTAGGATCTGACTTAGAGATAGGGCAGCATAGAACAAAAATAGAGGAACTGAGACAACATTTGTTGAGGTGGGGATTCACCACACCAGACAAGAAACATCAGAAAGAACCTCCATTTCTTTGGATGGGGTATGAACTCCATCCTGACAAA---
>cq12004409
GATGATACAGTATTAGAAGATATAAATTTGCCAGGAAAATGGAAACCAAAAATGATAGGGGGAATTGGAGGTTTTATCAAGGTAAGGCAATATGATCAGATACTTATAGAAATTTGTGGAAAAAAGGCTATAGGTACAGTGTTAGTAGGACCTACGCCTGTCAACATAATTGGACGAAATATGTTGACCCAGATTGGTTGTACTTTAAATTTTCCCATTAGTCCTATTGACACTGTACCAGTAAAATTAAAGCCAGGAATGGATGGACCAAAGGTTAAACAGTGGCCATTGACAGAAGAAAAAATAAAAGCATTAACAGAAATTTGTAAAGAGATGGAAAAGGAAGGAAAAATCTCAAAGATTGGGCCTGAAAATCCATATAATACTCCAGTATTTGCCATAAAGAAAAAGGACAGCACCAAATGGAGAAAATTAGTAGATTTCAGAGAACTCAATAAGAGAACTCAAGACTTCTGGGAGGTGCAATTAGGAATACCACATCCCGCAGGGTTAAAAAAGAAGAAATCAGTAACAGTACTAGATGTGGGTGATGCATATTTCTCAATTCCTTTAGATGAAAACTTCAGAAAGTATACTGCATTCACCATACCTAGTATAAACAATGAAACGCCAGGGATTAGATATCAGTATAATGTGCTTCCCCAGGGATGGAAAGGATCACCAGCAATATTCCAAAGTAGCATGACAAAAATCTTAGAGCCTTTTAGAAAACAAAATCCAGACATAGTGATCTATCAATATATGGATGATTTGTATGTAGGATCTGACTTAGAAATAGGGCAACATAGGATAAAAATAGAAGAACTGAGGCAACATCTGTTGAAGTGGGGATTAACCACACCAGACAAAAAACATCAGAAGGAACCTCCATTTCTTTGGATGGGATATGAACTCCATCCAGACAGA---
>cq12004516
GATGATACAGTATTAGAAGACATGAATTTGCCAGGAAAATGGAAACCAAAAATGATAGGGGGAATTGGAGGTTTTATCAAGGTAAGACAGTATGAACAGATACCCATAGAAATTTGCGGACACAAGGCTATAGGTACAGTATTAGTAGGGCCTACACCTGTCAACATAATTGGCAGAAATTTGTTGACTCAGCTTGGTTGCACTTTAAATTTTCCCATCAGTCCCATTGAAACTGTACCAGTAAAATTAAAGCCAGGAATGGATGGCCCAAAGGTTAAACAATGGCCATTGACAGAAGAAAAAATAAAAGCATTAACAGCAATTTGTGAGGAAATGGAGAAGGAAGGAAAAATTACAAAAATTGGGCCTGAGAATCCATATAACACTCCAATATTTGCCATAAAAAAGAAGGACAGTACTAAGTGGAGAAAATTAGTAGATTTCAGGGAACTCAATAAAAGAACGCAAGATTTTTGGGAAGTTCAATTAGGAATACCACACCCAGCAGGGTTAAAAAAGAAAAAATCAGTGACAGTACTAGATGTGGGTGATGCATATTTTTCAGTTCCTTTATATGAAGACTTCAGGAAATATACTGCATTCACCATACCTAGTATAAACAATGAAACACCCGGGATTAGGTATCAGTACAATGTACTTCCCCAGGGATGGAAAGGATCACCAGCAATATTCCAAAGTAGCATGACAAAGATCTTAGATCCTTTTAGAAAACAAAATCCAGACATAGTCATCTATCAATACATGGATGATTTGTATGTAGGATCTGACTTAGAAATAGGGCAGCACAGAACAAAAATAGAGGAATTGAGACAACATTTGTTGAGGTGGGGATTTACCACACCAGACAAGAAACATCAGAAAGAACCTCCATTTCTTTGGATGGGGTATGAACTCCATCCTGACAAA---
>cq12004551
GATGATACAGTATTAGAAGAAATAAATTTGCCAGGAAAATGGAAACCAAAAATGATAGGAGGAATTGGAGGTTTTATCAAAGTAAGACAATATGAGCAAATAGTTATAGAAATTTGTGGAAAAAAGGCTATAGGTACAGTGTTAGTGGGACCCACACCTGTCAACATAATTGGAAGAAATATGTTGACTCAGCTTGGATGCACACTAAATTTTCCAATCAGTCCCATTGACACTGTACCAGTAAAATTAAAGCCAGGAATGGATGGCCCAAAGGTGAAACAATGGCCATTGACAGAAGAAAAAATAAAAGCATTAACAGCAATTTGTGATGAAATGGAGAAGGAAGGAAAAATTACAAAAATTGGGCCTGACAATCCATATAACACTCCAATATTTGCCATAAAAAAGAAGGACAGTACTAAGTGGAGAAAATTAGTAGATTTCAGGGAACTCAATAAAAGAACTCAAGATTTTTGGGAAGTTCAATTAGGAATACCACACCCAGCAGGGTTAAAAAAGAAAAAATCAGTAACAGTTCTGGATGTGGGTGATGCATATTTCTCAGTTCCTTTAGATAAAGACTTCAGGAAGTATACTGCGTTTACCATACCTAGTGTAAACAATGCAACACCAGGAATTAGATATCAGTACAATGTGCTTCCACAGGGATGGAAAGGATCACCAGCAATATTCCAATGTAGCATGACAAAAATCTTAGAGCCTTTTAGAAAACAAAATCCAGACTTAGTTATCTATCAATACATGGATGACTTGTATGTAGGATCTGATTTAGAAATAGGACAGCATAGAACAAAAGTAGAGGAGCTGAGAAAACATCTGTTAAAGTGGGGATTTACCACACCAGACAAGAAACATCAGAAAGAACCGCCATTTCTTTGGATGGGGTATGAACTCCATCCTGACAAA---
>CQ12004552
GATGATACAGTATTAGAAGACATGAATTTGCCAGGGAAATGGAAGCCAAAAATGATAGGGGGAATTGGAGGTTTTATCAAAGTAAGACAGTATGAACAGATACCCATAGAAATCTGCGGACACAAAGCTATAGGTACAGTATTAGTAGGACCTACACCTGTCAACATAATTGGAAGAAATCTGTTGACTCAGATTGGTTGCACTTTAAATTTTCCAATCAGTCCCATTGAAACTGTACCAGTAAAATTAAAGCCAGGAATGGATGGCCCAAAGGTTAAACAATGGCCATTGACAGAAGAGAAAATAAAAGCATTAACAGCAATTTGTGAAGAAATGGAGAAGGAAGGAAAAATTACAAAAATTGGGCCTGAAAACCCATATAACACTCCAATATTTGCCATAAAAAAGAAGGACAGTACTAAGTGGAGAAAATTAGTAGATTTCAGGGAACTCAATAAAAGAACTCAAGATTTTTGGGAAGTTCAGTTAGGAATACCACACCCAGCAGGGTTAAAAAAGAAAAAATCAGTGACAGTACTGGATGTGGGGGATGCATATTTTTCAGTTCCTTTATATGAAGATTTCAGGAAATATACTGCATTCACCATACCTAGTATAAACAATGAAACACCAGGGATTAGGTATCAGTACAATGTACTTCCACAGGGATGGAAAGGATCACCAGCAATATTCCAAAGTAGCATGACAAGAATCTTAGAGCCTTTTAGAAAACAAAATCCAGACATAGTTATCTATCAATACATGGATGACTTGTATGTAGGATCTGACTTAGAAATAGGACAGCATAGAACAAAAATAGAGGAGCTGAGAGAGCATTTGTTGAGGTGGGGGTTTACCACACCAGACAAGAAACATCAGAAGGAACCTCCATTTCTTTGGATGGGGTATGAACTCCATCCTGACAAG---
>CQ12004662
GATGATACAGTAATAGAAGACATGAATTTGCCAGGGAAATGGAAGCCAAAAATGATAGGGGGAATTGGAGGTTTTATCAAAGTAAGACAGTATGACCAGATACCCATAGAAATCTGCGGACACAAAACTATAGGTACAGTATTAGTAGGACCTACACCTGTCAACATAATTGGAAGAAATCTGTTGACTCAGCTTGGTTGCACTTTAAATTTTCCAATCAGTCCCATTGACACTGTACCAGTGAAATTAAAGCCAGGAATGGATGGCCCAAAGGTTAAACAATGGCCATTGACAGAAGAGAAAATAAAAGCATTAACAGCAATTTGTGATGAAATGGAGAAGGAAGGAAAAATTACAAAAATTGGGCCTGAAAACCCATATAACACTCCAATATTTGCCATAAAAAAGAAGGACAGTACTAAGTGGAGAAAATTAGTAGATTTCAGGGAACTCAATAAGAGAACCCAAGATTTTTGGGAAGTTCAATTAGGAATACCACACCCAGCAGGGTTAAAAAGGAAAAAATCAGTGACAGTACTGGATGTGGGGGATGCATATTTTTCAGTTCCTTTATATGAAGATTTCAGGAAATATACTGCATTCACCATACCTAGTATAAACAATGAAACACCAGGGGTTAGGTATCAGTACAATGTACTTCCACAAGGATGGAAAGGATCACCAGCAATATTCCAAAGTAGCATGACAAGAATCTTAGAGCCTTTTAGAAAACAAAATCCTGACATAGTTATCTATCAATACATGGATGATTTGTATGTAGGATCTGACTTAGAGATAGGGCAGCATAGAACAAAAATAGAGGAGCTGAGAAAACATTTGTTGAGGTGGGGGTTTACCACACCAGACAAGAAACATCAGAAGGAACCTCCATTTCTTTGGATGGGGTATGAACTCCATCCTGACAAG---
>CQ12004663
GATGATACAGTATTAGAAGACATGAATTTGCCAGGGAAATGGAAACCAAAAATGATAGGGGGAATTGGAGGTTTTATCAAAGTAAGACAGTATGATCAGATACCCATAGAAATCTGTGGACATAAGGCTATAGGTACAGTATTAATAGGACCTACACCTGTCAACATAATTGGAAGAAATCTGTTGACTCAGCTTGGTTGTACTTTGAATTTTCCAATCAGTCCTATTGAAACTGTACCAGTAAAACTAAAGCCAGGAATGGATGGCCCAAAGGTTAAACAATGGCCATTGACAAAAGAAAAAATAGAAGCATTAACAGCAATTTGTGATGAAATGGAAAAGGAAGGAAAAATTACAAAAATTGGGCCTGAAAATCCATACAACACTCCAATATTTGCCATAAAAAAGAAAGACAGTACTAAGTGGAGAAAATTAGTAGATTTCAGGGAACTCAATAAAAGAACTCAAGATTTTTGGGAAGTTCAATTAGGAATACCACACCCAGCAGGATTAAAAAAGAAAAAATCAGTGACAGTGCTGGATGTGGGGGATGCATATTTTTCAGTTCCTTTATATGAAGACTTCAGGAAATATACTGCATTCACCATACCTAGTATAAACAATGAAACACCAGGGATTAGGTATCAGTACAATGTACTTCCACAGGGATGGAAAGGATCACCAGCAATATTTCAAAGTAGCATGACAAAAATCTTAGAGCCTTTTAGAAAACAAAATCCAGACATAGTCATCTATCAATACATGGATGATTTGTATGTAGGATCGGACTTAGAGATAGGGCAGCATAGAACAAAAATAGAGGAACTGAGACAACATTTGTTAAAGTGGGGATTTACCACACCAGACAAGAAACATCAGAAAGAACCTCCATTTCTTTGGATGGGGTATGAACTCCATCCTGACAAA---
>CQ12004688
GATGATACAGTATTAGAAGACATGAATTTGCCAGGGAAATGGAAACCAAAAATGATAGGGGGAATTGGAGGTTTTATCAAAGTAAGACAGTATGAACAGATACCCATAGAAATTTGTGGACATAAAGCTATAGGTACAGTATTAGTAGGACCGACACCTGTCAACATAATTGGAAGAAATCTGTTGACTCAGCTTGGTTGTACTTTAAATTTTCCAATCAGTCCTATTGAAACTGTACCAGTAAAACTAAAGCCAGGAATGGATGGCCCAAAGGTTAAACAATGGCCATTGACAAAAGAGAAAATAGAAGCATTAACAGCAATTTGTGATGAAATGGAAAAGGAAGGAAAAATTACAAAAATTGGGCCTGAAAATCCATACAACACTCCAATATTTGCCATAAAAAAGAAAGACAGTACTAAGTGGAGAAAATTAGTAGATTTCAGGGAACTCAATAAAAGAACTCAAGATTTTTGGGAAGTTCAATTAGGAATACCACACCCAGCAGGACTAAAAAAGAAAAAATCAGTGACAGTGCTGGATGTGGGGGATGCATATTTTTCAGTTCCTTTAGATAAAGACTTCAGGAAATATACTGCATTCACCATACCTAGTATAAACAATGAAACACCAGGGATTAGGTATCAGTACAATGTACTTCCACAAGGATGGAAAGGATCACCAGCAATATTTCAAAGTAGCATGACAAAAATCTTAGAGCCTTTTAGAAAACAAAATCCAGACATAGTCATCTATCAATACATGGATGATTTGTATGTAGGATCTGACTTAGAGATAGGGCAGCATAGAACAAAAATAGAGGAACTGAGACAACATTTGTTGAGGTGGGGATTTACCACACCAGACAAGAAACATCAGAAAGAACCTCCATTTCTTTGGATGGGATATGAACTCCATCCTGACAAA---
>CQ12004742
GATGATACAGTATTAGAAGATATAAATTTGCCAGGAAAATGGAAACCAAGAATGATAGGGGGAATTGGAGGTTTTATCAAGGTAAGGCAATATGATCAGATACTTATAGAAATTTGTGGAAAAAAGGCTATAGGTACAGTGTTAGTAGGACCTACACCTATCAACATAATTGGACGAAATATGTTGACTCAGATTGGTTGTACTTTAAATTTCCCAATTAGTCCTATTGACACTGTACCAGTAACATTAAAACCAGGAATGGATGGGCCAAAGGTTAAACAGTGGCCATTAACAGAAGAAAAAATAAAAGCATTAACAGAAATTTGTAAAGAGATGGAAGAAGAAGGAAAAATCTCAAAGATTGGGCCTGAGAATCCATACAATACTCCAGTATTTGCTATAAAGAAAAAGGACAGCACTAAGTGGAGAAAATTAGTAGATTTCAGAGAGCTCAATAAAAGAACGCAGGACTTTTGGGAAGTTCAATTAGGAATACCGCATCCGGCAGGTTTAAAAAAGAAAAAATCAGTAACAGTGCTAGATGTAGGAGATGCATATTTTTCAGTTCCTTTAGATGAAAGCTTTAGAAAATATACTGCATTCACCATACCTAGTATAAACAATGAGACACCAGGAATCAGATATCAGTACAATGTGTTGCCACAGGGATGGAAGGGATCACCAGCAATATTCCAGAGTAGTATGACAAAAATCTTAGAGCCCTTTAGAAGAAAAAATCCAGAAATGGTTATCTATCAATACATGGATGACTTGTATGTAGGATCTGATCTAGAAATAGGGCAGCACAGAATAAAAATAGAGGAGCTAAGAGCTCATCTATTGAGCTGGGGATTTACTACACCAGACAAAAAGCATCAGAAGGAACCTCCATTCCTTTGGATGGGATATGAACTCCATCCTGACAGA---
>CQ12004802
GATGATACAGTATTAGAAGAAATGAATTTGACAGGGAAATGGAAACCAAAAATGATAGGGGGAATTGGAGGTTTTATCAAAGTAAGACAGTATGAACAGATACCCATAGAAATCTGTGGACATAAAGTTATCGGTACAGTATTAATAGGACCTACACCTGTCAACATAATTGGAAGAAATCTGTTGACTCAGCTTGGTTGTACTTTAAATTTTCCAATCAGTCCTATTGAAACTGTACCAGTAAAATTAAAGCCAGGAATGGATGGCCCAAAGGTTAAACAATGGCCATTGACAAAAGAGAAAATAGAAGCATTAACAGCAATTTGTGATGAAATGGAAAAGGAAGGAAAAATTACAAAAATTGGGCCTGAAAATCCATACAACACTCCAATATTTGCCATAAAAAAGAAAGATAGTACTAAGTGGAGAAAATTAGTAGATTTCAGGGAACTCAATAAAAGAACTCAAGATTTTTGGGAAGTTCAATTAGGAATACCACACCCAGCAGGATTAAAAAAGAAAAAATCAGTAACAGTGCTGGATGTGGGAGATGCATATTTTTCAGTTCCTTTAGATGAAGACTTCAGGAAATATACTGCATTCACCATACCTAGTATAAACAATGAAACACCAGGGATTAGGTATCAATACAATGTACTTCCACAGGGATGGAAAGGATCACCAGCAATATTTCAAAGTAGCATGACAAAAATCTTAGAGCCCTTTAGAAAACAAAATCCAGACATAGTCATCTATCAATACATGGATGATTTGTATGTAGGATCTGATTTAGAAATAGGGCAGCATAGAACAAAAATAGAGGAATTGAGACAACATTTGTTGAGGTGGGGATTTACCACACCAGACAAGAAACATCAGAAAGAACCTCCATTTCTTTGGATGGGGTATGAACTCCATCCTGACAAA---
>CQ12004838
GATGATACAGTATTAGAAGAAATAAATTTGCCAGGAAAATGGAAACCAAAAATGATAGGAGGAATTGGAGGTTTTATCAAAGTAAGACAATATGAGGAAATACCTATGGAAATTTGTGGAAAAAGGGCTATAGGTACAGTATTAGTGGGACCCACACCTGTCAACATAATTGGAAGAAATATGTTGACCCAGCTTGGATGCACACTAAATTTTCCAATCAGTCCCATTGAAACTGTACCAGTAAAATTAAAGCCAGGAATGGATGGCCCAAAGGTTAAACAATGGCCATTGACAGAAGAAAAAATAAAAGCATTAACAGAAATTTGTGAGGATATGGAAAAGGAAGGAAAAATTACAAAAATTGGGCCTGATAATCCATACAACACTCCAATATTTGCCATAAAAAAGAAGGATAGTACTAAGTGGAGAAAATTAGTAGATTTCAGGGAACTCAATAAAAGAACTCAAGATTTTTGGGAAGTTCAGCTAGGAATACCACACCCAGCAGGGTTAAAAAAGAAAAAATCAGTAACAGTCCTGGATGTGGGTGATGCATATTTTTCAGTCCCTTTAGACAAAGACTTCAGGAAGTATACTGCATTTACTATACCTAGTGTAAACAATGAGACCCCAGGGATTAGATATCAGTACAATGTGCTTCCACAGGGATGGAAAGGGTCACCAGCAATATTCCAATCTAGCATGACAAAAATCTTGGAGCCTTTTAGAAAACAAAATCCAGACATAGTTATCTATCAATACATGGATGACTTGTATGTAGGATCTGACTTAGAAATAGGGCAGCATAGAACAAAAATAGAGGAACTGAGAGAGCATCTATTAAAGTGGGGATTTACCACACCAGACAAGAAACATCAAAAAGAACCTCCATTTCTTTGGATGGGGTATGAACTCCATCCTGACAAA---
>CQ12004840
GATGATACAGTATTAGAAGACATGAATTTGCCAGGGAAATGGAAACCAAAAATGATAGGGGGAATTGGAGGTTTTATCAAAGTAAGACAATATGAACAGATACCCATAGAAATCTGTGGACATAAAGCTATAGGTACAGTATTAATAGGACCTACACCTGTCAACATAATTGGAAGAAATCTGTTGACTCAGCTTGGTTGTACTTTAAATTTTCCAATCAGTCCTATTGAAACTGTACCAGTAAAATTAAAGCCAGGAATGGATGGCCCAAAGGTTAAACAATGGCCATTGACAAAAGAGAAAATAGAAGCATTAACAGCAATTTGTGATGAAATGGAAAAGGAAGGAAAAATTACAAAAATTGGACCTGAAAATCCATACAACACTCCAATATTTGCCATAAAAAAGAAAGACAGTACTAAGTGGAGAAAATTAGTAGATTTCAGGGAACTCAATAAAAGAACTCAAGATTTTTGGGAAGTTCAATTAGGAATACCACACCCAGCAGGATTAAGAAGGAAAAAATCAGTGACAGTGCTGGATGTGGGAGATGCATATTTTTCAGTTCCTTTATATGAAGACTTCAGGAAATATACTGCATTCACCATACCTAGTATAAACAATGAAACACCAGGGATTAGGTATCAGTACAATGTACTTCCACAGGGATGGAAAGGATCACCAGCAATATTCCAAAGTAGCATGACAAAAATCTTAGAGCCTTTTAGAAAACAAAATCCAGACATAGTCATCTATCAATACATGGATGATTTGTATGTAGGATCTGACTTAGAGATAGGGCAGCATAAAGCAAAAATAGAGGAACTGAGACACCATTTGTTAAGGTGGGGATTTACCACACCAGACAAGAAACATCAAAAAGAACCTCCATTTCTTTGGATGGGGTATGAACTCCATCCTGACAAA---
>CQ12004843
GATGATACAGTATTAGAAGACATGAATTTGCCAGGGAAATGGAAACCAAAAATGATAGGGGGAATTGGAGGTTTTATCAAAGTAAGACAGTATGAACAGATACCCATAGAAATCTGTGGACATAAAGCTATAGGTACAGTATTAGTAGGACCTACACCTGTCAACATAATTGGAAGAAATCTGTTGACTCAGCTTGGTTGTACTTTAAATTTTCCAATCAGTCCTATTGAAACTGTACCAGTAAAACTAAAGCCAGGAATGGATGGCCCAAAGGTCAAACAATGGCCATTGACAAAAGAGAAAATAGAAGCATTAACAGCAATTTGTGATGAAATGGAAAAGGAAGGAAAAATTACAAAAATTGGGCCTGAAAATCCATACAACACTCCAATATTTGCCATAAAAAAGAAAGACAGTACTAAGTGGAGAAAATTAGTAGATTTCAGGGAGCTCAATAAAAGAACTCAAGATTTTTGGGAAGTTCAATTAGGAATACCACACCCAGCAGGATTAAAAAAGAAAAAATCAGTGACAGTGCTGGATGTGGGGGATGCATATTTTTCAGTTCCTTTATATGAAGACTTCAGGAAATATACTGCATTCACCATACCTAGTATAAACAATGAAACACCAGGGATTAGGTATCAGTACAATGTACTTCCACAGGGATGGAAAGGATCACCAGCAATATTTCAAAGTAGCATGACAAGAATCTTAGAGCCTTTTAGAAAACAAAATCCAGATATGGTCATCTATCAATACATGGATGACTTGTATGTAGGATCTGACTTAGAGATAGGGCAACATAGAACAAAAATAGAGGAACTGAGACAACATCTGTTGAGGTGGGGGTTTACCACACCAGACAAGAAACATCAGAAAGAACCTCCATTTCTTTGGATGGGGTATGAACTCCATCCTGACAAA---
>CQ12004844
GATGATACAGTATTAGAAGACATGAATTTGCCAGGGAAATGGAAACCAAAAATGATAGGGGGAATTGGAGGTTTTATCAAAGTAAGACAGTATGAACAGATACCCATAGAAATTTGTGGACATAAAGCTATAGGTACAGTATTAGTAGGACCTACACCTGTCAACATAATTGGAAGAAATCTGTTGACTCAGCTTGGTTGTACTTTAAATTTTCCAATCAGTCCTATTGAAACTGTACCAGTAAAACTAAAGCCAGGAATGGATGGCCCAAAGGTTAAACAATGGCCATTGACAAAAGAGAAAATAGAAGCATTAACAGCAATTTGTGATGAAATGGAAAAGGAAGGAAAAATTACAAAAATTGGGCCTGAAAATCCATACAACACGCCAATATTTGCCATAAAAAAGAAAGACAGTACTAAGTGGAGAAAATTAGTAGATTTCAGGGAACTCAATAAAAGAACTCAAGATTTTTGGGAAGTTCAATTAGGAATACCACACCCAGCTGGATTAAAAAAGAAAAGATCAGTGACAGTGCTGGATGTGGGGGATGCGTATTTTTCAGTTCCTTTAGATGAGAACTTCAGGAAATATACTGCATTCACCATACCTAGTATAAACAATGAAACACCAGGGGTTAGGTATCAGTATAATGTACTTCCACAGGGATGGAAAGGATCACCAGCAATATTTCAAAGTAGCATGACAAAAATCTTAGAGCCTTTTAGAAAACAAAATCCAGACATAGTCATCTATCAATATATGGATGATCTGTATGTAGGATCTGATTTAGAGATAGGGCAGCATAGAACAAAAATAGAGGAACTGAGACAACATTTGTTGAGGTGGGGATTTACCACACCAGACAAGAAACATCAGAAAGAACCTCCATTTCTTTGGATGGGGTATGAACTCCATCCTGACAAA---
>CQ12004897
GATGATACAGTATTAGAAGACATGGATTTGCCAGGGAAATGGAAACCAAAAATGATAGGGGGAATTGGAGGTTTTATAAAAGTAAGACAGTATGAACAGATACCCATAGAAATCTGTGGGCATAAAGTTATAGGTACAGTATTAGTAGGACCTACACCTGTCAACATAATTGGAAGAAATCTGTTGACTCAGCTTGGTTGTACTTTAAATTTTCCAATCAGTCCTATTGAAACTGTACCAGTAAAACTAAAGCCAGGAATGGATGGCCCAAAGGTTAAACAATGGCCATTGACAAAAGAAAAAATAGAAGCATTAACAGCAATTTGTGATGAAATGGAAAAGGAAGGAAAAATTACAAAAATTGGGCCTGAAAATCCATACAACACCCCAATATTTGCCATAAAAAAGAAAGACAGTACTAAGTGGAGAAAATTAGTAGATTTCAGGGAACTCAATAAAAGAACTCAAGATTTTTGGGAAGTTCAATTAGGAATACCACACCCAGCAGGATTAAAAAAGAAAAAATCAGTGACAGTGCTGGATGTGGGAGATGCATATTTTTCAGTTCCTTTATATGAAGACTTCAGGAAATATACTGCATTCACCATACCTAGTATAAACAATGAAACCCCAGGGATTAGGTATCAGTACAATGTACTTCCACAAGGATGGAAAGGATCACCAGCAATATTTCAAAGTAGCATGACAAAAATCTTAGAGCCTTTTAGAAAACAAAATCCAGACATAGTCATCTATCAATACATGGATGATTTGTATGTAGGATCTGACTTAGAGATAGGGCAGCATAGAACAAAAATAGAGGAACTGAGACAACATTTGTTGAGGTGGGGATTTACCACACCAGACAAGAAACATCAGAAAGAACCTCCATTTCTTTGGATGGGGTATGAACTCCATCCTGACAAA---
>CQ12004932
GATGATACAGTATTAGAAGACATGAATTTGCCAGGGAAGTGGAAACCAAAAATGATAGGGGGAATTGGAGGTTTTATCAAAGTAAGACAGTATGAACAGATACCCATAGAGATTTGTGGACATAAAGCTATAGGTACAGTATTAGTAGGACCTACACCTGTCAACATAATTGGAAGGAATCTATTGACTCAGCTTGGTTGTACTTTAAATTTTCCAATCAGTCCTATTGAAACTGTACCAGTAAAATTAAAGCCAGGAATGGATGGCCCAAAGGTTAAACAATGGCCATTAACAAAAGAGAAAATAGAAGCATTAACAGCAATTTGTGATGAAATGGAAAAGGAAGGAAAGATTACAAAAATTGGGCCTGAAAACCCATACAACACTCCAATATTTGCCATAAAAAAGAAAGACAGTACTAAGTGGAGGAAATTAGTAGATTTTAGGGAACTCAATAAAAGAACTCAAGATTTTTGGGAAGTTCAATTAGGAATACCACACCCAGCAGGATTAAAAAAGAAAAAATCAGTGACAGTACTGGATGTGGGGGATGCATATTTTTCAGTTCCTTTATATGAAGACTTCAGGAAGTATACTGCATTCACCATACCTAGTATAAACAATGAAACACCAGGGATTAGRTATCAGTACAATGTACTTCCACAGGGATGGAAAGGATCACCAGCAATATTTCAAAGTAGCATGACCAAAATCTTAGAGCCTTTTAGAAAACAATATCCAGACATAGTCATCTATCAATACATGGATGATTTGTATGTAGGATCTGACTTAGAGATAGGGCAGCATAGAACAAAAATAGAGGAACTGAGACAACATTTGTTGAGGTGGGGATTTACCACACCAGACAAGAAACATCAGAAAGAACCTCCATTTCTTTGGATGGGGTATGAACTCCATCCTGACAAA---
>CQ12005015
GATGATACAGTATTAGAAGACATGAATTTGCCAGGGAAATGGAAACCAAAAATGATAGGGGGAATTGGAGGTTTTATCAAAGTAAGACAGTATGAACAGATACCCATAGAAATCTGTGGACATAAGGCTATAGGTACAGTATTAGTAGGACCTACACCTGTCAACATAATTGGAAGAAATCTGTTGACTCAGCTTGGTTGCACTTTAAATTTTCCAATCAGTCCTATTGAAACTGTACCAGTAAAACTAAAGCCAGGAATGGATGGCCCAAAGGTTAAACAATGGCCATTGACAAAAGAGAAAATAGAAGCGTTAACAGCAATTTGTAATGAAATGGAAAAGGAAGGAAAAATTACAAAAATTGGGCCTGAAAATCCATACAACACTCCAATATTTGCCATAAAAAAGAAAGACAGTACTAAGTGGAGAAAATTAGTAGATTTCAGGGAACTCAATAAGAGAACTCAGGATTTTTGGGAAGTTCAATTAGGAATACCACACCCAGCAGGATTAAAAAAGAAAAAATCAGTGACAGTGCTGGATGTGGGGGATGCATATTTTTCAGTTCCTTTATATGAAGATTTCAGGAAATATACTGCCTTCACCATACCTAGTATAAACAATGAAACACCAGGGATTAGGTATCAGTACAATGTACTTCCACAGGGATGGAAAGGATCACCAGCAATATTTCAAAGTAGCATGACAAAAATCTTAGAGCCTTTTAGAAAACAAAATCCAGACATAGTCATCTATCAATACATGGATGATTTGTATGTAGGATCTGACTTCGAGATAGGGCAGCATAGAACAAAAATAGAGGAACTGAGACAACATTTGTTGAGGTGGGGATTTACCACACCAGACAAGAAACATCAGAAAGAACCTCCATTTCTTTGGATGGGGTATGAACTCCATCCTGACAAA---
>CQ12105083
GATGATACAGTATTAGAAGACATGAATTTGCCAGGGAAATGGAAACCAAAAATGATAGGGGGAATTGGAGGTTTTATCAAAGTAAGACAGTATGAACAGATACCCATAGAAATCTGTGGACATAAAGCTATAGGTACAGTATTAGTAGGACCTACACCTGTCAACATAATTGGAAGGAATCTGTTGACTCAGCTTGGTTGTACTTTAAATTTTCCAATCAGTCCTATTGAAACTGTACCAGTAAAATTAAAGCCAGGAATGGATGGCCCAAAGGTTAAACAATGGCCATTGACAAAAGAGAAAATAGAAGCATTAACAGCAATTTGTGAGGAAATGGAAAAAGAAGGAAAGATTACAAAAATTGGGCCTGAAAATCCATACAACACTCCAATATTTGCTATAAAAAAGAAAGACAGTACTAAGTGGAGAAAATTAGTAGATTTCAGGGAACTCAATAAAAGAACTCAAGACTTTTGGGAAGTTCAATTAGGAATACCACACCCAGCAGGATTAAAAAAGAAAAAATCAGTGACAGTGCTGGATGTGGGGGATGCATATTTTTCAGTTCCTTTAGATAAAGACTTCAGGAAATATACTGCATTCACCATACCTAGTATAAACAATGAAACACCAGGGATTAGGTATCAGTACAATGTACTTCCACAGGGATGGAAAGGGTCACCAGCAATATTTCAAAGTAGCATGACAAAAATCTTAGAGCCTTTTAGAAAACAAAATCCAGACATAGTCATCTATCAATACATGGATGATTTGTATGTAGGATCTGACTTAGAGATAGGGCAGCATAGAACAAAAATAGAGGAACTGAGACATCATTTGTTGAGGTGGGGATTTACCACACCAGACAAGAAACATCAGAAAGAACCTCCATTTCTTTGGATGGGGTATGAACTCCATCCTGACAAA---
>CQ12105084
GATGATACAGTATTAGAAGATATAAACTTACCAGGAAAATGGAAACCAAAAATGATAGGGGGAATTGGAGGTTTTATCAAGGTAAAGCAATATGATCAGATACTTATAGAAATTTGTGGAAAAAAGGCTATAGGTACAGTATTAGTAGGACCTACACCTATCAACATAATTGGACGAAATATGTTGACTCAGATTGGTTGTACTTTAAATTTCCCAATTAGTCCTATTGACACTGTACCAGTAACATTAAAGCCAGGAATGGATGGACCAAGGGTTAAACAGTGGCCATTGACAGAAGAAAAAATAAAAGCATTAACAGAAATTTGTAAAGAGATGGAAGAGGAAGGAAAAATCTCAAAAATTGGGCCTGAAAATCCATATAATACTCCAGTATTTGCTATAAAGAAAAAGGACAGCACCAAATGGAGGAAATTAGTAGATTTCAGAGAGCTCAATAAAAGAACTCAGGACTTTTGGGAAGTTCAATTAGGAATACCACATCCAGCAGGATTAAAAAAGAAAAAATCAGTGACAGTACTAGATGTGGGAGATGCATATTTTTCAGTTCCTTTAGATGAAAGCTTTAGAAAATATACTGCATTCACCATACCTAGTATAAACAATGAGACACCAGGAATCAGATATCAGTACAATGTGCTACCACAGGGATGGAAAGGATCTCCGGCAATATTCCAGGGTAGCATGACAAAAATCTTAGAGCCCTTTAGAAGAAAAAATCCAGAGATGGTTATCTATCAATACATGGATGACTTGTATGTAGGATCTGATTTAGAAATAGGGCAGCACAGAACAAAAATAGAGGAGCTAAGAGCTCATCTATTGAGCTGGGGATTTACTACACCAGACAAAAAGCATCAGAAGGAACCTCCATTTCTTTGGATGGGATATGAACTCCATCCAGACAGA---
>CQ-13-000537
GATGATACAGTATTAGAAGACATGAATTTGCCAGGGAAATGGAAACCAAAAATGATAGGGGGAATTGGAGGTTTTATCAAAGTAAGACAGTATGAACAGATACCCATAGAAATCTGTGGACATAAAACTATAGGTACAGTATTAATAGGACCTACACCTGTCAACATAATTGGGAGAAATCTGTTGACTCAGCTTGGTTGTACTTTAAATTTTCCAATCAGTCCTATTGAAACTGTACCAGTGAAACTAAAGCCAGGAATGGATGGCCCAAAGGTTAAACAATGGCCATTGACAAAAGAGAAAATAGAAGCATTAACAGCAATTTGTGATGAAATGGAAAAGGAAGGAAAAATTACAAAAATTGGGCCTGAAAATCCATACAACACTCCAATATTTGCCATAAAAAAGAAAGACAGTACTAAGTGGAGAAAATTAGTAGATTTCAGGGAACTCAATAAAAGAACTCAAGATTTTTGGGAAGTTCAATTAGGAATACCACACCCAGCAGGATTAAAAAAGAAAAAATCAGTGACAGTGCTGGATGTAGGGGATGCATATTTTTCAGTTCCTTTATATGAAGACTTCAGGAAATATACTGCATTCACCATACCTAGTACAAACAATGAAACACCAGGGATTAGGTATCAGTACAATGTACTTCCACAGGGATGGAAAGGATCACCAGCAATATTTCAAAGTAGCATGACAAGAATCTTAGAGCCTTTTAGAAAACAAAATCCAGACATAGTCATCTATCAATACATGGATGATTTGTATGTAGGATCTGACTTAGAGATAGGGCAGCATAGAATAAAAATAGAGGAACTAAGACAACATTTGTTGAGGTGGGGGTTTACCACACCAGACAAGAAACATCAGAAGGAACCTCCATTTCTTTGGATGGGGTATGAACTCCATCCTGACAAA---
>CQ-13-000540
GATGATACAGTATTAGAAGAAATAAATTTGCCAGGAAAATGGAAACCAAAAATGATAGGGGGAATTGGAGGTTTTATCAAAGTAAGGCAATATGATCAGATACTTGTAGAAATTTGTGGAAAAAAGGCTATAGGTACAGTATTAGTAGGACCTACACCTGTCAACATAATTGGACGAAACATGTTGACTCAGATTGGTTGTACTTTAAACTTCCCAATTAGCCCTATTGATACTGTACCAGTAACATTAAAGCCAGGAATGGATGGCCCAAAGGTTAAACAATGGCCATTGACAAAAGAGAAAATAGAAGCATTAACAGCAATTTGTGATGAAATGGAAAAGGAAGGAAAAATTACAAAAATTGGGCCTGAAAATCCATACAACACTCCAATATTTGCCATAAAAAAGAAAGACAGTACTAAGTGGAGAAAATTAGTAGATTTCAGGGAACTCAATAAGAGAACTCAAGATTTTTGGGAAGTTCAATTAGGAATACCCCACCCAGCAGGATTAAAAAAGAAAAAATCAGTGACAGTGCTGGATGTGGGGGATGCATATTTTTCAGTTCCTTTATATGAAGATTTCAGGAAATATACTGCATTTACCATACCTAGTATAAACAATGAAACACCAGGGATTAGGTATCAGTACAATGTACTTCCACAGGGATGGAAAGGATCACCAGCAATATTTCAAAGTAGCATGACAAAAATCTTAGAGCCTTTTAGAAAACAAAATCCAGACATAGTCATCTATCAATACATGGATGATTTGTATGTAGGATCTGACTTAGAGATAGGGCAGCATAGAACAAAAATAGAGGAACTGAGAGAGCATTTGTTGAGGTGGGGATTTACCACACCAGACAAGAAACATCAGAAAGAACCTCCATTTCTTTGGATGGGGTATGAACTCCATCCTGACAAA---
>CQ-13-000542
GATGATACAGTATTAGAAGAAATAAATTTGCCAGGGAAATGGAAACCAAAAATGATAGGGGGAATTGGAGGTTTTATCAAAGTAAGACAGTATGAACAGGTACCCATAGAAATCTGCGGACACAAAGCTGTGGGTACAGTATTAATAGGACCTACACCTGTCAACATAATTGGAAGAAATCTGTTGACTCAGCTTGGTTGCACTTTAAATTTTCCAATCAGTCCTATTGAAACTATACCAGTAAAATTAAAGCCAGGAATGGATGGTCCAAAGGTTAAACAATGGCCATTGACAGAAGAAAAAATAAAAGCATTAACAGAAATTTGTAATGAAATGGAGAAGGAAGGAAAAATTACAAAAATTGGGCCTGAAAATCCATATAACACTCCAATATTTGCCATAAAAAAGAAGGACAGTACTAAGTGGAGAAAATTAGTAGATTTCAGGGAACTCAATAAAAGAACTCAAGATTTCTGGGAAGTTCAATTAGGAATACCACACCCAGCAGGGTTAAAAAAGAAAAAATCAGTGACAGTACTAGATGTGGGGGATGCATATTTCTCAGTTCCTTTACATGAAGACTTCAGAAAGTATACTGCATTCACCATACCTAGTATAAACAATGAAACACCAGGAATTAGATATCAGTACAATGTACTTCCGCAGGGATGGAAAGGATCACCAGCAATATTCCAAAGTAGCATGACAAAAATATTAGAGCCTTTTAGGAAACAAAATCCAGACATAGTTATATATCAATATATGGATGATTTATATGTAGGATCTGACTTAAAGATAGGGCAGCATAGAATAAAAATAGAGGAACTGAGACAACATTTGTTGAGGTGGGGATTTACCACACCAGACAAGAAACATCAGAAAGAACCTCCATTTCTTTGGATGGGGTATGAACTCCATCCTGACAAA---
>CQ-13-000546
GATGATACAGTATTAGAAGACATGAATTTGCCAGGGAAATGGAAACCAAAAATGATAGGGGGAATTGGAGGTTTTATCAAAGTAAGACAGTATGAACAGGTACCCATAGAAATCTGTGGACATAAAGCTATAGGTACAGTATTAATAGGACCTACACCTGTCAACATAATTGAAAGAAATATGTTGACTCAACTTGGTTGTACTTTAAATTTTCCAATCAGTCCTGTTGAAACTGTACCAGTAAAACTAAAGCCAGGAATGGATGGCCCAAAGGTTAAACAGTGGCCATTGACAAAAGAGAAAATAGAAGCATTAACAGCAATTTGTGATAAAATGGAAAAGGAAGGAAAAATTACAAAAATTGGGCCTGAAAATCCATACAACACTCCAATTTTTGCCATAAAAAAGAAAGACAGTACTAAGTGGAGAAAATTAGTAGATTTCAGGGAACTCAATAAAAGAACTCAAGACTTTTGGGAAGTTCAATTAGGAATACCACACCCAGCAGGACCAAAAAAGAAAAAATCAGTGACAGTGCTGGATGTGGGGGATGCATATTTTTCAGTTCCTTTATATGAAGACTTCAGGAAATATACTGCATTCACCATACCTAGTATAAACAATGAAGCACCAGGGATTAGGTATCAGTACAATGTACTTCCACAGGGATGGAAAGGATCACCAGCAATATTTCAAAGTAGCATGACAAAAATCTTAGAGCCTTTTAGAAAACAAAATCCAGACATAGTCATCTATCAATACATGGATGATTTGTATGTAGGATCTGACTTAGAGATAGGGCAGCATAGAACAAAAATAGAGGAACTGAGACAACATTTGTTGAGGTGGGGATTTACCACACCAGACAAGAAACATCAGAAAGAACCCCCATTTCTTTGGATGGGGTATGAACTCCATCCTGACAAA---
>cq13000941
GATGATACAGTATTAGAAGACATGAATTTGCCAGGGAAATGGAAACCAAAAATGATAGGGGGAATTGGAGGTTTTATCAAAGTAAGACAGTATGAACAGATACCCATAGAAATCTGTGGACATAAAGCTATAGGTACAGTATTAGTAGGACCTACACCTGTCAACATAATTGGAAGAAATCTGTTGACTCAGCTTGGTTGTACTTTAAATTTTCCAATCAGTCCTATTGAAACTGTACCAGTAAAATTAAAGCCAGGAATGGATGGCCCAAAGGTTAAACAATGGCCATTGACAAAAGAGAAAATAGAAGCATTAACAGCAATTTGTGATGAAATGGAAAAGGAAGGAAAAATCACAAAAATTGGGCCTGAAAATCCATACAACACTCCAATATTTGCCATAAAAAAGAAAGACAGTACTAAGTGGAGAAAATTAGTAGATTTCAGGGAACTCAATAAAAGGACTCAAGATTTTTGGGAAGTTCAATTAGGAATACCACACCCAGCAGGATTAAAAAAGAAAAAATCAGTGACAGTGCTGGATGTGGGGGATGCATATTTTTCAGTTCCTTTATATGAAGACTTCAGGAAATATACTGCATTCACCATACCTAGTATAAACAATGAAACACCAGGGATTAGGTATCAGTACAATGTACTTCCACAGGGATGGAAAGGATCACCAGCAATATTTCAAAGTAGCATGACAAAAATCTTAGAGCCTTTTAGAAAGCAAAATCCAGACCTAGTCATCTATCAATACATGGATGATTTGTATGTAGGATCTGACTTAGAGATAGGGCAGCATAGAACAAAAATAGAGGAACTGAGACAACATTTGTTGGGGTGGGGATTTACCACACCAGACAAGAAACATCAGAAAGAACCTCCATTTCTTTGGATGGGGTATGAACTCCATCCTGACAAA---
>cq13000942
GATGATACAGTATTAGAAGACATGAATTTGCCAGGGAAATGGAAACCAAAAATGATAGGGGGAATTGGAGGTTTTATCAAAGTAAGACAATATGAACAGATACCCATAGAAATATGTGGACACAAAGTTATAGGTACAGTGTTAATAGGACCTACACCTGTCAACATAATTGGAAGAAATCTGTTGACTCAACTTGGTTGCACTCTAAATTTTCCAATCAGTCCTATTGACACTGTACCAGTAAAATTAAAGCCAGGAATGGATGGCCCAAAAGTTAAACAATGGCCATTAACAGAAGAAAAAATAAAAGCATTAACAGCAATTTGTGAAGAAATGGAGAAGGAAGGAAAAATTACAAAAATTGGGCCTGAAAATCCATATAACACTCCAATATTTGCCATAAAAAAGAAGGACAGTACTAAGTGGAGAAAATTAGTAGATTTCAGGGAACTCAATAAAAAAACTCAAGATTTTTGGGAAGTTCAATTAGGAATACCACACCCAGCAGGGTTAAAAAAGAAAAAGTCAGTGACAGTACTGGATGTGGGGGATGCATATTTTTCAGTTCCTTTATATGAAGACTTCAGGAAATATACTGCATTCACCATACCTAGTATAAACAATGAAACACCAGGAGTTAGATATCAGTACAATGTACTTCCACAGGGATGGAAGGGATCACCAGCAATATTCCAAAGTAGCATGACAAGAATCTTGGAGCCTTTTAGAAAACAAAATCCAGACATAGTTATCTATCAATACATGGATGATTTATATGTAGGATCTGACTTAGAGATAGGGCAGCATAGAACAAAAATAGAGGAACTGAGACAACATTTGTTGAGGTGGGGGTTTACCACACCAGACAAGAAACATCAGAAAGAACCTCCATTTCTTTGGATGGGGTATGAACTCCATCCTGACAAA---
>cq13000944
GATGATACAGTATTAGAAGACATGAATTTGCCAGGGAAATGGAAACCAAAAATGATAGGGGGAATTGGAGGTTTTATCAAAGTAAGACAGTATGATCAGATACCCATAGAAATTTGTGGACATAAAACTATAGGTACAGTATTAATAGGACCTACACCTGTCAACATAATTGGAAGAAATCTGTTGACTCAGCTTGGCTGCACTTTAAATTTTCCCATTAGTCCTATTGAAACTGTACCAGTAAAATTAAAGCCAGGCATGGATGGCCCAAAAGTTAAACAATGGCCATTGACAGAAGAAAAAATAAAAGCATTAGTAGAAATTTGTACAGAAATGGAAAAGGAAGGAAAAATTTCAAAAATTGGGCCTGAAAATCCATACAATACTCCAGTATTTGCCATAAAGAAAAAAGACAGTACTAAATGGAGAAAATTAGTAGATTTCAGAGAACTTAATAAGAGAACTCAAGATTTCTGGGAGGTGCAATTAGGAATACCACATCCCGCAGGGTTAAAAAAGAAAAAATCAATAACAGTACTGGATGTGGGGGATGCATATTTCTCAATTCCTTTAGATGAAGACTTCAGGAAGTATACTGCATTTACCATACCTAGTATAAACAATGAGACACCAGGGATTAGGTATCAGTACAATGTGCTTCCACAGGGATGGAAAGGATCACCAGCAATATTCCAAAGTAGCATGACAAAAATCTTAGAGCCTTTTAGAAAACAAAATCCAGACATAGCAATCTATCAATACATGGATGATTTGTATGTAGGGTCTGACTTAGAAATAGGACAACATAGAATAAAAATAGAGGAACTGAGACACCATCTGTTGAGGTGGGGATTAACCACACCAGACAAAAAACATCAGAAAGAACCTCCATTCCTTTGGATGGGTTATGAACTCCATCCTGATAAA---
>CQ13000957
GATGATACAGTATTAGAAGACATGGATTTGCCAGGGAAATGGAAACCAAAAATGATAGGGGGAATTGGAGGTTTTATCAAAGTAAGACAGTATGAACAGATACCCATAGAAATCTGTGGACATAAAGCTATAGGTACAGTATTAGTAGGACCTACACCTGTCAACATAATTGGAAGAAATCTGTTGACTCAGCTTGGTTGTACTTTAAATTTTCCAATCAGTCCTATTGAAACTGTACCAGTAAAACTAAAGCCAGGAATGGATGGCCCAAAGGTTAAACAATGGCCATTGACAAAAGAGAAAATAGAAGCATTAACAGCAATTTGTGATGAAATGGAAAAGGAAGGAAAAATTACAAAAATTGGGCCTGAAAATCCATACAACACTCCAATATTTGCCATAAAAAAGAAAGACAGTACTAAGTGGAGAAAATTAGTAGATTTCAGGGAACTCAATAAAAGAACTCAAGATTTTTGGGAAGTTCAATTAGGAATACCACACCCAGCAGGATTAAAAAAGAAAAAATCAGTGACAGTACTGGATGTGGGGGATGCATATTTTTCAGTTCCTTTATATGAAGACTTCAGGAAATATACTGCATTCACCATACCTAGTATAAACAATGAAACACCAGGGATTAGGTATCAGTACAATGTACTTCCACAGGGATGGAAAGGATCACCAGCAATATTTCAAAGTAGCATGACAAAAATCTTAGAGCCTTTTAGAAAACAAAATCCAGATATAGTCATCTATCAATACATGGATGATTTGTATGTAGGATCCGACTTAGAGATAGGGCAGCATAGAACAAAAATAGAGGAACTGAGACAACATTTGCTGAGGTGGGGATTTACCACACCAGACAAGAAACATCAGAAAGAACCTCCATTTCTTTGGATGGGGTATGAACTCCATCCTGACAAA---
>CQ13000958
GATGATACAGTATTAGAAGACATGGATTTGCCAGGGAAATGGAAACCAAAAATGATAGGGGGAATTGGAGGTTTTATCAAAGTAAGACAGTATGAACAGATACCCATAGAAATCTGTGGACATAAAGCTATAGGTACAGTATTAGTAGGACCTACACCTGTCAACATAATTGGAAGAAATCTGTTGACTCAGCTTGGTTGTACTTTAAATTTTCCAATCAGTCCTATTGAAACTGTACCAGTAAAACTAAAGCCAGGAATGGATGGCCCAAAGGTTAAACAATGGCCATTGACAAAAGAGAAAATAGAAGCATTAACAGCAATTTGTGATGAAATGGAAAAGGAAGGAAAAATTACAAAAATTGGGCCTGAAAATCCATACAACACTCCAATATTTGCCATAAAAAAGAAAGACAGTACTAAGTGGAGAAAATTAGTAGATTTCAGGGAACTCAATAAAAGAACTCAAGATTTTTGGGAAGTTCAATTAGGAATACCACACCCAGCAGGATTAAAAAAGAAAAAATCAGTGACAGTACTGGATGTGGGGGATGCATATTTTTCAGTTCCTTTATATGAAGACTTCAGGAAATATACTGCATTTACCATACCTAGTATAAACAATGAAACACCAGGGATTAGGTATCAGTACAATGTACTTCCACAGGGATGGAAAGGATCACCAGCAATATTTCAAAGTAGCATGACAAAAATCTTAGAGCCTTTTAGAAAACAAAATCCAGACATAGTCATCTATCAATACATGGATGATTTGTATGTAGGATCTGACTTAGAGATAGGGCAGCATAGAACAAAAATAGAGGAACTGAGACAACATTTGCTGAGGTGGGGATTTACCACACCAGACAAGAAACATCAGAAAGAACCTCCATTTCTTTGGATGGGATATGAACTCCATCCTGACAAA---
>CQ13000959
GATGATACAGTATTAGAAGAAATAAATCTGCCAGGGAAATGGAAACCAAAAATGATAGGAGGGATTGGAGGTTTTATCAAAGTAAGACAATATGAGCAAATACCTATAGAAATTTGTGGAAAAAAGGCTATAGGTACAGTGTTAGTGGGACCTACACCTGTCAACATAATTGGAAGAAATCTGTTGACCCAGCTTGGATGTACACTAAATTTTCCAATTAGTCCCATTGAAACTGTACCAGTAAAATTAAAGCCAGGAATGGATGGCCCAAAGGTTAAACAATGGCCCTTGACAGAAGAGAAAATAAGAGCATTAACAGAAATCTGTGATGAAATGGAGAAGGAAGGAAAAATTACAAAAATTGGGCCTGACAATCCATATAACACTCCAATATTTGCCATAAAAAAGAAGGACAGTACTAAGTGGAGAAAATTAGTAGATTTCAGGGAGCTCAATAAAAGAACTCAAGATTTTTGGGAAGTCCAATTAGGAATACCACACCCAGCAGGGTTAAAAAAGAAAAAATCAGTAACAGTACTGGATGTGGGTGATGCATATTTCTCAGTTCCTTTAGATAAAGAGTTTAGGAAGTATACTGCATTTACTATACCTAGTGTAAACAATGCGACACCAGGGATTAGATATCAGTACAATGTGCTTCCACAGGGATGGAAAGGGTCACCAGCAATATTCCAATGTAGCATGACAAAAATCTTAGAGCCTTTTAGAAAACAAAATCCAGAAATAGTTATCTATCAATACATGGATGACTTGTATGTAGGATCTGACTTAGAAATAGGGCAGCATAGAACAAAAATAGAGGAACTGAGAGAACATCTGTTAAAGTGGGGATTTACCACACCAGACAAGAAACATCAGAAAGAACCTCCATTTCTTTGGATGGGGTATGAACTCCATCCTGACAAA---
>CQ13000960
GATGATACAGTATTAGAAGAAATAAATTTGCCAGGAAAATGGAAACCAAAGATGATAGGAGGAATTGGAGGTTTTATCAAAGTAAGACAATATGAGCAAATACCTATAGAAATTTGTGGAAAAAAGGCTATAGGTACAGTATTAGTGGGACCCACACCTGTCAACATAATCGGAAGAAATATGTTGACTCAGCTTGGATGTACACTAAATTTTCCAATCAGTCCCATTGAAACTGTACCAGTAAAATTAAAGCCAGGAATGGATGGCCCAAAGGTTAAACAATGGCCATTGACAGAAGAGAAAATAAAAGCATTAACAGAAATTTGTAATGAAATGGAAAAGGAAGGAAAAATTACAAAAATTGGGCCTGACAATCCATATAACACTCCAATATTTGCTATAAAAAAGAAGGATAGTACAAAGTGGAGAAAATTAGTAGATTTCAGAGAGCTCAATAAAAGAACTCAAGATTTTTGGGAAGTCCAATTAGGGATACCACACCCAGCAGGGTTAAAAAAGAAAAAATCAGTAACAGTCCTGGATGTGGGTGATGCATATTTCTCAGTTCCTTTAGATGAAGACTTCAGAAAGTATACTGCATTTACCATACCTAGTGTAAACAATGAGACACCAGGGATTAGATATCAGTACAATGTGCTTCCACAGGGATGGAAAGGATCACCAGCAATATTCCAATGTAGCATGACAAAAATCTTAGAGCCTTTTAGAAAACAAAATCCAGACATAGTTATCTATCAATACATGGATGACTTGTATGTAGGATCTGACTTAGAAATAGGGCAGCATAGAACAAAAATAGAGGAACTGAGAGAACATCTGTTAAAGTGGGGATTTACCACACCAGACAAGAAACATCAGAAAAAACCTCCATTTCTTTGGATGGGGTATGAACTCCATCCTGACAAA---
>CQ13000964
GATGATACAGTATTAGAAGAAATGAATTTGCCAGGAAGATGGAAACCAAAAATGATAGGGGGAATTGGAGGTTTTATCAAAGTAAGACAGTATGATCAGATACTCATAGAAATCTGCGGACATAAAGCTATAGGTACAGTATTAGTAGGACCTACACCTGTCAACATAATTGGAAGAAATCTGTTGACTCAGATTGGCTGCACTTTAAATTTTCCCATTAGTCCTATTGAGACTGTACCAGTAAAATTAAAGCCAGGAATGGATGGCCCAAAAGTTAAACAATGGCCATTGACAGAAGAAAAAATAAAAGCATTAGTAGAAATTTGTACAGAAATGGAAAAGGAAGGAAAAATTTCAAAAATTGGGCCTGAAAATCCATACAATACTCCAGTATTTGCCATAAAGAAAAAAGACAGTACTAAATGGAGAAAATTAGTAGATTTCAGAGAACTTAATAAGAGAACTCAAGATTTCTGGGAAGTTCAATTAGGAATACCACATCCTGCAGGGTTAAAAAAGAAAAAATCAGTAACAGTACTGGATGTGGGCGATGCATATTTTTCAGTTCCCTTAGATAAAGACTTCAGGAAGTATACTGCATTTACCATACCTAGTATAAACAATGAGACACCAGGGATTAGATATCAGTACAATGTGCTTCCACAGGGATGGAAAGGATCACCAGCAATATTCCAGTGTAGCATGACAAAAATCTTAGAGCCTTTTAGAAAACAAAATCCAGACATAGTCATCTATCAATACATGGATGATTTGTATGTAGGATCTGACTTAGAAATAGGGCAGCATAGAACAAAAATAGAGGAACTGAGACAACATCTGTTGAGGTGGGGATTTACCACACCAGACAAAAAACATCAGAAAGAACCTCCATTCCTTTGGATGGGTTATGAACTCCATCCTGATAAA---
>CQ13001022
GATGATACAGTATTAGAAGAAATAAATCTGCCAGGGAAATGGAAACCAAAAATGATAGGAGGGATTGGAGGTTTTATCAAAGTAAGACAATATGAGCAAATACCTATAGAAATTTGTGGAAAAAAGGCTATAGGTACAGTGTTAGTGGGACCTACACCTGTCAACATAATTGGAAGAAATCTGTTGACCCAGCTTGGATGTACACTAAATTTTCCAATTAGTCCCATTGAAACTGTACCAGTAAAATTAAAGCCAGGAATGGATGGCCCAAAGGTTAAACAATGGCCCTTGACAGAAGAGAAAATAAGAGCATTAACAGAAATCTGTGATGAAATGGAGAAGGAAGGAAAAATTACAAAAATTGGGCCTGACAATCCATATAACACTCCAATATTTGCCATAAAAAAGAAGGACAGTACTAAGTGGAGAAAATTAGTAGATTTCAGGGAGCTCAATAAAAGAACTCAAGATTTTTGGGAAGTCCAATTAGGAATACCACACCCAGCAGGGTTAAAAAAGAAAAAATCAGTAACAGTACTGGATGTGGGTGATGCATATTTCTCAGTTCCTTTAGATAAAGAGTTTAGGAAGTATACTGCATTTACTATACCTAGTGTAAACAATGCGACACCAGGGATTAGATATCAGTACAATGTGCTTCCACAGGGATGGAAAGGGTCACCAGCAATATTCCAATGTAGCATGACAAAAATCTTAGAGCCTTTTAGAAAACAAAATCCAGAAATAGTTATCTATCAATACATGGATGACTTGTATGTAGGATCTGACTTAGAAATAGGGCAGCATAGAACAAAAATAGAGGAACTGAGAGAACATCTGTTAAAGTGGGGATTTACCACACCAGACAAGAAACATCAGAAAGAACCTCCATTTCTTTGGATGGGGTATGAACTCCATCCTGACAAA---
>CQ13001023
GATGATACAGTATTAGAAGAAATAAATTTGCCAGGAAAATGGAAACCAAAGATGATAGGAGGAATTGGAGGTTTTATCAAAGTAAGACAATATGAGCAAATACCTATAGAAATTTGTGGAAAAAAGGCTATAGGTACAGTATTAGTGGGACCCACACCTGTCAACATAATCGGAAGAAATATGTTGACTCAGCTTGGATGTACACTAAATTTTCCAATCAGTCCCATTGAAACTGTACCAGTAAAATTAAAGCCAGGAATGGATGGCCCAAAGGTTAAACAATGGCCATTGACAGAAGAGAAAATAAAAGCATTAACAGAAATTTGTAATGAAATGGAAAAGGAAGGAAAAATTACAAAAATTGGGCCTGACAATCCATATAACACTCCAATATTTGCTATAAAAAAGAAGGATAGTACAAAGTGGAGAAAATTAGTAGATTTCAGAGAGCTCAATAAAAGAACTCAAGATTTTTGGGAAGTCCAATTAGGGATACCACACCCAGCAGGGTTAAAAAAGAAAAAATCAGTAACAGTCCTGGATGTGGGTGATGCATATTTCTCAGTTCCTTTAGATGAAGACTTCAGAAAGTATACTGCATTTACCATACCTAGTGTAAACAATGAGACACCAGGGATTAGATATCAGTACAATGTGCTTCCACAGGGATGGAAAGGATCACCAGCAATATTCCAATGTAGCATGACAAAAATCTTAGAGCCTTTTAGAAAACAAAATCCAGACATAGTTATCTATCAATACATGGATGACTTGTATGTAGGATCTGACTTAGAAATAGGGCAGCATAGAACAAAAATAGAGGAACTGAGAGAACATCTGTTAAAGTGGGGATTTACCACACCAGACAAGAAACATCAGAAAAAACCTCCATTTCTTTGGATGGGGTATGAACTCCATCCTGACAAA---
>CQ13001024
GATGATACAGTATTAGAAGACATGAATTTGCCAGGGAAATGGAAACCAAAAATGATAGGGGGAATTGGAGGTTTTATCAAAGTAAGACAGTATGAACAGATACCCATAGAAATCTGTGGACATAAAGCTATAGGTACAGTATTAATAGGACCTACACCTGTCAACATAATTGGAAGAAATCTGTTGACTCAACTTGGTTGTACTTTAAATTTTCCAATCAGTCCTATTGAAACTGTACCAGTAAAACTAAAGCCAGGAATGGATGGCCCAAAGGTTAAACAATGGCCATTGACAAAAGAAAAAATAGAAGCATTAACAGCAATTTGTGATGAAATGGAAAAGGAAGGAAAAATTACAAAAATTGGGCCTGAAAATCCATACAACACTCCAATATTTGCCATAAAAAAGAAAGATAGTACTAAGTGGAGAAAATTAGTAGATTTCAGGGAACTCAATAAAAGAACTCAAGATTTTTGGGAAGTTCAATTAGGAATACCACACCCAGCAGGACTAAAAAGGAAAAAATCAGTGACAGTGCTGGATGTGGGGGATGCATATTTTTCAGTTCCTTTAGATGAAGACTTCAGGAAATATACTGCATTCACCATACCTAGTATAAACAATGAAACACCAGGGATTAGGTATCAGTACAATGTACTTCCACAGGGATGGAAAGGATCACCAGCAATATTTCAAAGTAGCATGACAAAAATCTTAGAGCCTTTTAGAAAACAAAATCCAGACATAGTCATCTATCAATACATGGATGATTTGTATGTAGGCTCTGACTTAGAGATAGGGCAGCATAGAACAAAAATAGAGGAACTGAGACAACATTTGTTGAGGTGGGGATTTACCACACCAGACAAGAAACATCAGAAAGAACCTCCATTTCTTTGGATGGGGTATGAACTCCATCCTGACAAA---
>CQ13001062
GATGATACAGTATTAGAAGAATTAAATTTGCCAGGAAAATGGAAACCAAAAATGATAGGGGGAATTGGAGGTTTTATTAAGGTAAGGCAATATGATCAGATACTTATAGAAATTTGTGGAAGAAAGGCTATAGGTACAGTGTTAATAGGACCCACGCCTGTCAACATAATTGGACGAAACATGTTGACTCAGCTGGGTTGTACTTTAAATTTCCCAATTAGTCCCATTGACACTGTACCAGTAAAATTAAAGCCAGGAATGGATGGACCAAAGGTTAAACAGTGGCCATTGACAGAAGAAAAAATAAAAGCATTAACAGAAATTTGTAAAGAGATGGAAGAGGAAGGAAAAATCTCAAAAATTGGGCCTGAAAATCCATACAATACTCCAGTATTTGCTATAAAGAAAAAGGACAGCACCAAATGGAGGAAATTAGTAGATTTCAGAGAGCTTAATAAAAGAACTCAGGACTTTTGGGAAGTTCAATTAGGAATACCGCATCCGGCAGGTTTAAAAAAGAAAAAATCAGTAACAGTACTGGATGTGGGAGATGCATATTTTTCAGTTCCTTTAGATGAAAGCTTTAGAAAGTATACTGCATTCACCATACCTAGTATAAATAATGAGACACCAGGAATCAGATATCAGTACAATGTGCTGCCACAGGGATGGAAAGGATCACCAGCAATATTCCAGAGCAGCATGACAAGAATCTTAGAGCCCTTTAGAATAAAAAATCCAGAAATGGTCATTTATCAATACATGGATGACTTGTATGTAGGATCTGACTTAGAAATAGGGCAGCACAGAATAAAAATAGAGGAGCTGAGAGCTCATCTATTGAGCTGGGGATTTACTACACCAGATAAAAAGCATCAAAAAGAACCTCCATTCCTTTGGATGGGATATGAACTCCATCCTGACAAA---
>CQ13001063
GATGATACAGTATTAGAAGACATGAATTTGTCAGGGAAATGGAAACCAAAAATGATAGGGGGAATTGGAGGTTTTATCAAAGTAAGACAGTATGACCAGATACCCATAGAAATCTGTGGACACAAAGTTATAGGTACAGTATTAGTGGGACCTACACCTGTTAACATAATTGGAAGAAATCTATTGACTCAGCTTGGTTGCACTTTAAATTTTCCAATCAGTCCCATTGAAACTGTACCAGTAAAATTAAAACCAGGGATGGATGGCCCAAAGGTTAAACAATGGCCATTGACAGAAGAGAAAATAAAAGCATTAACAGCAATTTGTAATGAAATGGAAAAGGAAGGAAAAATTACAAGGATTGGGCCTGAAAATCCATATAATACTCCAATATTTGCCATAAAAAAGAAGGACAGTACTAAGTGGAGAAAATTAGTAGATTTTAGGGAACTCAATAAAAGAACTCAAGATTTTTGGGAAGTTCAATTAGGAATACCACACCCAGCAGGGTTAAAAAAGAAAAAGTCAGTGACAGTACTAGATGTGGGGGATGCATATTTTTCAGTCCCTTTATATGAAGACTTCAGAAAATATACTGCATTCACCATACCTAGTATAAACAATGAGACACCAGGGATTAGGTATCAGTACAATGTACTCCCACAGGGATGGAAAGGATCACCAGCAATATTTCAAAGTAGCATGACAAAAATCTTAGAGCCTTTTAGAAAACAAAATCCAGACATAGTTATCTATCAATACATGGATGATTTATATGTAGGATCTGACTTAGAAATAGGACAGCATAGAACAAAAATAGAGGAACTGAGACAACATCTGTTAGGATGGGGATTTACCACACCAGACAAGAAACATCAGAAAGAACCCCCATTCCTTTGGATGGGGTATGAACTCCATCCTGACAAA---
>CQ13001064
GATGATACAGTATTAGAAGACATGAATTTGCCAGGGAAATGGAAACCAAAAATGATAGGGGGAATTGGAGGTTTTATCAAAGTAAGACAGTATGAACAGATACCCATAGAAATCTGTGGACATAAAGCTATAGGTACAGTATTAGTAGGACCTACACCTGTCAACATAATTGGAAGAAATCTGTTGACTCAGCTTGGTTGCACTTTAAATTTTCCAATCAGTCCTATTGAAACTGTACCAGTAAAACTAAAGCCAGGAATGGATGGCCCAAAAGTTAAGCAATGGCCATTGACAAAAGAGAAAATAGAAGCATTAACAGCAATTTGTGATGAAATGGAAAAGGAAGGAAAAATTACAAAAATTGGGCCTGAAAATCCATACAACACTCCAATATTTGCCATAAAAAAGAAAGACAGTACTAAGTGGAGAAAATTAGTAGATTTCAGGGAACTCAATAAGAGAACTCAAGATTTTTGGGAAGTTCAATTAGGAATACCACACCCAGCAGGATTAAAAAAGAAAAAATCAGTGACAGTGCTGGATGTGGGGGATGCATATTTTTCAGTTCCTTTAGATGAAGATTTCAGGAAATATACTGCATTTACCATACCTAGTATAAACAATGAAACACCAGGGATTAGGTATCAGTACAATGTACTTCCACAGGGATGGAAAGGATCACCAGCAATATTCCAAAGTAGCATGACAAAAATTTTAGAGCCTTTTAGAAAACAAAACCCAGACATAGTCATCTATCAATACATGGATGATTTGTATGTAGGATCTGACTTAGAGATAGGGCAGCATAGAACAAAAATAGAGGAACTGAGACAACACTTGTTGAGGTGGGGATTTACTACACCAGACAAGAAACATCAGAAAGAACCTCCATTTCTTTGGATGGGGTATGAACTCCATCCTGACAAA---
>CQ13001115
GATGATACAGTATTAGAAGACATGAATTTGCCAGGAAAATGGAAACCAAAAATGATAGGAGGAATTGGAGGTTTTATCAAAGTAAGACAATATGAGCAGATACCTATAGAAATCTGTGGAAAAAAAGCTATAGGTACAGTATTAGTAGGACCTACACCTGTCAACATAATCGGAAGAAATATGTTGACTCAGCTTGGATGCACACTAAATTTTCCAATCAGTCCCATTGAAACTGTACCAGTAAAATTAAAGCCAGGAATGGATGGCCCAAAGGTTAAACAATGGCCATTGACAGAAGAGAAAATAGAAGCATTAACAGCAATTTGTGATGAAATGGAAAAGGAAGGAAAAATTACAAAAATTGGGCCTGACAATCCATATAACACTCCAATATTTGCCATAAAAAAGAAAGATAGTACAAAGTGGAGAAAATTAGTAGATTTCAGAGAGCTCAATAAAAGAACTCAAGATTTTTGGGAAGTTCAATTAGGAATACCACACCCAGCAGGGTTAAAAAAGAAAAAATCAGTAACAGTTCTAGATGTGGGGGATGCATATTTTTCAGTTCCTTTAGATGAAGAATTCAGGAAGTATACTGCATTTACCATACCCAGTGTAAACAATGAGACACCAGGGATTAGATATCAGTACAATGTGCTTCCACAGGGATGGAAAGGATCACCAGCAATATTTCAAAGTAGCATGACAAAAATCTTAGAGCCTTTTAGAAAACAAAACCCAGACATAGTTATCTATCAATACATGGATGATTTGTATGTAGGATCTGACTTAGAAATAGGGCAGCATAGAACAAAAATAGAGGAACTGAGAGAACATTTGTTGAAGTGGGGATTTACCACACCAGACAAGAAACATCAGAAAGAACCTCCATTTCTTTGGATGGGGTATGAACTCCATCCTGACAAA---
>CQ13001278
GATGATACAGTATTAGAAGACATGAATTTGCCAGGGAAATGGAAACCAAAAATGATAGGGGGAATTGGAGGTTTTATCAAAGTAAGACAATATGAACAAATACCCATAGAAATCTGTGGACATAAGGCTATAGGTACAGTATTAGTAGGACCTACCCCTGTCAACATAATTGGAAGGAATCTGTTGACTCAGCTTGGTTGTACTTTAAATTTTCCAATCAGTCCTATTGAAACTGTACCAGTAAAACTAAAGCCAGGAATGGATGGCCCAAAGGTTAAACAATGGCCATTGACAAAAGAGAAAATAGAAGCATTAACAGCAATTTGTAATGAAATGGAAAAGGAAGGAAAAATTACAAAAATTGGCCCTGAAAATCCATACAACACTCCACTATTTGCCATAAAAAAGAAAGACAGTACTCAGTGGAGAAAATTAGTAGATTTCAGGGAACTCAATAAAAGAACTCAAGATTTTTGGGAAGTTCAATTAGGAATACCACACCCAGCAGGATTAAAAAAGAAAAAATCAGTGACAGTGCTAGATGTGGGGGATGCATATTTTTCAGTTCCTTTATATGAAGACTTCAGGAAATATACTGCATTCACCATACCTAGTATAAACAATGAAACACCAGGGATTAGGTATCAGTACAATGTACTTCCACAGGGATGGAAAGGATCACCAGCAATATTTCAAAGTAGCATGACAAAAATCTTAGAACCTTTTAGAAAACAAAATCCAGACATAGTCATCTATCAATACATGGATGATTTGTATGTAGGATCTGACTTAGAGATAGGGCAGCATAGAACAAAAATAGAGGAACTGAGACAACATTTGTTGAGGTGGGGATTTACCACACCAGACAAGAAACATCAGAAAGAACCTCCATTTCTTTGGATGGGGTATGAACTCCATCCTGACAAA---
>CQ13001279
GATGATACAGTATTAGAAGAAATAAATTTGCCAGGAAAATGGAAACCAAAAATGATAGGAGGAATTGGAGGTTTTATCAAAGTAAGACAATATGAGCAAATAGTTATAGAAATTTGTGGAAAAAAGGCTATAGGTACAGTGTTAGTGGGACCCACACCTGTCAACATAATTGGAAGAAATATGTTGACCCAGCTTGGATGCACATTAAATTTTCCAATCAGTCCCATTGACACTGTACCAGTAAAATTAAAGCCAGGAATGGATGGCCCAAAGGTTAAACAATGGCCATTGACAGAAGAAAAAATAAAAGCATTAACAGCAATTTGTGATGAAATGGAAAAGGAAGGCAAAATTACAAAAATTGGGCCTGACAATCCATATAACACTCCAATATTTGCCATAAAAAAGAAGGACAGTACTAAGTGGAGAAAATTAGTAGACTTCAGGGAACTCAATAAAAGAACTCAAGATTTTTGGGAAGTTCAATTAGGAATACCACACCCAGCAGGGTTAAAAAAGAAAAAATCAGTAACAGTTCTGGATGTGGGTGATGCATATTTCTCAGTTCCTTTAGATAAAGACTTCAGGAAGTATACTGCATTTACCATACCTAGTGTAAACAATGAGACACCAGGGATTAGATATCAGTACAATGTGCTTCCACAGGGATGGAAAGGATCACCAGCAATATTCCAATGTAGCATGACAAAAATCTTAGAGCCTTTTAGAAAACAAAATCCAGACATAGTTATCTATCAATACATGGATGACTTGTATGTAGGATCTGACCTGGAAATAGGGCAGCATAGAACAAAAATAGAGGAACTGAGAGAACATCTGTTAAAGTGGGGGTTTACCACACCAGACAAGAAACATCAGAAAGAACCTCCATTTCTTTGGATGGGGTATGAACTCCATCCTGACAAA---
>CQ13001401
GATGATACAGTATTAGAAGACATGAATTTGCCAGGGAAATGGAAACCAAAAATGATAGGGGGAATTGGAGGTTTTATCAAAGTAAGACAGTATGAACAGATACCCATAGAAATCTGTGGACATAAAGCTATAGGTACAGTATTAGTAGGACCTACACCTGTCAACATAATTGGAAGAAATCTGTTGACTCAGCTTGGTTGTACTTTAAATTTTCCAATCAGTCCTATTGAAACTGTACCAGTAAAACTAAAGCCAGGAATGGATGGCCCAAAGGTTAAACAATGGCCATTGACAAAAGAGAAAATAGAAGCATTAACAGCAATTTGTGATGAAATGGAAAAGGAAGGAAAAATTACAAAAATTGGGCCTGAAAATCCATACAACACTCCAATATTTGCCATAAAAAAGAAAGACAGTACCAAGTGGAGAAAATTAGTAGATTTCAGGGAACTCAATAAAAGAACTCAAGATTTCTGGGAAGTTCAATTAGGAATACCACACCCAGCAGGATTAAAAAAGAAAAAATCAGTAACAGTGCTGGATGTGGGGGATGCATATTTTTCAGTTCCTTTATATGAAGACTTCAGGAAATATACTGCGTTCACTATACCTAGTATAAACAATGAAACACCAGGGATTAGGTATCAGTACAATGTACTTCCACAGGGATGGAAAGGATCACCAGCAATATTTCAAAGTAGCATGACAAAAATCTTAGAGCCTTTTAGAAAACAAAATCCAGACATAGTCATCTATCAATACATGGATGATTTGTATGTAGGATCTGACTTAGAGATAGGGCAGCATAGAACAAAAATAGAGGAACTGAGACAACATTTGTTGAGGTGGGGATTTACCACACCAGACAAGAAACATCAGAAAGAACCTCCATTTCTTTGGATGGGGTATGAACTCCATCCTGACAAA---
>CQ13001430
GATGATACAGTATTAGAAGACATGAATTTGCCAGGGAAATGGAAACCAAAAATGATAGGGGGAATTGGAGGTTTTATCAAAGTAAGACAGTATGAACAGGTACCCATAGAAATCTGTGGACATAAAGCTATAGGTACAGTATTAGTAGGACCTACACCTGTCAACATAATTGGAAGAAATCTGTTGACTCAGCTTGGTTGTACTTTAAATTTTCCAATCAGTCCTATTGAAACTGTACCAGTAAAACTAAAGCCAGGAATGGATGGGCCAAAGGTTAAACAATGGCCATTGACAAAAGAGAAAATAGAAGCATTAACAGCAATTTGTGATGAAATGGAAAAGGAAGGAAAAATTTCAAAAATTGGGCCTGAAAATCCATACAACACTCCAATATTTGCCATAAAAAAGAAAGACAGTACTAAGTGGAGAAAATTAGTAGATTTCAGGGAACTCAATAAAAGAACTCAAGATTTTTGGGAGGTTCAATTAGGGATACCACACCCAGCAGGATTAAAAAAGAAAAAATCAGTGACAGTGCTGGATGTGGGGGATGCATATTTTTCAGTTCCTTTATATGAAGACTTCAGGAAATATACTGCATTCACCATACCTAGTATAAACAATGAAACACCAGGGATTAGGTATCAATACAATGTACTTCCACAGGGATGGAAAGGATCACCAGCAATATTTCAAAGTAGCATGACAAAAATCTTAGAGCCTTTTAGAAAACAAAATCCAGACATAGTCATCTACCAATACATGGATGATTTGTATGTAGGATCTGACTTAGAGATAGGGCAGCATAGAACAAAAATAGAGGAACTGAGACAACATTTGTTGAGGTGGGGATTTACCACACCAGACAAGAAACATCAGAAAGAACCTCCATTTCTTTGGATGGGGTATGAACTCCATCCTGACAAA---
>CQ13001432
GATGATACAGTATTAGAAGACATGAATTTGCCAGGGAAATGGAAACCAAAAATGATAGGGGGAATTGGAGGTTTTATCAAAGTAAAACAGTATGAACAGGTACCCATAGAAATCTGTGGACATAAAGCTATAGGTACAGTATTAATAGGACCTACACCTGTCAACATAATTGGAAGAAATCTGTTGACTCAGCTTGGTTGTACTTTAAATTTTCCAATCAGTCCTATTGAAACTGTACCAGTAAAACTAAAGCCAGGAATGGATGGCCCAAAGGTTAAACAATGGCCATTGACAAAAGAGAAAATAGAAGCATTAACAGCAATTTGTGAGGAAATGGAAAAGGAAGGAAAAATTACAAAAATTGGGCCTGAGAATCCATACAACACTCCAATATTTGCCATAAAAAAGAAAGACAGTACTAAGTGGAGAAAATTAGTAGATTTCAGGGAACTCAATAAAAGAACTCAAGATTTTTGGGAAGTTCAATTAGGAATACCACACCCAGCAGGATTAAAAAGAAAAAGATCAGTGACAGTGCTGGATGTGGGGGATGCATATTTTTCAGTTCCTTTATATGAAGACTTCAGGAAGTATACTGCATTCACCATACCTAGTATAAACAATGAAACACCAGGGATTAGGTATCAGTACAACGTACTTCCACAGGGATGGAAAGGATCACCAGCAATATTTCAAAGTAGCATGACAAAAATCTTAGAGCCTTTTAGAAAACAAAATCCAGACATAGTCATCTATCAATACATGGATGATTTGTATGTAGGATCTGACTTAGAGATAGGGCAGCATAGAACAAAAATAGAGGAACTGAGACAACATTTATTGAGGTGGGGATTTACCACACCAGACAAGAAACATCAGAAAGAACCGCCATTTCTTTGGATGGGGTATGAACTCCATCCTGACAAA---
>CQ13001514
GATGATACAGTATTAGAAGACATGAATTTGTCAGGGAAATGGAAACCAAAAATGATAGGGGGAATTGGAGGTTTTATCAAAGTAAGACAGTATGAACAGATACCCATAGAAATCTGTGGACATAAAGTTATAGGTACAGTATTAATAGGACCTACACCTGTCAACATAATTGGAAGAAATCTGTTGACTCAGCTTGGTTGTACTTTAAATTTTCCAATCAGTCCTATTGAAACTGTACCAGTAAAACTAAAGCCAGGAATGGATGGCCCAAAGGTTAAACAATGGCCATTGACAAAAGAGAAAATAGAAGCATTAACAGCAATTTGTGATGAGATGGAAAAGGAAGGAAAAATTACAAGAATTGGGCCTGAAAATCCATACAACACTCCAATATTTGCCATAAAAAAGAAAGACAGTACTAAGTGGAGAAAATTAGTAGATTTTAGGGAACTCAATAAAAGAACTCAAGATTTTTGGGAAGTTCAATTAGGAATACCACACCCAGCAGGATTAAAAAAGAAAAAATCAGTGACAGTGCTAGATGTGGGGGATGCATATTTTTCAGTTCCTTTATATGAAGACTTCAGGAAATATACTGCATTCACCATACCTAGTATAAACAATGAAACACCAGGGATTAGGTATCAGTACAATGTACTTCCACAGGGATGGAAAGGATCACCAGCAATATTTCAAAGTAGCATGACAAAAATCTTAGAACCTTTTAGAAAACAAAATCCAGACATAGTCATTTATCAATACATGGATGATTTGTATGTAGGATCTGACTTAGAGATAGGGCAGCATAGAACAAAAATAGAGGAATTAAGACAACATTTAATGAGGTGGGGATTTACCACACCAGACAAGAAACATCAGAAAGAACCTCCATTTCTTTGGATGGGGTATGAACTCCATCCTGACAAA---
>CQ13001603
GATGATACAGTATTAGAAGACATGAATTTGCCAGGGAAATGGAAACCAAAAATGATAGGGGGAATTGGAGGTTTTATCAAAGTAAGACAGTATGAACAGATACCCATAGAAATCTGTGGACATCAAGCTGTAGGTACAGTATTAGTAGGACCTACCCCTGTCAACATAATTGGAAGGAATCTGTTGACTCAGCTTGGTTGTACTTTAAATTTTCCAATCAGTCCTATTAAAACTGTACCAGTAAAACTAAAGCCAGGAATGGATGGCCCAAAGGTTAAACAATGGCCATTGACAAAAGAGAAAATAGAAGCATTAACAGCAATTTGTGATGAAATGGAAAAGGAAGGAAAGATTACAAAAATTGGGCCTGAAAATCCATACAACACTCCAATATTTGCCATAAAAAAGAAAGACAGTACTAAGTGGAGAAAATTAGTAGATTTCAGGGAACTTAATAAAAGAACTCAAGATTTTTGGGAAGTTCAATTAGGAATACCACACCCAGCAGGATTAAAAAGGAGAAAATCAGTGACAGTGCTGGATGTGGGAGATGCATATTTTTCAGTTCCTTTATATGAAGACTTCAGGAAATATACTGCATTCACCATACCTAGTAAAAACAATGAAACACCAGGGATTAGGTATCAGTATAATGTACTTCCACAGGGATGGAAAGGATCACCAGCAATATTTCAAAGTAGCATGACAAAAATCTTAGAGCCTTTTAGAAAACAAAATCCAGACATAGACATCTATCAATACATGGATGATTTGTATGTGGGATCTGACTTAGAGATAGGGCAGCATAGAACAAAAATAGAGGAACTGAGACAACATTTGTTGAGGTGGGGATTAACCACACCAGACAAGAAACATCAGAAAGAACCTCCATTTCTTTGGATGGGGTATGAACTCCATCCTGACAAA---
>CQ13001807
GATGATACAGTATTAGAAGAAGTAAATTTGCCAGGAAAATGGAAACCAAAAATGATAGGAGGAATTGGAGGGTTTATCAAAGTAAGACAATATGAGCAAATACCTATAGAAATTTGTGGAAAAAAAGCTATAGGTACAGTATTAGTGGGACCCACACCTGTCAATATAATTGGGAGAAATATGTTGACCCAGCTTGGATGCACACTAAATTTTCCAATAAGTCCCATTGAAACTGTACCAGTAAAATTAAAGCCAGGAATGGATGGCCCAAAGGTTAAACAATGGCCATTGACAGAAGAAAAAATAAAAGCATTAACAGAAATTTGTGATGAAATGGAGAAGGAAGGAAAAATTACAAAAATTGGGCCTGACAATCCATATAACACTCCAATATTTGCCATAAAAAAGAAGGACAGTACTAAGTGGAGAAAATTAGTAGATTTCAGGGAACTCAATAAAAGAACTCAAGATTTTTGGGAAGTTCAATTAGGAATACCACACCCAGCAGGGTTAAAAAAGAAAAAATCAGTGACAGTACTGGATGTGGGGGATGCCTATTTTTCAGTTCCTTTATATGAAGATTTCAGGAAATATACTGCATTTACCATACCTAGTATAAACAATGAAACACCAGGGATTAGGTATCAGTACAATGTACTTCCACAGGGATGGAAAGGATCACCAGCAATATTCCAAAATAGCATGACAAAAATCTTAGAGCCTTTTAGAAAACAAAATCCAGACATAGTTATCTATCAGTACATGGATGACTTGTATGTAGGATCTGACTTAGAAATAGGGCAGCATAGAATAAAAATAGAGGAACTGAGAGCACATCTGTTAAAGTGGGGATTTACCACACCAGACAAGAAACATCAGAAAGAACCCCCATTTCTTTGGATGGGGTATGAACTCCATCCTGACAAA---
>CQ13001845
GATGATACAGTATTAGAAGAAATGAATTTGCCAGGGAAATGGAAACCAAAAATGATAGGGGGAATTGGAGGTTTTATCAAAGTAAGACAGTATGAACAAATACCCATAGAAATCTGTGGACATAAAGCTATAGGTACAGTATTAGTAGGACCTACACCTGTCAACATAATTGGAAGAAATCTGTTGACTCAGCTTGGTTGTACTTTAAATTTTCCAATCAGTCCTATTGAAACTGTACCAGTAAAACTAAAGCCAGGAATGGATGGCCCAAAGGTTAAACAATGGCCATTGACAAAAGAGAAAATAGAAGCATTAACAGCAATTTGTGATGAAATGGAAAAGGAAGGAAAAATTACAAAAATTGGGCCTGAAAATCCATACAACACTCCAATATTTGCTATAAAAAAGAAAGACAGTACTAAGTGGAGAAAATTAGTAGATTTCAGGGAACTCAATAAAAGAACTCAAGATTTTTGGGAAGTTCAATTAGGAATACCACACCCAGCAGGATTAAAAAAGAAAAAATCAGTGACAGTGCTGGATGTGGGGGATGCATATTTTTCAGTTCCTTTACATGAAGATTTCAGGAAATATACTGCATTCACCATACCTAGTATAAACAATGAAACACCAGGGATTAGGTATCAGTACAATGTACTTCCACAGGGATGGAAAGGATCACCAGCAATATTTCAGAGTAGCATGACAAAAATCTTAGAGCCTTTTAGAAAACAAAATCCAGACATAGTCATCTATCAATACATGGATGATTTGTATGTAGGATCTGACTTAGAAATAGGGCAGCATAGAACAAAAATAGAGGAACTAAGACAACATTTGTTGAGGTGGGGATTTACCACACCAGACAAGAAACATCAGAAAGAACCTCCATTTCTTTGGATGGGGTATGAACTCCATCCTGACAAA---
>CQ13001846
GATGATACAGTATTAGAAGATATAAATTTGCCAGGAAAATGGAAACCAAAAATGATAGGGGGAATTGGAGGTTTTATCAAGGTAAGACAATATGATCAGGTAACTATAGAAATTTGTGGAAGAAAGGCTGTAGGTACAGTGTTAGTAGGACCTACACCTATCAACATAATTGGACGAAATATGTTGACTCAGCTTGGTTGTACTTTAAATTTCCCAATTAGCCCTATTGACACTGTACCAGTAAAATTAAAGCCAGGAATGGATGGACCAAAGGTTAAACAATGGCCATTAACAGAAGAAAAAATAAAAGCATTAACAGAAATTTGTACAGAGATGGAAAAGGAAGGAAAAATCTCAAAAATTGGGCCTGAAAATCCATACAATACTCCAGTATTTGCTATAAAGAAAAAGGATAGCACCAAATGGAGGAAATTAGTAGATTTCAGAGAGCTCAATAAAAGAACTCAGGACTTTTGGGAAGTTCAATTAGGAATACCGCATCCAGCAGGTTTAAAGAAAAGGAAATCAGTAACAGTACTAGATGTGGGAGATGCATATTTCTCAGTTCCTTTAGATGAAAGCTTTAGAAAGTATACTGCATTTACCATACCTAGTATAAACAATGAGACACCAGGAATCAGATATCAGTACAATGTGCTGCCACAGGGCTGGAAAGGATCACCAGCAATATTCCAGAGTAGCATGACAAAGATCTTAGAGCCCTTTAGAAGAAAAAATCCAGAAATAGTTATTTATCAATACATGGATGACTTGTATGTAGGCTCTGATTTAGAAATAGGGCAGCACAGAATAAAAATAGAGGAGCTGAGAGCTCATCTATTGAGCTGGGGACTTACTACTCCAGACAAAAAGCATCAGAAGGAACCTCCATTCCTTTGGATGGGATATGAACTCCATCCTGACAGA---
>CQ13001863
GATGATACAGTATTAGAAGACATGGATTTACCAGGGAAATGGAAACCAAAAATGATAGGGGGAATTGGAGGTTTTATCAAAGTAAGACAGTATGAACAGGTACCCATAGACATCTGTGGACATAAAGCTATAGGTACAGTATTAGTAGGACCTACACCTGTCAACATAATTGGAAGAAATCTGTTGACTCAGATTGGTTGTACTTTAAATTTTCCAATCAGTCCTATTGAAACTGTACCAGTAAAACTAAAGCCAGGAATGGATGGCCCAAAGGTTAAACAATGGCCATTGACAAAAGAGAAAATAGAAGCATTAACAGCAATTTGTGATGAAATGGAAAAGGAAGGGAAAATTACAAAAATTGGGCCTGAAAATCCATACAACACTCCAATATTTGCCATAAAGAAGAAAGACAGTACTAAGTGGAGAAAATTAGTAGATTTCAGGGAACTCAATAAAAGAACTCAAGATTTTTGGGAAGTTCAATTAGGAATACCACACCCAGCAGGATTAAAAAAGAAAAAATCAGTGACAGTGCTAGATGTGGGGGATGCATATTTTTCAGTTCCTTTATATGAAGACTTTAGGAAATATACTGCATTTACCATACCTAGCATAAACAATGAAACACCAGGGATTAGGTATCAGTACAATGTACTGCCACAGGGATGGAAAGGATCACCAGCAATATTTCAAAGTAGTATGACAAAAATCTTAGAGCCTTTTAGAAAACAAAATCCAGACATAGTCATCTATCAATACATGGATGATTTGTATGTAGGATCTGACTTAGAGATAGGGCAGCATAGAACAAAAATAGAGGAACTGAGACAACATTTGTTGAGGTGGGGATTTACCACACCAGACAAGAAACATCAGAAAGAACCTCCATTTCTTTGGATGGGATATGAACTCCATCCTGACAAA---
>CQ13001881
GATGATACAGTATTAGAAGACATGAATTTGCCAGGGAAATGGAAACCAAAAATGATAGGGGGAATTGGAGGTTTTATCAAAGTAAGACAGTATGAACAGATACCCATAGAAATTTGCGGACACAAAGCTATAGGTACAGTATTAGTAGGACCTACACCTGTCAACATAATTGGAAGAAATCTGTTGACTCAGCTTGGTTGCACTTTAAATTTTCCAATCAGTCCCATTGAAACTGTACCAGTAAAATTAAAGCCAGGAATGGATGGCCCGAAGGTTAAACAATGGCCATTGACAGAAGAAAAAATAAAAGCATTAACAGCAATTTGTGATGAAATGGAGAAGGAAGGAAAAATTACAAAAATTGGGCCTGAAAACCCATATAACACTCCAATATTTGCCATAAAAAAGAAGGACAGTACTAAGTGGAGAAAATTAGTAGATTTCAGGGAACTCAATAAAAGAACTCAAGATTTTTGGGAAGTTCAGTTAGGAATACCACACCCAGCAGGGTTAAAAAAGAAAAAATCAGTGACAGTACTGGATGTAGGGGATGCATATTTTTCAGTTCCTTTATATGAAGACTTCAGGAAATATACTGCATTCACCATACCTAGTATAAACAATGAAACACCAGGGATTAGGTATCAGTACAATGTGCTTCCACAGGGATGGAAAGGATCACCAGCAATATTCCAAAGTAGCATGACAAGAATCTTAGAGCCTTTTAGAAAACAAAATCCTGACATAGTTATCTATCAATACATGGATGATTTGTATGTAGGATCTGACTTAGAAATAGGGCAGCATAGAACAAAAATAGAGGAGCTGAGAAAGCATTTGTTGAGGTGGGGGTTTACCACACCAGACAAGAAACATCAGAAGGAACCTCCATTTCTTTGGATGGGGTATGAACTCCATCCTGACAAG---
>CQ13001882
GATGATACAGTATTAGAAGACATGAATTTGCCAGGGAAATGGAAACCAAAAATGATAGGGGGAATTGGAGGTTTTATCAAAGTAAGACAGTATGAACAGATACCCGTAGACATCTGTGGACATAAAGCTATAGGTACAGTATTAGTAGGACCTACACCTGTCAACATAATTGGAAGGAATCTGTTGACTCAGCTTGGTTGTACTTTAAATTTTCCAATCAGTCCTATTGAAACTGTACCAGTAAAACTAAAGCCAGGAATGGATGGCCCAAAGGTTAAACAATGGCCATTGACAAAAGAGAAAATAGAAGCATTAACAGCAATTTGTAATGAAATGGAAAAGGAAGGAAAAATTACAAAAATTGGGCCTGAAAATCCATACAACACTCCAATATTTGCCATAAAAAAGAAAGACAGTACTAAGTGGAGAAAATTAGTAGATTTCAGGGAACTCAATAAAAGAACTCAAGATTTTTGGGAAGTTCAATTAGGAATACCACACCCAGCAGGATTAAAAAAGAAAAAATCAGTGACAGTGCTGGATGTGGGGGATGCATATTTTTCAGTTCCTTTATATGAAGACTTCAGGAAATATACTGCATTCACCATACCTAGTATAAACAATGAAACACCAGGGATTAGGTATCAGTACAATGTACTTCCACAGGGATGGAAAGGATCACCAGCAATATTTCAAAGTAGCATGACAAAAATCTTAGAGCCTTTTAGAAAACAAAATCCAGACATAGTCATCTATCAATACATGGATGATTTGTATGTAGGATCTGACTTAGAGATAGGGCAGCATAGAACAAAAATAGAGGAACTGAGACAACATTTGTTGAGGTGGGGATTTACCACACCAGACAAGAAACATCAGAAAGAACCTCCATTTCTTTGGATGGGGTATGAACTCCATCCTGACAAA---
>CQ13002003
GATGATACAGTATTAGAAGACATGAATTTGCCAGGGAAATGGAAACCAAAAATGATAGGGGGAATTGGAGGTTTTATCAAAGTAAGACAGTATGAACAGATACCCATAGAAATCTGTGGACATAAAGCTATAGGTACGGTATTAGTAGGACCTACACCTGTCAACATAATTGGAAGAAATCTGTTGACTCAGCTTGGTTGTACTTTAAATTTTCCAATCAGTCCTATTGAAACTGTACCAGTAAAATTAAAACCAGGAATGGATGGCCCAAAGGTTAAACAATGGCCATTAACAAAAGAGAAAATAGAAGCATTAACAGCAATTTGTGCTGAAATGGAAAAGGAAGGAAAAATTACAAAAATTGGGCCTGAAAATCCATACAACACTCCAATATTTGCCATAAAAAAGAAAGACAGTACTAAGTGGAGAAAATTAGTAGATTTCAGGGAACTCAATAAAAGAACTCAAGATTTTTGGGAAGTTCAATTAGGAATACCACACCCAGCAGGATTAAAAAAGAAAAAATCAGTGACAGTGCTGGATGTGGGGGATGCATATTTTTCAGTTCCTTTATATGAAGACTTCAGGAAATATACTGCATTTACCATACCTAGTAGAAACAATGAAACACCAGGGATTAGGTATCAGTACAATGTACTTCCACAGGGATGGAAAGGATCACCAGCAATATTTCAAAGTAGCATGACGAAAATCTTAGAGCCTTTTAGAAAACAAAATCCAGACATAGTCATCTATCAATACATGGATGATTTGTATGTAGGCTCTGACTTAGAGATAGGGCAGCATAGAATAAAAATAGAGGAACTGAGACAGCATTTGTTGAGGTGGGGATTCACCACACCAGATAAGAAACATCAGAAAGAACCTCCATTTCTTTGGATGGGGTATGAACTCCATCCTGACAAA---
>CQ13002222
GATGATACAGTATTAGAAGACATGAATTTGCCAGGGAAATGGAAACCAAAAATGATAGGGGGAATTGGAGGTTTTATCAAAGTAAGACAGTATGAACAGATACCCATAGAAATCTGTGGACATAAAGCTATAGGTACAGTATTAGTAGGACCTACACCTGTCAACATAATTGGAAGAAATCTGTTGACTCAGCTTGGTTGCACTTTAAATTTTCCAATCAGTCCTATTGAAACTGTACCAGTAAAACTAAAGCCAGGAATGGATGGCCCAAAGGTTAAACAATGGCCATTGACAAAAGAAAAAATAGAAGCGTTAACAGCAATTTGTAATGAAATGGAAAAGGAAGGAAAAATTACAAAAATTGGGCCTGAAAATCCATACAACACTCCAATATTTGCCATAAAAAAGAAAGACAGTACTAAGTGGAGAAAATTAGTAGATTTCAGGGAACTCAATAAGAGAACTCAGGATTTTTGGGAAGTTCAATTAGGAATACCACACCCAGCAGGATTAAAAAAGAAAAAATCAGTGACAGTGCTGGATGTGGGGGATGCATATTTTTCAGTTCCTTTACATGAAGATTTCAGGAAATATACTGCCTTCACCATACCTTGTATAAACAATGAAACACCAGGGATTAGGTATCAGTACAATGTACTTCCACAGGGATGGAAAGGATCACCAGCAATATTTCAAAGTAGCATGACAAAAATCTTAGAGCCTTTTAGAAAACAAAATCCAGACATAGTCATCTATCAATACATGGATGATTTGTATGTAGGATCTGACTTCGAGATAGGGCAGCATAGAACAAAAATAGAGGAACTGAGACAACATTTGTTAAAGTGGGGATTTACCACACCAGACAAGAAACATCAGAAAGAACCTCCATTTCTTTGGATGGGGTATGAACTCCATCCTGACAAA---
>CQ13002284
GATGATACAGTATTAGAAGACATGAATTTGCCAGGAAGATGGAAACCAAAAATGATAGGGGGAATTGGAGGTTTTATCAAAGTAAAACAGTATGATCAAATACCCATAGAAATCTGTGGACACAAGGCGGTAGGTACAGTATTAATAGGACCTACACCTGTCAACATAATTGGGAGAAATCTGTTGACTCAGCTTGGTTGCACTTTAAATTTTCCTATTAGTCCTATTGAAACTGTACCAGTAAAATTAAAGCCAGGAATGGATGGTCCAAAGGTTAAACAATGGCCATTGACAGAGGAAAAAATAAAAGCATTAGTAGAAATTTGTACAGAAATGGAAAAGGAAGGGAAAATTTCAAAAATAGGGCCTGAAAATCCATACAATACTCCAGTATTTGCCATAAAGAAAAAAGACAGTACTAAATGGAGAAAACTAGTAGATTTCAGGGAACTTAATAAAAGAACTCAAGACTTCTGGGAAGTTCAATTAGGAATACCACATCCTGCAGGATTAAAAAAGAAAAAGTCTGTAACAGTCCTGGATGTGGGTGATGCATATTTCTCAGTACCTTTAGATAAAGACTTCAGGAAGTATACTGCATTTACCATACCTAGTGTAAACAATGAGACACCAGGGATCAGATATCAGTACAATGTGCTACCGCAGGGATGGAAAGGATCACCAGCAATATTCCAGAGTAGCATGACAAAAATTTTAGATCCTTTTAGAAAAGAAAATCCAGACATAGTTATCTATCAATACATGGATGATTTGTATGTAGGATCCGATTTAGAAATAGGGCAGCATAGAGCAAAAATAGAGGAACTGAGACAACATCTGTTAAGGTGGGGATTAACCACACCAGACAAAAAACATCAGAAAGAACCTCCATTCCTTTGGATGGGTTATGAACTCCATCCTGATAAA---
>CQ13002286
GATGATACAGTATTAGAAGACATGAATTTGCCAGGGAAATGGAAACCAAAAATGATAGGGGGAATTGGAGGTTTTATCAAAGTAAGACAGTATGAACAAGTACCCATAGAAATTTGTGGACATAAAGCCATAGGTACAGTATTAGTAGGACCTACACCTGTCAACATAATTGGAAGAAATCTGTTGACTCAGCTTGGTTGTACTTTAAATTTTCCAATCAGTCCTATTGAAACTGTACCAGTAAAGCTAAAGCCAGGAATGGATGGCCCAAAGGTTAAACAATGGCCATTGACAAAAGAGAAAATAGAAGCATTAACAGCAATTTGTGAAGAAATGGAAAAGGAAGGAAAAATTACAAAAATTGGGCCTGAAAATCCATATAACACTCCAATATTTGCCATAAAAAAGAAAGATAGTACTAAGTGGAGAAAATTAGTAGATTTTAGGGAACTCAATAAAAGAACTCAAGATTTTTGGGAAGTTCAATTAGGAATACCACACCCAGCAGGTTTAAAAAAGAAAAAATCAGTGACAGTACTGGATGTGGGGGATGCATATTTTTCAGTTCCTTTATATGAAGACTTCAGGAAATATACTGCATTCACCATACCTAGTATAAATAATGAAACACCAGGGATTAGGTATCAGTACAATGTACTTCCACAAGGATGGAAAGGATCACCAGCAATATTTCAAAGTAGCATGACAAAAATCTTAGAGCCTTTTAGAAAACAAAATCCAGATATAGTCATCTATCAATACATGGATGATTTGTATGTAGGATCTGATTTAGAGATAGGGCAGCATAGAACAAAAATAGAGGAACTGAGACAACATTTGTTGAGGTGGGGATTTACCACACCAGACAAGAAACATCAGAAAGAACCTCCATTTCTTTGGATGGGGTATGAACTCCATCCTGACAAA---
>CQ13002399
GACGATACAGTATTAGAAGACATGAATTTGCCAGGGAAATGGAAACCAAAAATGATAGGGGGAATTGGAGGTTTTATCAAAGTAAGACAGTATGAACAGGTACCCATAGAAATCTGTGGACATGAAGTTATAGGTACAGTATTAATAGGACCTACACCTGTCAACATAATTGGAAGAAATCTGTTGACTCAGCTTGGTTGTACTTTAAATTTTCCAATCAGTCCTATTGATACTATACCAGTAAAACTAAAGCCAGGAATGGATGGCCCAAAGGTTAAACAATGGCCATTGACAAAAGAAAAAATAGAAGCATTAACAGCAATTTGCGATGAAATGGAAAAGGAAGGAAAAATTACAAAAATTGGGCCTGAAAATCCATACAACACTCCAATATTTGCCATAAAAAAGAAAGACAGTACTAAGTGGAGAAAATTAGTAGATTTCAGGGAACTCAATAAAAGAACTCAAGATTTTTGGGAAGTTCAATTAGGAATACCACACCCAGCAGGATTAAAAAAGAAAAAATCAGTGACAGTGCTGGATGTGGGGGATGCATATTTTTCAGTACCTTTATATGAAGACTTCAGGAAATATACTGCATTCACCATACCTAGTACAAACAATGAAACACCAGGGATTAGGTATCAATACAATGTACTTCCACAGGGATGGAAAGGATCACCAGCAATATTTCAAAGTAGCATGACAAAAATCTTAGAGCCTTTTAGAAAACAAAATCCAGACATAGTCATCTATCAATACATGGATGATTTGTATGTAGGATCTGACTTAGAGATAGGGCAGCATAGAACAAAAATAGAAGAACTAAGACAACATTTGTTGAGGTGGGGATTTACCACACCAGACAAGAAACATCAGAAAGAACCTCCATTTCTTTGGATGGGGTATGAACTCCATCCTGACAAA---
>CQ13002422
GATGATACAGTATTAGAAGACATGAATTTGCCAGGGAAATGGAAACCAAGAATGATAGGGGGAATTGGAGGTTTTATCAAAGTAAGACAGTATGAACAGATACCCATAGAAATCTGTGGACATAAAGCTATAGGTACAGTATTAATAGGACCTACACCTGTCAACATAATTGGAAGAAATCTGTTGACTCAGCTTGGTTGTACTTTAAATTTTCCAATCAGTCCTATTGAAACTGTACCAGTAAAACTAAAGCCAGGAATGGATGGCCCAAAGGTTAAACAATGGCCATTGACAAAAGAAAAAATAGAAGCATTAACAGCAATTTGTGATGAAATGGAAAAGGAAGGAAAAATTACAAAAATTGGGCCTGAAAATCCATACAACACTCCAATATTTGCCATAAAAAAGAAAGACAGTACTAAGTGGAGAAAATTAGTAGATTTCAGGGAACTCAATAAAAGAACTCAAGATTTTTGGGAAGTTCAATTAGGAATACCACACCCAGCAGGATTAAAAAAGAAAAGATCAGTGACAGTGCTGGATGTGGGGGATGCATATTTTTCAGTTCCTTTATATGAAGACTTCAGGAAATATACTGCATTTACCATACCTAGTATAAACAATGAAACACCAGGGATTAGGTATCAGTACAATGTACTTCCACAGGGATGGAAAGGATCACCAGCAATATTTCAAAGTAGCATGACAAAAATCTTAGAGCCTTTTAGAAAACAAAATCCAGACATAGTCATCTATCAATACATGGATGATTTGTATGTAGGATCTGACTTAGAGATAGGGCAGCATAGAACAAAAATAGAGGAACTGAGACAACATTTGTTGAGGTGGGGATTTACCACACCAGACAAGAAACATCAGAAAGAACCTCCATTTCTTTGGATGGGGTATGAACTCCATCCGGACAAA---
>CQ13002447
GATGATACAGTATTAGAAGACATGGATTTGCCAGGGAAATGGAAACCAAAAATGATAGGGGGAATTGGAGGTTTTATCAAAGTAAGACAGTATGAACAGATACCCATAGAAATCTGCGGACACAAAACTATAGGTACAGTATTAATAGGACCTACGCCTGTCAATATAATTGGAAGAAATCTGTTGACTCAGCTTGGTTGCACTTTAAATTTCCCAATCAGTCCCATTGAAACTGTACCAGTAAAATTAAAGCCAGGAATGGATGGCCCAAAGGTTAAACAATGGCCATTGACAGAAGAGAAAATAAAGGCATTAACAGCAATTTGTGATGAAATGGAGAAGGAAGGAAAAATTACAAGAATTGGGCCTGAAAATCCATATAACACCCCAATATTTGCCATAAAAAAGAAGGACAGTACTAAGTGGAGAAAATTAGTAGATTTCAGAGAACTCAATAAAAGAACTCAAGATTTTTGGGAAGTTCAATTAGGAATACCACACCCAGCAGGGTTAAAAAGGAAAAAATCAGTGACAGTGCTGGATGTGGGAGATGCATATTTTTCAGTTCCTTTAGATGAAGACTTCAGGAAATATACTGCATTCACCATACCTAGTATTAACAATGAAACACCAGGGATTAGGTATCAGTACAATGTACTTCCACAGGGATGGAAGGGATCACCAGCAATATTCCAAAGTAGCATGACAAAAATCTTAGAGCCTTTTAGAAAACAAAATCCAGATATAGATATCTATCAATACATGGATGATTTGTATGTAGGATCTGACTTAGAGATAGGGCAACATAGAACAAAGATAGAGGAACTGAGGCAACATTTGTTGAGGTGGGGGTTTACCACACCAGACAAGAAACATCAGAAAGAACCTCCATTTCTTTGGATGGGGTATGAACTCCATCCTGACAAG---
>CQ13002448
GATGATACAGTATTAGAAGACATGAATTTGCCAGGGAAATGGAAACCAAAAATGATAGGGGGAATTGGAGGTTTTATCAAAGTAAGACAGTATGAACAGATACCCATAGAAATCTGTGGACATAAAGCTATAGGTACAGTATTAGTAGGACCTACACCTGTCAACATAATTGGAAGAAATCTGTTGACTCAGATTGGTTGTACTTTAAATTTTCCAATCAGTCCTATTGAAACTGTACCAGTAAAACTAAAGCCAGGAATGGATGGCCCAAAGGTTAAACAATGGCCATTGACAAAAGAGAAAATAGAAGCATTAACAGCAATTTGTGAGGAAATGGAAAAGGAAGGAAAAATTACAAAAATTGGGCCTGAAAATCCATACAACACTCCAATATTTGCCATAAAAAAGAAAGACAGTACTAAGTGGAGAAAATTAGTAGATTTCAGGGAACTCAATAAAAGAACTCAAGATTTTTGGGAAGTTCAATTAGGAATACCACACCCAGCAGGATTAAAAAAGAAAAAATCAGTGACAGTGCTGGATGTGGGAGATGCATATTTTTCAGTTCCTTTACATGAAGACTTCAGGAAATATACTGCATTCACCATACCTAGTATAAACAATGAAACACCAGGGATTAGGTATCAGTACAATGTACTTCCACAGGGATGGAAAGGATCACCAGCAATATTTCAAAGTAGCATGACAAAAATCTTAGAGCCGTTTAGAAGACAAAATCCAGACATAGTCATCTATCAATACATGGATGATTTGTATGTAGGATCTGACTTAGAAATAGGGCAGCATAGAACAAAAATAGAGGAACTGAGACAACATTTGTTGAGGTGGGGATTTACCACACCAGACAAGAAACATCAGAAAGAACCTCCATTTCTTTGGATGGGGTATGAACTCCATCCTGACAAA---
>CQ13002449
GATGATACAGTATTAGAAGACATGAATTTACCAGGGAAATGGAAACCAAAAATGATAGGGGGAATTGGAGGTTTTATCAAAGTAAGACAGTATGAAGAGGTACCCATAGAAATCTGTGGACATAAAGCTATAGGTACAGTATTAGTAGGACCTACACCTGTCAACATAATTGGAAGAAATCTGTTGACTCAGCTTGGGTGTACTTTAAATTTTCCAATCAGTCCTATTGAAACTGTACCAGTAAAACTAAAGCCAGGAATGGATGGCCCAAAGGTTAAACAATGGCCATTGACAAAAGAGAAAATAGAAGCATTAACAGCAATTTGTGATGAAATGGAAAAGGAAGGAAAAATTACAAAAATTGGGCCTGAAAATCCATACAACACTCCAATATTTGCTATAAAAAAGAAAGATAGTACTAAGTGGAGAAAATTAGTAGATTTCAGGGAACTCAATAAAAGAACTCAAGATTTTTGGGAAGTTCAATTAGGAATACCACACCCAGCAGGATTAAAAAAGAAAAAATCAGTAACAGTGCTGGATGTGGGGGATGCATATTTTTCAGTTCCTTTATATGAAGACTTCAGGAAATATACTGCATTCACCATACCTAGTATAAACAATGAAACGCCAGGAATTAGGTATCAGTACAATGTACTTCCACAGGGGTGGAAAGGATCACCAGCAATATTTCAAAGTAGCATGACAAAAATCTTAGAGCCTTTTAGAAAACAAAATCCAGACATAGTCATCTATCAATACATGGATGATTTGTATGTAGGATCTGACTTAGAGATAGGGCAGCATAGAACAAAAATAGAGGAACTGAGACAACATTTGTTAAGTTGGGGATTCACTACACCAGACAAGAAGCATCAGAAAGAACCTCCATTTCTTTGGATGGGGTATGAACTTCATCCTGACAAA---
>CQ13002451
GATGATACAGTATTAGAAGATATAAATTTGCCAGGAAAATGGAAACCAAAAATGATAGGGGGAATTGGAGGTTTTATCAAAGTAAGGCAATATGATCAGATACTTATAGAAATTTGTGGAAAAAAGGCTATAGGTACAGTGTTAGTAGGACCTACACCTGTCAACATAATTGGACGAAATATGTTGACTCAGATTGGTTGTACTTTAAATTTCCCAATTAGTCCTATTGACACTGTACCAGTAACATTAAAACCAGGAATGGATGGACCAAAGGTTAAACAATGGCCATTGACAGAAGAAAAAATAAAAGCATTAACAGAAATTTGTAGGGAAATGGAAGAGGAAGGAAAAATCTCAAAAATTGGGCCTGAAAATCCATATAATACTCCAGTATTTGCTATAAAGAAAAAGGACAGCACCAAATGGAGGAAATTAGTAGATTTCAGAGAGCTCAATAAAAGAACTCAGGACTTTTGGGAAGTTCAACTAGGAATACCGCATCCAGCAGGATTAAAAAAGAAAAAATCAGTGACAGTACTAGATGTGGGAGATGCATATTTTTCAGTCCCTTTAGATGAAAGCTTTAGAAAGTATACTGCATTCACCATACCTAGTATAAACAATGAGACACCAGGAATCAGATATCAGTACAATGTGCTACCACAGGGATGGAAAGGATCTCCGGCAATATTCCAGTGTAGCATGACAAAAATCTTAGAGCCCTTTAGAAGAAACAATCCAGAGATAGTTATCTATCAATACATGGATGACTTGTATGTAGGATCTGATTTAGAAATAGGGCAGCACAGAACAAAAATAGAGGAGCTAAGAGATCATCTATTAAGCTGGGGATTTACTACACCAGACAAAAAGCATCAGAAGGAACCACCATTTCTTTGGATGGGATATGAACTCCATCCTGACAGA---
>CQ13002504
GATGATACAGTATTAGAAGAAATGAATTTGCCAGGGAAATGGAAACCAAAAATGATAGGGGGAATTGGAGGTTTTATCAAAGTAAGACAGTATGAACAGGTACCCATAGAAATCTGTGGACATAAAGCTGTAGGTACAGTATTAATAGGACCTACACCTGTCAACATAATTGGAAGAAATCTGTTGACTCAGCTTGGTTGTACTTTAAATTTTCCAATCAGTCCTATTGAAACTGTACCAGTAAAACTAAAGCCAGGAATGGATGGCCCAAAGGTTAGACAATGGCCATTGACAAAAGAAAAAATAGAAGCATTAACAGCAATTTGTGATGAAATGGAAAAGGAAGGAAAAATTACAAAAATTGGGCCTGAAAATCCATACAACACTCCAATATTTGCCATAAAAAAGAAAGACAGCACTAAGTGGAGAAAATTAGTAGATTTCAGGGAACTCAATAAAAGAACTCAAGATTTTTGGGAAGTTCAATTAGGAATACCACACCCAGCAGGATTAAAAAGGAAAAAATCAGTGACAGTGCTAGATGTGGGGGATGCATATTTTTCAGTTCCTTTAGATAAAGATTTCAGGAAGTATACTGCATTCACCATACCTAGTACAAACAATGAAACACCAGGGATTAGGTATCAGTACAATGTACTTCCACAGGGATGGAAAGGATCACCAGCAATATTTCAAAGTAGCATGACAAAAATCTTAGAGCCTTTTAGAAATAAAAATCCAGACATAGTCATCTATCAATACATGGATGACTTGTATGTAGGATCTGACTTAGAGATAGGGCAGCATAGAGCAAAAATAGAGGAACTGAGACAACATTTGTTGAGGTGGGGATTTACCACACCAGACAAGAAACATCAGAAAGAACCGCCATTTCTTTGGATGGGGTATGAACTCCATCCTGACAAG---
>CQ13002557
GATGATACAGTATTAGAAGACATGAATTTGCCAGGGAAATGGAAACCAAAAATGATAGGGGGAATTGGAGGTTTTATCAAAGTAAGACAGTATGAACAGGTACCCATAGAAATCTGTGGGCATAAAGCTATAGGTACAGTGTTAATAGGACCTACACCTGTCAACATAATTGGAAGAAATCTGTTGACTCAACTTGGTTGTACTTTAAATTTTCCAATCAGTCCTATTGAAACTGTACCAGTAAAATTAAAGCCAGGAATGGATGGCCCAAAGGTTAAACAATGGCCATTGACAAAAGAGAAAATAGATGCATTAACAGCAATTTGTGATGAAATGGAAAAGGAAGGAAAAATTACAAAAATTGGGCCTGAAAATCCATACAACACTCCAATATTTGCCATAAAAAAGAAAGACAGTACTAAGTGGAGAAAATTAGTAGACTTCAGGGAACTCAATAAAAGAACTCAAGATTTTTGGGAAGTTCAATTAGGAATCCCACACCCAGCAGGATTAAAAAGGAAAAGATCAGTGACAGTGCTGGATGTGGGGGATGCATATTTTTCAGTTCCTTTAGATAAAGACTTCAGGAAATATACTGCATTCACCATACCTAGTATAAACAATGAAACACCAGGGATTAGGTATCAGTACAATGTACTTCCACAGGGATGGAAAGGATCACCAGCAATATTTCAAAGTAGCATGACAAAAATCTTAGAGCCTTTTAGAAAACAAAATCCAGACATAGTCATCTATCAATACATGGATGATTTGTATGTAGGATCTGACTTAGAAATAGGGCAGCATAGAACAAAAATAGAGGAACTGAGACAACATTTGTTGAGGTGGGGATTTACCACACCAGACAAGAAACATCAGAAAGAACCTCCATTTCTTTGGATGGGGTATGAACTCCATCCTGACAAA---
>CQ13002586
GATGATACAGTATTAGAAGACATGAATTTGCCAGGGAAATGGAAACCAAAAATGATAGGGGGAATTGGAGTTTTTATCAAAGTAAGACAGTATGAACAGATACCCATAGAAATCTGTGGACATAAAGCTATAGGTACAGTATTAGTAGGACCTACACCTGTCAACATAATTGGAAGAAATCTGTTGACTCAGATTGGTTGTACTTTAAATTTTCCAATCAGTCCTATTGAAACTGTACCAGTAAAATTAAAGCCAGGAATGGATGGCCCAAAGGTTAAACAATGGCCATTGACAAAAGAGAAAATAGAAGCATTAACAGCAATTTGTGATGAAATGGAAAAGGAAGGAAAAATTACAAAAATTGGGCCTGAAAATCCATACAACACTCCAATATTTGCCATAAAAAAGAAAGACAGTACTAAGTGGAGAAAATTAGTAGATTTCAGGGAACTCAATAAAAGAACTCAAGATTTTTGGGAAGTTCAATTAGGAATACCACACCCAGCAGGATTAAAAAAGAAAAAATCAGTGACAGTGCTGGATGTGGGGGATGCATATTTTTCAGTGCCTTTACATGAAGACTTCAGGAAATATACTGCATTTACCATACCTAGTACAAACAATGAAACACCAGGGATTAGGTATCAGTACAATGTACTTCCACAGGGATGGAAAGGATCACCAGCAATATTTCAAAGTAGCATGACAAAAATCTTAGAGCCTTTTAGAAAACAAAATCCAGACATAGTCATCTATCAATACATGGATGATTTGTATGTAGGATCTGACTTAGAGATAGGGCAGCATAGAACAAAAATAGAGGAACTAAGACAACATTTGTTGAGGTGGGGATTTACCACACCAGACAAGAAACATCAGAAGGAACCTCCATTTCTTTGGATGGGGTATGAACTCCATCCTGACAAA---
>CQ13002606
GATGATACAGTATTAGAAGAAATGAATTTGCCAGGAAGATGGAAACCAAAAATGATAGGGGGAATTGGAGGTTTTATCAAAGTAAGACAGTATGATCAGATACTCATAGAAATCTGCGGACATAAAGCTATAGGTACAGTATTAGTAGGACCTACACCTGTCAACATAATTGGAAGAAATCTGTTGACTCAGATTGGCTGCACTTTAAATTTTCCCATTAGTCCTATTGAGACTGTACCAGTAAAATTAAAGCCAGGAATGGATGGCCCAAAAGTTAAACAATGGCCATTGACAGAAGAAAAAATAAAAGCATTAGTAGAAATTTGTACAGAAATGGAAAAGGAAGGAAAAATTTCAAAAATTGGGCCTGAAAATCCATACAATACTCCAGTATTTGCCATAAAGAAAAAAGACAGTACTAAATGGAGAAAATTAGTAGATTTCAGAGAACTTAATAAGAGAACTCAAGATTTCTGGGAAGTTCAATTAGGAATACCACATCCTGCAGGGTTAAAACAGAAAAAATCAGTAACAGTACTGGATGTGGGCGATGCATATTTTTCAGTTCCCTTAGATAAAGACTTCAGGAAGTATACTGCATTTACCATACCTAGTATAAACAATGAGACACCAGGGATTAGATATCAGTACAATGTGCTTCCACAGGGATGGAAAGGATCACCAGCAATATTCCAGTGTAGCATGACAAAAATCTTAGAGCCTTTTAGAAAACAAAATCCAGACATAGTCATCTATCAATACATGGATGATTTGTATGTAGGATCTGACTTAGAAATAGGGCAGCATAGAACAAAAATAGAGGAACTGAGACAACATCTGTTGAGGTGGGGATTTACCACACCAGACAAAAAACATCAGAAAGAACCTCCATTCCTTTGGATGGGTTATGAACTCCATCCTGATAAA---
>CQ13002639
GATGATACAGTATTAGAAGACATGAATTTGCCAGGGAAATGGAAACCAAAAATGATAGGGGGAATTGGAGGTTTTATCAAAGTAAGACAGTATGAACAAATACCCATAGAAATCTGTGGACATAAAGCTATAGGTACAGTGTTAGTAGGACCTACACCTGTCAACATAATTGGAAGAAATCTGTTGACTCAGATTGGTTGTACTTTAAATTTTCCAATCAGTCCTATTGAAACTGTACCAGTAAAATTAAAGCCAGGAATGGATGGCCCAAAGGTTAAACAATGGCCATTGACAAAAGAGAAAATAGAAGCATTAACAGCAATTTGTAAGGAAATGGAAAAGGAAGGAAAAATTACAAAAATTGGGCCTGAAAATCCATACAACACTCCAATATTTGCCATAAAAAAGAAAGACAGTACTAAGTGGAGAAAATTAGTAGATTTCAGGGAACTCAATAAAAGAACTCAAGATTTTTGGGAAGTTCAATTAGGAATACCACACCCAGCAGGATTAAAAAAGAAAAAATCAGTAACAGTGCTGGATGTGGGGGATGCATATTTTTCAGTTCCTTTACATGAAGACTTCAGGAAATATACTGCATTCACTATACCTAGTATAAACAATGAAACACCAGGAATTAGGTATCAGTACAATGTACTTCCACAGGGATGGAAAGGATCACCAGCAATATTTCAAAGTAGCATGACGAAAATCTTAGAGCCCTTTAGAAAACAAAATCCAGACATAGTCATCTATCAATACATGGATGATCTGTATGTAGGATCTGACTTAGAAATAGGGCAGCATAGAACAAAAATAGAGGAACTGAGACAACATTTGTTGAGGTGGGGGTTTACCACACCAGACAAGAAACATCAGAAAGAACCTCCATTTCTTTGGATGGGGTATGAACTCCATCCTGACAAA---
>CQ13002782
GATGATACAGTATTAGAAGACATGAATTTGCCAGGGAAATGGAAACCAAAAATGATAGGGGGAATTGGAGGTTTTATCAAAGTAAGACAGTATGAACAGATACCCATAGAAATCTGTGGACATAAAGCTATAGGTACAGTATTAGTAGGACCGACACCTGTCAACATAATTGGAAGAAATCTGTTGACTCAGCTTGGTTGTACTTTAAATTTTCCAATCAGTCCTATTGAAACTGTACCAGTAAAACTAAAGCCAGGAATGGATGGCCCAAAGGTTAAACAATGGCCATTGACAAAAGAGAAAATAGAAGCATTAACAGCAATTTGTGATGAAATGGAAAAGGAAGGAAAAATTACAAAAATTGGACCTGAAAATCCATACAACACTCCAATATTTGCCATAAAAAAGAAAGACAGTACTAAGTGGAGAAAATTAGTAGATTTCAGGGAACTCAATAAAAGAACTCAAGATTTTTGGGAAGTTCAACTAGGAATACCACACCCAGCAGGATTAAAAAAGAAAAAATCAGTGACAGTACTGGATGTGGGGGATGCATATTTTTCAGTTCCTTTAGATGAAGACTTCAGGAAATATACTGCATTCACCATACCTAGTATAAACAATGAAACACCAGGGATTAGGTATCAGTACAATGTACTTCCACAGGGATGGAACGGATCACCAGCCATATTTCAAAGTAGCATGCCAAAAATGTTAGAGCATTTTAGAAAACAAAATCCAGACATAGTCATCTATCAGTACATGGATGATTTGTATGTAGGATCTGACTTAGAGATAGGGCAGCATAGAACAAAAATAGAGGAACTGAGACAACATTTGTTGAGATGGGGATTTACCACACCAGACAAGAAACATCAGAAAGAACCTCCATTTCTTTGGATGGGGTATGAACTCCATCCTGACAAA---
>CQ13002852
GATGATACAGTATTAGAAGAAATGAATTTGCCAGGGAAATGGAAACCAAAAATGATAGGGGGAATTGGAGGTTTTATCAAAGTAAGACAATATGAACAGGTACCCATAGAAATCTGTGGACATAAAGCTATAGGTACAGTATTAATAGGACCTACACCTGTCAACATAATTGGAAGAAATCTGTTGACTCAGCTTGGTTGTACTTTAAATTTTCCAATCAGTCCTATTGAAACTGTACCAGTAAAATTAAAGCCAGGAATGGATGGCCCAAAGGTTAAACAGTGGCCATTAACAAAAGAGAAAATAGAAGCATTAACAGCAATTTGTGATGAAATGGAAAAGGAAGGAAAAATTACAAAAATTGGGCCTGAAAATCCATACAACACTCCAATATTTGCCATAAAAAAGAAAGACAGTACTAAGTGGAGAAAATTAGTAGATTTCAGGGAACTCAATAAAAGAACTCAAGATTTTTGGGAAGTTCAATTAGGAATACCGCACCCAGCAGGATTAAGAAAGAAAAAATCAGTGACAGTGCTGGATGTGGGAGATGCATATTTTTCAGTTCCTTTATATGAAGACTTCAGGAAATATACTGCATTCACCATACCTAGTATAAACAATGAAACACCAGGGATTAGGTATCAGTACAATGTACTTCCACAGGGATGGAAAGGATCACCAGCAATATTCCAAAGTAGCATGACAAAAATCTTAGAGCCTTTTAGAAAACAAAATCCAGACATAGTCATCTATCAATACATGGATGATTTGTATGTAGGATCTGACTTAGAGATAGGGCAGCATAGAACAAAAATAGAGGAACTGAGACATCATTTGTTAAGGTGGGGATTTACCACACCAGACAAGAAACATCAGAAAGAACCTCCATTCCTTTGGATGGGGTATGAACTCCATCCTGACAAT---
>CQ13002884
GATGATACAGTATTAGAAGAAATGAATTTGCCAGGAAGATGGAAACCAAAAATGATAGGGGGAATTGGAGGTTTTATCAAAGTAAGACAGTATGATCAGATACTCATAGAAATCTGCGGACATAAAGCTATAGGTACAGTATTAGTAGGACCTACACCTGTCAACATAATTGGAAGAAATCTGTTGACTCAGATTGGCTGCACTTTAAATTTTCCCATTAGTCCTATTGAGACTGTACCAGTAAAATTAAAGCCAGGAATGGATGGCCCAAAAGTTAAACAATGGCCATTGACAGAAGAAAAAATAAAAGCATTAGTAGAAATTTGTACAGAAATGGAAAAGGAAGGAAAAATTTCAAAAATTGGGCCTGAAAATCCATACAATACTCCAGTATTTGCCATAAAGAAAAAAGACAGTACTAAATGGAGAAAATTAGTAGATTTCAGAGAACTTAATAAGAGAACTCAAGATTTCTGGGAAGTTCAATTAGGAATACCACATCCTGCAGGGTTAAAAAAGAAAAAATCAGTAACAGTACTGGATGTGGGGGATGCATATTTTTCAGTTCCCTTATATAAAGACTTCAGGAAGTATACTGCATTTACCATACCTAGTATAAACAATGAGACACCAGGGATTAGATATCAGTACAATGTGCTTCCACAGGGATGGAAAGGATCACCAGCAATATTCCAATGTAGCATGACAAAAATCTTAGAGCCTTTTAGAAAACAAAATCCAGACATAGTCATCTATCAATACATGGATGATTTGTATGTAGGATCTGACTTAGAAATAGGGCAGCATAGAACAAAAATAGAGGAACTGAGACAACATCTGTTGAGGTGGGGATTTACCACACCAGACAAAAAACATCAGAAAGAACCTCCATTCCTTTGGATGGGTTATGAACTCCATCCTGATAAA---
>CQ13002991
GATGATACAGTATTAGAAGACATGAGTTTGCCAGGGAAATGGAAACCAAAAATGATAGGGGGAATTGGAGGTTTTATCAAAGTAAGACAGTATGAACAGGTACCCATAGAAATCTGTGGACATAAAGCTATAGGTACAGTATTAGTAGGACCTACACCTGTCAACATAATTGGAAGAAATCTGTTGACTCAGCTTGGTTGTACTTTAAATTTTCCAATCAGTCCTATTGAAACTGTACCAGTAAAACTAAAGCCAGGAATAGATGGCCCAAAGGTTAAACAATGGCCATTGACAAAAGAGAAAATAGAAGCATTAACAGCAATTTGTGAAGAAATGGAAAAGGAAGGAAAAATTACAAAAATTGGGCCTGAAAATCCATACAACACTCCAATATTTGCCATAAAAAAGAAAGACAGTACTAAGTGGAGAAAATTAGTAGATTTCAGGGAACTCAACAAAAGAACTCAAGATTTTTGGGAAGTTCAATTAGGAATACCACACCCAGCAGGATTAAAAAAGAAAAAATCAGTGACAGTGCTGGATGTGGGAGATGCATACTTTTCAGTTCCTTTAGATGAAGACTTCAGGAAATATACTGCATTCACCATACCTAGTATAAACAATGAAACACCAGGGATTAGGTATCAGTACAATGTACTTCCACAGGGATGGAAAGGATCACCAGCAATATTTCAAAGTAGTATGACAAAAATCTTAGAGCCTTTTAGAAAACAAAATCCAGACATAGTCATCTATCAATACATGGATGATTTGTATGTAGGATCTGACTTAGAGATAGGTCAGCATAGAACAAAAATAGAGGAGCTAAGACAACATTTGTTGAGGTGGGGATTTACCACACCAGACAAGAAGCATCAGAAAGAACCTCCATTTCTTTGGATGGGGTATGAACTCCATCCTGACAAA---
>CQ13003037
GATGATACAGTATTAGAAGATATAAATTTGCCAGGAAAATGGAAGCCAAAAATGATAGGGGGAATTGGAGGTTTTATCAAGGTCAGGCAGTATGATCAGATAAATATAGAAATTTGTGGAAAAAAGGCTATAGGTACAGTGTTAGTAGGACCTACACCTGTCAACATAATTGGACGAAATATGTTGACTCAGCTTGGTTGTACTTTAAATTTCCCAATTAGTCCTATTGACACTGTACCAGTAAAATTAAAGCCAGGAATGGATGGGCCAAAGGTTAAACAATGGCCATTGACAGAAGAAAAAATAAAAGCATTAACAGAAATTTGTAAAGAAATGGAAGAGGAAGGAAAAATCTCAAAAATTGGGCCTGAAAATCCATATAATACTCCAGTATTTGCTATAAAGAAAAAAGACAGCACCAAATGGAGGAAATTAGTAGATTTCAGAGAACTTAATAAGAGAACTCAAGACTTTTGGGAAGTTCAATTAGGAATACCACATCCCGCAGGGTTAAAAAAGAAAAAATCAGTAACAGTACTAGATATAGGAGATGCATATTTTTCAGTTCCTTTAGATGAAAGCTTTAGAAAGTATACTGCATTCACCATACCTAGTAGAAACAATGAGACACCAGGAATTAGATATCAGTACAATGTGCTTCCACAGGGATGGAAGGGATCACCAGCAATATTCCAAAGTAGCATGACAAAAATCTTAGAGCCTTTTAGAAAACAAAATCCAGACATAGAAATCTATCAATACATGGATGATTTGTATGTAGGATCTGACTTAGAAATAGGGCAGCATAGAACAAAAATAGAGGAGCTGAGACAACATTTGTTGAAGTGGGGACTTACCACACCAGACAAGAAACATCAGAAAGAACCCCCATTCCTTTGGATGGGTTATGAACTCCATCCTGATAAA---
>CQ13003187
GATGATACAGTATTAGAAGACATGAATTTGCCAGGGAAATGGAAACCAAAAATGATAGGGGGAATTGGAGGTTTTATCAAAGTAAGACAGTATGAACAAATACCCATAGAAATCTGTGGACATAAAGCTATAGGTACAGTATTAATAGGACCTACACCTGTCAACATCATTGGAAGAAATCTGTTGACTCAGCTTGGTTGTACTTTAAATTTTCCAATCAGTCCTATTGAAACTGTACCAGTAAAACTAAAGCCAGGAATGGATGGCCCAAAGGTTAAACAATGGCCATTGACAAAAGAGAAAATAGAAGCATTAACAGCAATTTGTGATGAAATGGAAAAGGAAGGAAAAATTACAAAAATTGGGCCTGAAAATCCATATAACACTCCAATATTTGCCATAAAAAAGAAAGACAGTACTAAGTGGAGAAAATTAGTAGATTTCAGGGAACTCAATAAAAGAACTCAAGATTTTTGGGAAGTTCAATTAGGAATACCACACCCAGCAGGTTTAAAAAAGAAAAAATCAGTGACAGTGCTGGATGTGGGGGATGCATATTTTTCAGTTCCTTTATATGAAAACTTTAGGAAATATACTGCATTCACCATACCTAGTATAAATAATGAAACACCAGGGATTAGGTATCAATACAATGTACTTCCACAAGGATGGAAAGGATCACCAGCAATATTTCAAAGTAGCATGACAAAAATCCTAGAGCCTTTTAGAAAACAAAATCCAAACATGGTCATTTATCAATACATGGATGATTTGTATGTAGGATCTGACTTAGAGATAGGGCAGCATAGAACAAAAATAGAGGAACTGAGACAACATTTGTTGAGGTGGGGATTTACCACACCAGACAAGAAACATCAGAAAGAACCTCCATTTCTCTGGATGGGGTATGAACTCCATCCTGACAAA---
>CQ13003222
GATGATACAGTATTAGAAGATATAAATTTACCAGGAAAATGGAAACCAAAAATGATAGGGGGAATTGGAGGTTTTATCAAAGTAAGGCAATATGAACAGATACTTATAGAAATTTGTGGAAAAAAGGCTATAGGTACAGTATTAGTAGGACCTACGCCTGTCAACATAATTGGACGAAATATGTTGACCCAGCTTGGTTGTACTTTAAATTTCCCAATTAGCCCTATTGACACTGTACCAGTAAAATTAAAGCCAGGAATGGATGGACCAAAGGTTAAACAGTGGCCATTGACAGAAGAAAAAATAAAAGCATTAACAGAAATTTGTAAAGAAATGGAGGAGGAAGGAAAAATCTCAAAAATTGGGCCTGAAAATCCATACAATACTCCAGTATTTGCTATAAAGAAAAAGGACAGCACCAAATGGAGGAAGTTAGTAGATTTCAGAGAGCTCAATAAAAGAACTCAGGATTTTTGGGAAGTTCAATTAGGAATACCTCACCCGGCAGGTTTAAAAAAGAAAAAATCAGTAACAGTACTAGATGTGGGAGATGCATACTTTTCAGTCCCTTTAGATGAAAGCTTTAGAAAGTATACTGCATTCACCATACCTAGTACAAACAATGAGACACCAGGAATCAGATATCAGTATAATGTGCTGCCACAGGGATGGAAAGGATCACCGGCAATATTCCAGAGTAGCATGACAAAAATCTTAGAGCCCTTTAGAATAAAAAACCCAGAAATAGTTATCTACCAGTACATGGATGACTTGTATGTAGGATCTGATTTAGAAATAGGGCAACACAGAATAAAAATAGAAGAGCTACGAGCTCATCTATTGAGCTGGGGATTTACTACACCAGATAAAAAGCATCAAAAGGAACCTCCATTCCTTTGGATGGGGTATGAACTCCATCCTGACAGA---
>CQ13003228
GATGATACAGTATTAGAAGATATAAATTTGTCAGGAAAATGGAAACCAAAAATGATAGGGGGAATTGGAGGTTTTATCAAAGTAAGGGAATATGATCAGGTACTTATAGACATTTGTGGAAAAAAGGCTATAGGTACAGTATTAGTAGGACCTACACCTGTCAACATAATTGGACGAAATATGTTGACTCAGATAGGTTGTACTTTAAACTTCCCAATTAGCCCTATTGATACTGTACCAGTAACATTAAAGCCAGGAATGGATGGCCCAAAGGTTAAACAATGGCCATTGACAAAAGAAAAAATAGAAGCATTAACAGCAATTTGTGATGAAATGGAAAAGGAAGGAAAAATTACAAAAATTGGGCCTGAAAATCCATACAACACTCCAATATTTGCCATAAAAAAGAAAGACAGTACTAAGTGGAGAAAATTAGTAGATTTCAGGGAACTCAATAAGAGAACTCAAGATTTTTGGGAAGTTCAATTAGGAATACCGCACCCAGCAGGATTAAAAAAGAAAAAATCAGTAACAGTGCTAGATGTGGGGGATGCATATTTTTCAGTTCCTTTATATGAAGATTTCAGGAAATATACTGCATTCACCATACCTAGTATAAACAATGAAACACCAGGGATTAGGTATCAGTACAATGTGCTACCACAGGGATGGAAAGGATCTCCAGCAATATTCCAGTGTAGCATGACAAAAATTTTAGAGCCTTTTAGAAAACAAAATCCAGACATAGTCATCTATCAATACATGGATGATTTGTATGTAGGATCTGACTTAGAGATAGGGCAGCATAGAACAAAGATAGATGAACTGAGACAACATTTGTTGAGGTGGGGATTTACCACACCAGACAAGAAACATCAGAAAGAACCTCCATTTCTTTGGATGGGGTATGAACTCCATCCTGACAAA---
>CQ13003236
GATGATACAGTATTAGAAGACATGAATTTGCCAGGGAAATGGAAACCAAAAATGATAGGGGGAATTGGAGGTTTTATCAAAGTAAGACAGTATGAACAGATACCCATAGAAATCTGTGGACATAAAGCTATAGGTACAGTATTAGTAGGACCTACACCTGTCAACATAATTGGAAGGAATCTGTTGACTCAGCTTGGTTGTACTTTAAATTTTCCAATCAGTCCTATTGAAACTGTACCAGTAAAACTAAAGCCAGGAATGGATGGCCCAAAGGTTAAACAATGGCCATTGACAAAAGAGAAAATAGAAGCATTAACAGCAATTTGTGATGAAATGGAAAAGGAAGGAAAAATTACAAGAATTGGGCCTGAAAACCCATACAACACTCCAATATTTGCCATAAAAAAGAAAGACAGTACTAAGTGGAGAAAATTAGTAGATTTCAGGGAACTCAATAAAAGAACTCAAGATTTTTGGGAAGTTCAATTAGGAATACCACACCCAGCAGGATTAAAAAAGAAAAAATCAGTGACAGTACTGGATGTGGGGGATGCATATTTTTCAGTTCCTTTACATGAAGACTTCAGGAAATATACTGCATTCACCATACCTAGTACAAACAATGAAACACCAGGGATTAGGTATCAGTACAATGTACTTCCACAGGGATGGAAAGGATCACCAGCAATATTTCAAAGTAGCATGACAAAAATCTTAGAGCCTTTTAGAAAACAAAATCCAGACATAGTCATCTATCAATACATGGATGATTTGTATGTAGGATCTGACTTAGAGATAGGGCAGCATAGAACAAAAATAGAGGAACTGAGACAACATTTGTTGAGGTGGGGATTTACCACACCAGACAAGAAACATCAGAAAGAACCTCCATTTCTTTGGATGGGGTATGAACTCCATCCTGACAAA---
>CQ13003264
GATGATACGGTATTAGAAGACATGAATTTGCCAGGAAAATGGAAACCAAAAATGATAGGGGGAATTGGAGGTTTTATCAAAGTAAGACAGTATGAACAAATACCCATAGAAATCTGTGGACATAAAGCTATAGGTACAGTATTAATAGGACCTACACCTGTCAACATAATTGGAAGAAATCTGTTGACTCAGCTTGGTTGTACTTTAAACTTTCCAATCAGTCCTATTGAAACTGTACCAGTAAAACTAAAGCCAGGAATGGATGGCCCAAAAGTTAAACAATGGCCATTGACAAAAGAAAAAATAGAAGCATTAACAGCAATTTGTGATGAAATGGAAAAGGAAGGAAAAATTACAAAAATTGGGCCTGAAAATCCATACAACACTCCAATATTTGCCATAAAAAAGAAAGACAGTACTAAGTGGAGAAAATTAGTAGATTTCAGGGAACTCAATAAAAGAACTCAAGATTTTTGGGAAGTTCAATTAGGAATACCACACCCAGCAGGATTAAAAAAGAAAAAATCAGTGACAGTACTGGATGTGGGGGATGCATATTTCTCAGTTCCTTTAGATAAAGACTTCAGGAAATATACTGCATTCACCATACCTAGTATAAACAATGAAACACCAGGGATTAGGTATCAGTACAATGTACTTCCACAGGGATGGAAAGGATCACCAGCAATATTTCAAAGTAGCATGACAAAAATTTTAGAGCCTTTTAGAAAACGAAATCCAGACATAGTCATCTATCAATACATGGATGATTTGTATGTAGGATCTGACTTAGAGATAGGGCAGCATAGAACAAAAATAGAGGAACTGAGACAACATTTGTTGAGGTGGGGATTTACCACACCAGACAAGAAACATCAGAAAGAACCTCCATTTCTTTGGATGGGGTATGAACTCCATCCTGACAAA---
>CQ13003266
GATGATACAGTATTAGAAGACATGAATTTGCCAGGGAAATGGAAACCAAAAATGATAGGGGGAATTGGAGGTTTTATCAAAGTAAGACAGTATGAACAGATACCCATAGAAATCTGTGGACATAAAACTACAGGTACAGTATTAGTAGGACCGACACCTGTCAACATAATTGGAAGAAATCTGTTGACTCAGCTTGGTTGTACTTTAAATTTTCCAATCAGTCCTATTGAAACTGTACCAGTAAAACTAAAGCCAGGGATGGATGGTCCAAAGGTTAAACAATGGCCATTGACAAAAGAGAAAATAGAAGCATTAACAGCAATTTGTGATGAAATGGAAAAGGAAGGAAAAATTACAAAAATTGGGCCTGAAAATCCATACAACACTCCAATATTTGCCATAAAAAAGAAAGACAGTACTAAGTGGAGAAAATTAGTAGATTTCAGGGAACTCAATAAGAGAACTCAAGATTTTTGGGAAGTTCAATTAGGAATACCACATCCAGCAGGACTAAAAAAGAAAAAATCAGTGACAGTGCTGGATGTGGGGGATGCATATTTTTCAGTTCCTTTAGATGAAGACTTCAGGAAATATACTGCATTCACCATACCTAGTGTAAACAATGAGACACCAGGGACTAGGTATCAGTACAATGTACTTCCACAGGGATGGAAAGGATCACCAGCAATATTTCAAAGTAGCATGACAAAAATCTTAGAGCCTTTTAGAAAACAAAATCCAGACATAGTCATCTATCAATACATGGATGATTTGTATGTAGGATCTGATTTAGAGATAGGACAGCATAGAACAAAAATAGAGGAACTGAGACAACATTTGTTGAGGTGGGGATTTACCACACCAGACAAGAAACATCAGAAAGAACCTCCATTTCTTTGGATGGGGTATGAACTCCATCCTGACAAA---
>CQ13003298
GATGATACAGTATTAGAAGACATGAATTTGCCAGGGAAATGGAAACCAAAAATGATAGGGGGAATTGGAGGTTTTATCAAAGTAAAACAGTATGAACAGATACCCATAGAAATCTGTGGACATAAAGCTATAGGTACAGTATTAGTAGGACCTACACCTGTCAACATAATTGGAAGAAATCTGTTGACTCAGCTTGGTTGTACTCTAAATTTTCCAATCAGTCCTATTGAAACTGTACCAGTAAAACTAAAGCCAGGAATGGATGGGCCAAAGGTTAAACAATGGCCATTAACAAAAGAGAAAATAGAAGCATTAACAGCAATTTGTGATGAAATGGAAAAGGAAGGAAAAATTACAAAAATTGGGCCTGAAAATCCATACAACACTCCAATATTTGCCATCAAAAAGAAAGACAGTACTAAGTGGAGAAAATTAGTAGATTTCAGGGAACTCAATAAAAGAACTCAAGATTTTTGGGAAGTTCAATTAGGAATACCACACCCAGCAGGATTAAAAAAGAAAAAATCAGTGACAGTACTGGATGTGGGAGATGCATATTTTTCAGTCCCTTTATATGAAGATTTCAGGAAGTATACTGCATTCACCATACCTAGTATAAACAATGAAACACCAGGGATTAGGTATCAGTACAATGTACTTCCACAAGGATGGAAAGGATCACCAGCAATATTTCAAAGTAGCATGACAAAAATCTTAGAGCCTTTTAGAGCACAAAATCCAGACATAGTCATCTATCAATACATGGATGATTTGTATGTAGGATCTGACTTAGAAATAGGGCAGCATAGAACAAAAATAGAGGAACTGAGACAACATTTGTTGAGGTGGGGATTTACCACACCAGACAAGAAACACCAGAAAGAACCTCCATTTCTTTGGATGGGGTATGAACTCCATCCTGACAAA---
>CQ13003299
GATGATACAGTGTTAGAAGACATGAATTTGCCAGGGAAATGGAAACCAAAAATGATAGGGGGAATTGGAGGTTTTATCAAAGTAAGACAGTATGAACAGATACCCATAGAAATCTGTGGACATGAAGTTATAGGTACAGTATTAGTAGGACCTACACCTGTCAACATAATTGGAAGAAATCTGTTGACTCAGCTTGGTTGTACTTTAAATTTTCCAATCAGCCCTATTGAAACTGTACCAGTAAAACTAAAGCCAGGAATGGATGGCCCAAAGGTTAGACAATGGCCATTGACAAAAGAGAAAATAGAAGCATTAACAGCAATTTGTGATGAAATGGAAAAGGAAGGAAAAATTACAAAAATTGGGCCTGAAAATCCATATAACACTCCAATATTTGCCATAAAAAAGAAAGACAGTACTAAGTGGAGAAAATTAGTAGATTTCAGGGAACTTAATAAAAGAACTCAAGATTTTTGGGAAGTTCAATTAGGAATACCACACCCAGCAGGATTAAAAAAGAAGAAATCAGTGACAGTGCTGGATGTGGGGGATGCATATTTTTCAGTTCCTTTATATGAAGACTTCAGAAAATATACTGCATTCACAATACCTAGTATAAACAATGAAACACCAGGGATTAGGTATCAGTACAATGTACTTCCACAAGGATGGAAAGGATCACCAGCAATATTTCAAAGTAGCATGACAAAAATCTTAGAGCCTTTCAGAAAACAAAATCCAGACATAGTCATCTATCAATACATGGATGATTTGTATGTAGGATCTGACTTAGAGATAGGGCAGCATAGAACAAAAATAGAGGAACTGAGACAACATCTGTTGAGGTGGGGATTTACCACACCAGACAAGAAACATCAGAAAGAACCTCCATTTCTTTGGATGGGGTATGAACTTCATCCTGACAAA---
>CQ-13-003458
GATGATACAGTATTAGAAGACATGAATTTGCCAGGGAAATGGAAACCAAAAATGATAGGGGGAATTGGAGGTTTTATCAAAGTAAGACAGTATGAACAGATACCCATAGAAATCTGTGGACATAAAGCTATAGGTACAGTATTAGTAGGACCTACACCTGTCAACATAATTGGAAGGAATCTGTTGACTCAGATTGGTTGTACTTTAAATTTCCCAATCAGTCCTATTGAAACTGTACCAGTAAAACTAAAGCCAGGAATGGATGGCCCAAAGATTAAACAATGGCCATTGACAAAGGAGAAAATAGAAGCATTAACAGCAATTTGTGATGAAATGGAAAAGGAAGGAAAAATTACAAAAATTGGGCCTGAAAATCCATACAACACTCCAATATTTGCCATAAAAAAGAAAGACAGTACTAAGTGGAGAAAATTAGTAGATTTCAGGGAACTCAATAAAAGAACTCAAGATTTTTGGGAAGTTCAATTAGGAATACCCCACCCAGCAGGATTAAAAAAGAAAAAATCAGTGACAGTGCTAGATGTGGGGGATGCATATTTTTCAGTTCCTTTAGATGAAGACTTCAGGAAATATACTGCATTCACCATACCTAGTATAAACAATGAAACACCAGGGATTAGGTATCAATACAATGTACTTCCACAGGGATGGAAAGGATCACCAGCAATATTTCAAAGTAGCATGACAAAAATCTTAGAGCCTTTTAGGAAACAAAATCCAGACATAGTCATCTATCAATACATGGATGATTTGTATGTAGGATCTGACTTAGAGATAGGGCAGCATAGAGAAAAAATAGAGGAACTGAGACAACATTTGTTGAGGTGGGGATTTACCACACCAGACAAGAAACATCAGAAAGAACCTCCATTTCTTTGGATGGGGTATGAACTCCATCCTGACAAA---
>CQ-13-003764
GATGATACAGTATTAGAAGATATAAATTTGCCAGGAAAATGGAAACCAAAAATGATAGGGGGAATTGGAGGTTTTATTAAGGTAAGGCAATATGATCAGATACTTATAGAAATTTGTGGGAAGAAGGCTATAGGTACAGTGTTAGTAGGACCCACGCCTGTCAACATAATTGGACGAAATATGTTGACTCAGCTTGGTTGTACTTTAAATTTCCCAATTAGTCCTATTGACACTGTACCAGTAACATTAAAGCCAGGAATGGATGGACCAAAGGTTAAACAGTGGCCATTGACAGAAGAAAAAATAAAAGCATTAACAGAAATTTGTAAAGAGATGGAAGAGGAAGGAAAAATCTCAAAAATTGGGCCTGAAAATCCATACAATACTCCAGTATTTGCTATAAAGAAAAAGGACAGCACCAAATGGAGGAAATTAGTAGATTTCAGAGAGCTTAATAAAAGAACTCAGGATTTTTGGGAAGTTCAATTAGGAATACCGCATCCGGCAGGGTTAAAAAAGAAAAAATCAGTAACAGTACTAGATGTGGGAGATGCATATTTTTCAGTTCCTTTAGATGAAAGTTTTAGAAAGTATACTGCATTCACCATACCTAGTATAAATAATGAGACACCATGTATCAGATATCAGTACAATGTGCTGCCACAAGGATGGAAAGGATCACCAGCAATATTCCAGAGTAGCATGACAAAAATTTTAGAGCCCTTTAGAATAAAAAATCCAGAAATGGTTATTTATCAATACATGGATGACTTGTATGTAGGATCTGATTTAGAAATAGGGCAGCACAGAATAAAAATAGAGGAGCTAAGAGCTCATCTATTGAGCTGGGGATTTACTACACCAGATAAAAAGCATCAGAAGGAACCTCCATTCCTTTGGATGGGATATGAACTCCACCCTGACAGA---
>CQ-13-003902
GATGATACAGTATTAGAAGACATGAATTTGCCAGGGAAATGGAAACCAAAAATGATAGGGGGAATTGGAGGGTTTATCAAGGTAAGACAATATGAACAGATACCCATAGAAATCTGTGGACACAAAGCTATAGGTACAGTATTAGTGGGACCAACCCCTGTCAACATAATTGGAAGAAATCTGTTGACTCAGCTTGGTTGCACTCTAAATTTTCCAATCAGTCCCATTGAAACTGTACCAGTAAAATTAAAGCCAGGAATGGATGGGCCAAAGGTTAAACAATGGCCATTGACAGAAGAGAAAATAAAAGCATTAATGGCAATTTGTGAAGAAATGGAGAAGGAAGGAAAAATTACAAAAATTGGGCCTGAGAATCCATATAACACTCCAATATTTGCCATAAAAAAGAAGGACAGTACTAAGTGGAGAAAATTAGTAGATTTCAGGGAACTCAATAAAAGAACTCAAGATTTTTGGGAAGTTCAGTTAGGAATACCACACCCAGCAGGGTTAAAAAAGAAAAAGTCAGTGACAGTACTGGATGTGGGGGATGCATATTTTTCAGTTCCTTTATATGAAGACTTCAGGAAATATACTGCATTCACCATACCTAGTATAAACAATGAAACACCAGGAATTAGGTATCAATACAATGTACTTCCACAAGGATGGAAAGGATCACCAGCAATATTCCAAAGTAGCATGACAAAAATCTTAGAGCCTTTTAGAAAACGAAATCCAGACCTAGTTATCTATCAATACCTGGATGATTTATATGTAGGATCTGACTTAGAGATAGGGCAGCATAGAATAAAAATAGAAGAACTGAGAGAACATTTGTTGAGGTGGGGATTTACCACACCAGACAAGAAACATCAGAAAGAACCTCCATTTCTTTGGATGGGGTATGAGCTCCATCCTGACAAA---
>CQ-14-000604
GATGATACAGTATTAGAAGACATGAATTTGCCAGGGAAATGGAAACCAAAAATGATAGGGGGAATTGGAGGTTTTATCAAAGTAAGACAGTATGAACAGATACCCATAGAAATCTGTGGACATAAAGCTATAGGTACAGTATTAATAGGACCTACACCTGTCAACATAATTGGAAGAAATCTGTTGACTCAGCTTGGTTGTACTTTAAATTTTCCAATCAGTCCTATTGAAACTGTACCAGTAAAACTAAAGCCAGGAATGGATGGCCCAAAGGTTAAACAATGGCCATTGACAAAAGAGAAAATAGAAGCGTTGACAGCAATTTGTGATGAAATGGAAAAGGAAGGAAAAATTACAAAAATTGGGCCTGAAAATCCATACAACACTCCAATATTTGCCATAAAAAAGAAAGACAGTACTAAGTGGAGAAAATTAGTAGATTTCAGGGAACTCAATAAAAGAACTCAAGATTTTTGGGAAGTTCAATTAGGAATACCACACCCAGCAGGATTAAAAAAGAAAAAATCAGTGACAGTGCTGGATGTGGGGGATGCATATTTTTCAGTTCCTTTATATGAAGACTTCAGGAAATATACTGCATTCACCATACCTAGTATAAACAATGAAACACCAGGGATTAGGTATCAGTACAATGTACTTCCACAGGGATGGAAAGGATCACCAGCAATATTTCAAAATAGCATGACAAAAATCTTAGAGCCTTTTAAAAAACAAAATCCAGACATAGTCATCTATCAATACCTGGATGATTTGTATGTAGGATCTGACTTAGAGATAGGGCAGCATAGAACAAAAATAGAGGAACTGAGACATCATTTGTTGAAGTGGGGATTTACCACACCAGACAAGAAACATCAGAAAGAACCTCCATTTCTTTGGATGGGGTATGAGCTCCATCCTGACAAA---
>CQ-14-000658
GATGATACAGTATTAGAAGATATAAATTTGCCAGGAAAATGGAAACCAAAAATGATAGGGGGAATTGGAGGTTTTATCAAGGTAAGGCAATATGATCAGATACTCATAGAAATTTGTGGGAAAAAGGCTATAGGTACAGTGTTAGTAGGACCTACACCTGTCAACATAATTGGACGAAATATGTTGACTCAGATTGGTTGTACTTTAAATTTCCCAATTAGTCCTATTGACACTGTACCAGTAACATTAAAGCCAGGAATGGATGGACCAAAGGTTAAACAGTGGCCATTGACAGAAGAAAAAATAAAAGCATTAACAGAAATTTGTAGGGAAATGGAAGAGGAAGGAAAAATCTCAAAAATTGGGCCTGAAAATCCATATAATACTCCAGTACTTGCTATAAAGAAAAAGGACAGCACCAAATGGAGAAAATTAGTAGATTTCAGAGAGCTCAATAAAAGAACTCAGGACTTTTGGGAAGTTCAATTAGGAATACCACATCCAGCAGGATTAAAAAAGAAAAGATCAGTAACAGTACTAGATGTAGGAGATGCATATTTTTCAGTCCCTTTAGATGAGAGCTTTAGAAAATATACTGCATTCACCATACCTAGTACAAACAATGAGACACCAGGAATCAGATATCAGTACAATGTGCTACCACAGGGATGGAAAGGATCTCCAGCAATATTCCAGTGTAGCATGACAAAAATCTTAGAGCCCTTTAAAAAAAACAATCCAGAGATGGAGATCTATCATTACTTGGATGACTTGTATGTAGGATCTGATTTAGAAATAGGGCAGCACAGAGCAAAAATAGATGAGCTAAGAGCTCATCTATTAAGCTGGGGATTCACTACACCAGACAAAAAGCATCAGAAGGAACCGCCATTTCTTTGGATGGGATATGAACTCCATCCGGACAAA---
>CQ-14-000675
GATGATACAGTATTAGAAGACATGGATTTGCCAGGGAAATGGAAACCAAAAATGATAGGGGGAATTGGAGGTTTTATCAAAGTAAGACAGTATGAACAGATACCCATAGAAATCTGTGGACATAAAGCTATAGGTACAGTATTAGTAGGACCTACACCTATCAACATAATTGGAAGAAATCTGTTGACTCAGCTTGGTTGCACTTTAAATTTTCCAATCAGTCCTATTGAAACTATACCAGTAAAACTAAAGCCAGGAATGGATGGCCCAAAGGTTAAACAATGGCCATTGACAAAAGAGAAAATAGAAGCATTAACAGCAATTTGTAATGAAATGGAAAAGGAAGGAAAAATTACAAAAATTGGGCCTGAAAATCCATACAACACTCCAATATTTGCCATAAAAAAGAAAGACAGTACTAAGTGGAGAAAATTAGTAGATTTCAGGGAACTCAATAAGAGAACTCAAGATTTTTGGGAAGTTCAATTAGGAATACCACACCCAGCAGGATTAAAAAAGAAAAAATCAGTGACAGTGCTGGATGTGGGGGATGCATATTTTTCAGTTCCTTTACATGAAGATTTCAGGAAATATACTGCATTCACCATACCTAGTACAAACAATGAAACACCAGGGATTAGGTATCAGTACAATGTACTTCCACAGGGATGGAAAGGATCACCAGCGATATTTCAAAGTAGCATGACAAAAATTTTAGAGCCTTTTAGAAAACAAAACCCAGATATAGTCATCTATCAATACATGGATGATTTGTATGTAGGATCTGATTTAGAGATAGGGCAGCATAGAACAAAAATAGAGGAACTGAGACAACATTTGTTGAGGTGGGGATTTACCACACCAGACAAGAAACATCAGAAAGAACCTCCATTTCTTTGGATGGGGTATGAACTCCATCCTGACAAA---
>CQ-14-000684
GATGATACAGTATTAGAAGAAATTAATTTGCCAGGAAAATGGAAACCAAAAATGATAGGAGGAATTGGAGGTTTTATCAAAGTAAGACAATATGAGCAGATACCTATAGAAATTTATGGAAAAAAGGCTATAGGTACAGTATTAGTGGGACCCACACCTGTCAACATAATTGGAAGAAATCTGTTGACCCAGCTTGGATGCACACTAAATTTTCCAATCAGTCCCATTGAAACTGTACCAGTAAAATTAAAGCCAGGAATGGATGGGCCAAAGGTTAAACAATGGCCATTGACAGAAGAGAAAATAAAAGCATTAACAGCAATTTGTGATGAAATGGAGAAAGAAGGAAAAATTACAAAAATTGGGCCTGACAATCCATATAACACTCCAATATTTGCTATAAAAAAGAAGGACAGTACTAAGTGGAGAAAATTAGTAGATTTCAGGGAACTCAATAAAAGAACTCAAGATTTTTGGGAAGTTCAGTTAGGAATACCACACCCAGCAGGGTTAAAAAAGAAAAAATCAGTAACAGTCCTGGATGTGGGTGATGCATATTTCTCAGTTCCTTTAGATAAAGACTTCAGAAAGTATACTGCATTTACCATACCCAGTGTAAACAATGCGACACCAGGAATTAGATATCAATACAATGTGCTTCCACAGGGATGGAAAGGATCACCAGCAATATTCCAATGTAGCATGACAAAAATCTTAGAGCCTTTTAAAAAACAAAATCCAGACATAGTTATCTATCAATACATGGATGACTTGGATGTAGGATCTGATTTAAAAATAGGGCACCATAGAACAAAAATAGAGGAACTGAGAGAACATCTGTTAAAGTGGGGATTTACCACACCAGACAAGAAGCATCAGAAAGAACCTCCATTTCTTTGGATGGGGTATGAACTCCATCCGGACAAA---
>CQ-14-000713
GATGATACAGTATTAGAAGACATGAATTTGCCAGGAAAATGGAAACCAAAAATGATAGGGGGAATTGGAGGTTTTATCAAAGTAAGACAGTATGAACAGATACCCATAGAAATCTGTGGACATAAAGCTATAGGTACAGTATTAGTAGGACCTACACCTGTCAACATAATTGGAAGAAATCTGTTGACTCAGCTTGGTTGTACTTTAAATTTTCCAATCAGTCCTATTGAAACTGTACCAGTAAAACTAAAGCCAGGAATGGATGGCCCAAAGGTTAAACAATGGCCATTGACAAAAGAGAAAATAGAAGCATTAACAGCAATTTGTGAGGAAATGGAAAAGGAAGGAAAAATTACAAAAATTGGGCCTGAAAATCCATACAACACTCCAATATTTGCTATAAAAAAGAAAGACAGTACTAAGTGGAGAAAATTAGTAGATTTCAGGGAACTCAATAAAAGAACTCAAGATTTCTGGGAAGTTCAATTAGGAATACCACACCCAGCAGGATTAAAAAAGAAAAAATCAGTGACAGTGCTGGATGTGGGGGATGCATATTTTTCAGTTCCTTTATATGAAGACTTCAGGAAATACACTGCATTCACCATACCTAGTATAAACAATGAAACACCAGGGATTAGGTATCAGTACAATGTACTTCCACAGGGATGGAAAGGATCACCAGCAATATTTCAAAGTAGCATGACAAAAATCTTAGAGCCTTTTAGAAAACAAAATCCAGACATAGTCATCTATCAATACATGGATGATTTGTATGTAGGATCTGATTTAGAGATAGAGCAGCATAGAACAAAAATAGAGGAATTGAGACAACATTTGTTGAGGTGGGGATTTACCACACCAGACAAGAAACATCAGAAAGAACCTCCATTTCTTTGGATGGGGTATGAACTTCATCCTGACAAA---
>CQ-14-000781
GATGATACAGTATTAGAAGAAGTAAATTTGCCAGGAAAATGGAAACCAAAAATGATAGGAGGAATTGGAGGGTTTATCAAAGTAAGACAATATGAGCAAATACCTATAGAAATTTGTGGAAAAAAAGCTATAGGTACAGTATTAGTGGGACCCACACCTGTCAACATAATTGGGAGAAATATGTTGACCCAGCTTGGATGCACATTAAATTTTCCAATAAGTCCCATTGAAACTGTACCAGTAAAATTAAAGCCAGGAATGGATGGCCCAAAGGTTAAACAATGGCCATTGACAGAAGAAAAAATAAAAGCATTAACAGAAATTTGTGATGAAATGGAGAAGGAAGGAAAAATTACAAAAATTGGGCCTGACAATCCATATAACACTCCAATATTTGCCATAAAAAAGAAGGACAGTACTAAGTGGAGAAAATTAGTAGATTTCAGGGAACTCAATAAAAGAACTCAAGATTTTTGGGAAGTTCAATTAGGAATACCACACCCAGCAGGGTTAAAAAAGAAAAAATCAGTGACAGTACTGGATGTGGGGGATGCCTATTTTTCAGTTCCTTTATATGAAGATTTCAGGAAATATACTGCATTTACCATACCTAGTATAAACAATGAAACACCAGGGATTAGGTATCAGTACAATGTACTTCCACAGGGATGGAAAGGATCACCAGCAATATTCCAAAATAGCATGACAAAAATCTTAGAGCCTTTTAAAAAACAAAATCCAGACATAGTTATCTATCAGTACATGGATGACTTGTATGTAGGATCTGACTTAGAAATAGGGCAGCATAGAATAAAAATAGAGGAACTGAGAGCACATCTGTTAAAGTGGGGATTTACCACACCAGACAAGAAACATCAGAAAGAACCCCCATTTCTTTGGATGGGGTATGAACTCCATCCTGACAAA---
>CQ-14-000805
GATGATACAGTATTGGAAGAAGTAAATTTGCCAGGAAAATGGAAACCAAAAATGATAGGAGGAATTGGAGGTTTTATCAAAGTAAGACAATATGACCAAATAGCTCTCGAAATTTGTGGAAAAAAGGCTATAGGTACAGTATTAGTGGGACCTACACCTGTCAACATAATTGGAAGAAATCTGTTGACTCAGATTGGTTGCACTTTAAATTTTCCAATCAGTCCCATTGAAACTGTACCAGTAAAATTAAAGCCAGGAATGGATGGCCCAAAGGTAAAACAATGGCCACTAACAGAAGAAAAAATAAAGGCATTAACAGAGATTTGTGATGAAATGGAGAAGGAAGGAAAAATTACAAAAATTGGGCCTGAAAATCCATATAACACTCCAATATTTGCCATAAAAAAGAAGGACAGTACTAAGTGGAGAAAATTAGTAGATTTCAGAGAACTCAATAAAAGAACTCAAGATTTTTGGGAAGTTCAATTAGGAATACCACACCCAGCAGGGTTAAAAAAGAAAAAATCAGTAACAGTACTGGATGTGGGGGATGCTTATTTTTCAGTTCCTTTAGATGAAGACTTCAGGAAATATACTGCATTCACCATACCTAGTATAAACAATGAAACACCAGGGATTAGATATCAGTACAATGTACTTCCACAGGGATGGAAAGGATCACCAGCAATATTCCAAAGTAGCATGACAAAAATCTTAGAACCTTTTAGAAAACAAAATCCAGACATAGTTATCTATCAATACATGGATGACTTGTATGTAGGATCTGACTTAGAAATAGGGCAGCATAGAACAAAAGTAGAGGAACTAAGAGAACATCTGTTAAAGTGGGGATTTACCACACCAGACAAGAAACATCAGAAAGAACCTCCATTTCTTTGGATGGGGTATGAACTCCATCCTGACAAA---
>CQ-14-000880
GATGATACAGTATTAGAAGAAATGAATTTGCCAGGGAAATGGAAACCAAAAATGATAGGGGGAATTGGAGGTTTTATCAAAGTAAGACAGTATGATCAGATACCCGTAGAAATCTGTGGACATAAAGCTATAGGTACAGTGTTAATAGGACCTACACCTGTCAACATAATTGGAAGAAATCTGTTGACTCAGCTTGGTTGTACTTTAAATTTTCCAATCAGTCCTATTGAAACTGTACCAGTAAAACTAAAGCCAGGAATGGATGGCCCAAAAGTTAAACAATGGCCATTGACAAAAGAGAAAATAGAAGCATTAACAGCAATCTGTGATGAAATGGAAAAGGAAGGAAAAATTACAAAAATTGGGCCTGAAAATCCATACAACACTCCAATATTTGCCATAAAAAAGAAAGACAGTACTAAGTGGAGGAAATTAGTAGATTTCAGGGAACTCAATAAAAGAACTCAAGATTTTTGGGAAGTTCAATTAGGAATACCACACCCAGCAGGATTAAAAAAGAAAAAATCAGTGACAGTGCTGGATGTGGGGGATGCATATTTTTCAGTTCCTTTATATGAAGACTTCAGGAAATATACTGCATTCACCATACCTAGTATAAACAATGAAACACCAGGGATTAGGTATCAGTACAATGTACTTCCACAAGGATGGAAAGGATCACCAGCAATATTTCAAAGTAGCATGACAAGAATCTTAAAGCCTTTTAAAAAACAAAACCCAGACATAGTCATCTATCAATACATGGATGATTTGTATGTAGGATCTGACTTAGAGATAGGGCAACATAGAACAAAAATAGAGGAACTGAGACAACACTTGTTGAGGTGGGGATTTACCACACCAGACAAGAAACATCAGAAAGAACCTCCATTTCTTTGGATGGGGTATGAACTCCATCCTGACAAA---
>CQ-14-000919
GATGATACAGTATTAGAAGACATGAATTTGCCAGGGAAATGGAAACCAAAAATGATAGGGGGAATTGGAGGTTTTATCAAAGTAAGACAATATGAACAGATACCCATAGAAATCTGTGGACATAAAGCTATAGGTACAGTATTAGTAGGACCTACACCTGTCAACATAATTGGAAGGAATCTGTTGACTCAGCTTGGTTGTACTTTAAATTTTCCAATCAGTCCTATTGAAACTGTACCAGTAAAACTAAAGCCAGGAATGGATGGCCCAAAGGTTAAACAATGGCCATTGACAAAAGAGAAAATAGAAGCATTAACAGCAATTTGTGATGAAATGGAAAAGGAAGGAAAAATTACAAAAATTGGGCCTGAAAATCCATACAACACTCCAATATTTGCCATAAAAAAGAAAGACAGTACTAAGTGGAGAAAATTAGTAGATTTCAGGGAACTCAATAAAAGAACTCAAGATTTTTGGGAAGTTCAACTAGGAATACCACACCCAGCAGGATTAAAAAAGAAAAAATCAGTGACAGTGCTGGATGTGGGGGATGCATATTTTTCAGTTCCTTTATATGAAGACTTCAGGAAATATACTGCATTCACCATACCTAGTATAAACAATGAAACACCAGGAATTAGGTATCAGTACAATGTACTTCCACAGGGATGGAAAGGATCACCAGCAATATTTCAAAGTAGCATGACAAAAATCTTAGAGCCTTTTAGAAAACAAAATCCAGACATAGTCATCTATCAATACATGGATGATTTGTATGTAGGATCTGACTTAGAGATAGGGCAGCATAGAACAAAAATAGAGGAACTGAGACAACATTTGTTGAGTTGGGGATTTACTACACCAGACAAGAAACATCAGAAAGAACCCCCATTTCTTTGGATGGGGTATGAACTCCATCCTGACAAA---
>CQ-14-000921
GATGATACAGTATTAGAAGACATGAATTTGCCAGGGAAATGGAAACCAAAAATGATAGGGGGAATTGGAGGTTTTATCAAAGTAAGACAGTATGAACAGATACCCATAGAAATCTGTGGACATAAAGCTGTAGGTACAGTATTAATAGGACCTACACCTGTCAACATAATTGGAAGAAATCTGTTGACTCAGCTTGGTTGTACTTTAAATTTTCCAATCAGTCCTATTGAAACTGTACCAGTAAAACTAAAGCCAGGAATGGATGGCCCAAAGGTTAAACAATGGCCATTGACAAAAGAGAAAATAGAAGCATTAACAGCAATTTGTGAGGAAATGGAAAAGGAAGGAAAAATTACAAAAATTGGGCCTGAAAATCCATATAACACTCCAATATTTGCCATAAAAAAGAAAGACAGTACTAAGTGGAGAAAATTAGTAGATTTCAGGGAACTCAATAAAAGAACTCAAGATTTTTGGGAAGTTCAATTAGGAATACCACACCCAGCAGGATTAAAAAAGAAAAAATCAGTGACAGTGCTGGATGTGGGGGATGCATATTTTTCAGTTCCTTTATATGAAGACTTCAGGAAATATACTGCATTCACCATACCTAGTATAAACAATGAAACACCAGGAATTAGGTATCAGTACAATGTACTTCCACAAGGGTGGAAAGGATCACCAGCAATATTTCAAAGTAGCATGACAAAAATCTTAGAGCCTTTTAGAAAACAAAATCCAGACATAGTCATCTATCAATACATGGATGATTTGTATGTAGGATCTGACTTAGAGATAGGGCAGCATAGAACAAAAATAGAGGAACTGAGACAACATTTGTTGAGGTGGGGATTTACCACACCAGATAAGAAACATCAAAAAGAACCTCCATTTCTTTGGATGGGGTATGAACTCCATCCTGATAAA---
>CQ-14-001063
GATGATACAGTATTAGAAGAAATGAATTTGCCAGGGAAATGGAAACCAAAAATGATAGGGGGAATTGGAGGTTTTATCAAAGTAAGACAGTATGAACAAATACCCATAGAAATCTGTGGACATAAAGCTATAGGTACAGTATTAGTAGGACCTACACCTGTCAACATAATTGGAAGAAATCTGTTGACTCAGCTTGGTTGTACTTTAAATTTTCCAATCAGTCCTATTGAAACTGTACCAGTGAAGCTAAAGCCAGGAATGGATGGCCCAAAGGTTAAACAATGGCCATTGACAAAAGAGAAAATAGAAGCATTAACAGCAATTTGTGATGAAATGGAAAAGGAAGGAAAAATTACAAAAATTGGGCCTGAAAATCCATACAACACTCCAATATTTGCTATAAAAAAGAAAGACAGTACTAAGTGGAGAAAATTAGTAGATTTCAGGGAACTCAATAAAAGAACTCAAGATTTTTGGGAAGTTCAATTAGGAATACCACACCCAGCAGGATTAAAAAAGAAAAAATCAGTGACAGTGCTGGATGTGGGGGATGCATATTTTTCAGTTCCTTTAGATGAAAACTTCAGGAAATATACTGCATTCACCATACCTAGTACAAACAATGAAACACCAGGGATTAGGTATCAATACAATGTACTTCCACAGGGATGGAAAGGATCACCAGCAATATTTCAGAGTAGCATGACAAAAATCTTAGAGCCTTTTAGAAAACAAAATCCAGACATAGTCATCTATCAATACATGGATGATTTGTATGTAGGATCTGACTTAGAGATAGGGCAGCATAGAACAAAAATAGAGGAACTGAGACAACATTTGTTGAGGTGGGGATTTACCACACCAGACAAGAAACACCAGAAAGAACCTCCATTTCTTTGGATGGGGTATGAACTCCATCCTGACAAA---
>CQ-14-001083
GATGATACAGAATTAAAAGACATGAATTTGCCAGGGAAATGGAACCCAAAAATGATAGGGGGAATTGGAGGTTTTATCAAAGTAAGACAGTATGAACAGGTAGCCATAGAAATCTGTGGACATAAAGTTATAGGTACAGTATTAATAGGACCTACACCTGTCAACATAATTGGAAGAAATCTGTTGACTCAGCTTGGTTGTACTTTAAATTTTCCAATCAGTCCTATTGAAACTGTACCAGTAAAACTAAAGCCAGGAATGGATGGCCCAAAGGTTAAACAATGGCCATTGACAAAAGAGAAAATAGAAGCATTAACAGCAATTTGTGATGAGATGGAAAAGGAGGGAAAAATTACAAAAATTGGGCCTGAAAATCCATACAACACTCCAATATTTGCCATAAAAAAGAAAGACAGTACTAAGTGGAGAAAATTAGTAGATTTCAGGGAACTCAATAAAAGAACTCAAGATTTTTGGGAAGTTCAATTAGGAATACCACACCCAGCAGGATTAAAAAAGAAAAAATCAGTAACAGTGCTGGATGTGGGGGATGCATATTTTTCAGTTCCTTTATATGAAGACTTCAGGAAATATACTGCATTCACCATACCTAGTATAAACAATGAAACACCAGGGATTAGGTATCAGTACAATGTACTTCCACAGGGATGGAAAGGATCACCAGCAATATTTCAAAGTAGTATGACAAAAATCTTAGAGCCTTTTAGAAAACAAAATCCAGACATAGTCATCTATCAATACATGGATGATTTGTATGTAGGATCTGACTTAGAGATAGGGCAGCATAGAACAAAAATAGAGGAACTGAGACAACATTTATTGAAGTGGGGATTTACCACACCAGACAAGAAACATCAGAAAGAACCTCCATTTCTTTGGATGGGGTATGAACTCCATCCTGACAAA---
>CQ-14-001104
GATGATACAGTATTAGAAGACATGAATTTGCCAGGGAAATGGAAACCAAAAATGATAGGGGGAATTGGAGGTTTTATCAAAGTAAGACAGTATGAACAGATACCCATAGAAATCTGTGGACATAAAGCTATAGGTACAGTATTAGTAGGACCTACACCTGTCAACATAATTGGAAGGAATCTGTTGACTCAGCTTGGGTGTACTCTAAATTTTCCAATCAGTCCTATTGAAACTGTACCAGTAAAACTAAAGCCAGGAATGGATGGCCCAAAGGTTAAACAATGGCCATTGACAAAAGAGAAAATAGAAGCATTAACAGCAATTTGTGATGAAATGGAAAAGGAAGGAAAAATTACAAAAATTGGGCCTGAAAATCCATACAACACTCCAATATTTGCCATAAAAAAGAAAGACAGTACTAAGTGGAGAAAATTAGTAGATTTCAGGGAACTCAATAAAAGAACTCAAGATTTTTGGGAAGTTCAATTAGGAATACCACACCCAGCAGGATTAAAAAAGAAAAAATCAGTGACAGTGCTGGATGTGGGGGATGCATATTTTTCAGTTCCTTTAGATGAAGACTTCAGGAAATATACTGCATTCACCATACCTAGTATAAACAATGAAACACCAGGGATTAGGTATCAGTACAATGTACTTCCACAGGGATGGAAAGGATCACCAGCAATATTTCAAAGTAGCATGACAAAAATCTTAGAGCCTTTTAAAAAACAAAATCCAAACATAGTCATCTATCAATACATGGATGATTTGTATGTAGGATCTGACTTAGAGATAGGGCAGCATAGAACAAAGATAGAGGAACTGAGACAACATTTGTTGAGGTGGGGATTTACCACACCAGACAAAAAGCATCAGAAAGAACCTCCATTTCTTTGGATGGGGTATGAACTCCATCCTGACAAA---
>CQ-14-001285
GATGATACAGTATTAGAAGACATGAATTTGCCAGGAAAATGGAAACCAAAAATGATAGGGGGAATTGGAGGTTTTATCAAAGTAAGACAGTATGAACAGGTACCCATAGAAATTTGTGGACACAAAGCTGAAGGTACAGTATTAGTGGGACCTACACCTATCAATATAATTGGCAGAAATCTGTTGACTCAGCTTGGTTGCACTTTAAACTTTCCCATCAGTCCCATTGAAACTGTACCAGTAAAATTAAAGCCAGGAATGGATGGCCCAAAGGTTAAACAATGGCCATTAACAGAAGAAAAAATAAAAGCATTAACAGCAATTTGTGATGAAATGGAGAAGGAGGGAAAAATTACAAAAATTGGGCCTGAAAACCCATATAATACTCCAATATTTGCCATAAAAAAGAAGGACAGTACTAAGTGGAGAAAATTAGTAGATTTCAGGGAACTCAATAAAAGAACTCAAGACTTTTGGGAAGTTCAGTTAGGAATACCACACCCAGCAGGGTTAAAAAAGAAAAAATCAGTGACAGTACTGGATGTGGGGGATGCATATTTTTCAGTTCCTTTATATGAAGACTTCAGAAAATATACTGCATTCACTATACCTAGTATAAACAATGAAACACCAGGGATTAGGTATCAGTACAATGTACTTCCCCAGGGATGGAAAGGATCACCAGCAATATTCCAAAGTAGCATGACAAAGATCTTAGATCCTTTTAGAAAACAAAACCCAGGCATAGTGATCTATCAATACATGGATGATTTGTATGTAGGATCTGACTTAAAGATAGGGCAGCATAAAGCAAAAATAGAGGAACTGAGACAACATTTGTTGAGGTGGGGATTTACCACACCAGACAAGAAACATCAGAAAGAACCTCCATTTCTTTGGATGGGGTATGAACTCCATCCTGACAAA---
>CQ-14-001319
GATGATACAGTACTAGAAGAAATGAATTTGCCAGGGAAATGGAAACCAAAAATGATAGGGGGAATTGGAGGTTTTATCAAAGTAAGACAATATGAACAGATACCCATAGAGATCTGTGGACATAAAGCTATAGGTACAGTATTAATAGGACCTACACCTGTCAACATAATTGGAAGAAATCTGTTGACTCAGCTTGGTTGTACTTTAAATTTTCCAATCAGTCCTATTGAAACTGTACCAGTAAAACTAAAGCCAGGAATGGATGGCCCAAGGGTTAAACAATGGCCATTGACAAAAGAGAAAATAGAAGCATTAACAGCAATTTGTGAGGAAATGGAAAAGGAAGGAAAAATTTCAAAAATTGGGCCTGAAAATCCATACAACACTCCAATATTTGCCATAAAAAAAAAAAACAGTACTAATGGAAAAAAATTATTAAATTTCAGGAAACTCATTAAAAAAACTCAAAATTTTTGGAAAGTTCAATTAGGAATACCCCACCCACCAGGTTTAAAAAAAAACAAGTCAGTAACAGTGCTGGATGTGGGGAATGCATATTTTTCAGTTCCCTTACATGAAGACTTCAGGAAATATACTGCATTCACCATACCTAGTATAAACAATGAAACACCAGGGATTAGGTATCAGTACAATGTACTTCCACAGGGATGGAAAGGATCACCAGCAATATTTCAAAGTAGCATGACAAAAATCTTAAAGCCTTTTAAAAAACAAAATCCCGACCTAGTCATCTATCAATACATGGATGATTTGTATGTAGGATCTGACTTAAAGATGGGGCAGCCTAAAACAAAAATAGAGGAACTGAGACAACATTTGTTGAGGTGGGGATTTACCACACCAGACAAGAAACATCAGAAAGAACCTCCATTTCTTTGGATGGGGTATGAACTCCATCCTGACAAA---
>CQ-14-001733
GATGATACAGTATTAGAAGAAATAAATTTGCCAGGGAAATGGAAACCAAAAATGATAGGGGGAATTGGAGGTTTTATCAAAGTAAGACAGTATGAACAAATACCCATAGAAATCTGTGGACATACAGCTATAGGTACAGTATTAGTAGGACCTACACCTGTCAACATAATTGGAAGAAATCTGTTGACTCAGATTGGTTGTACTTTAAATTTTCCAATCAGTCCTATTGAAACTGTACCAGTAAAACTAAAGCCAGGAATGGATGGCCCAAAGGTTAAACAATGGCCATTGACAAAAGAGAAAATAGAAGCATTAACAGCAATTTGTGATGAAATGGAAAAGGAAGGAAAAATTACAAAAATTGGGCCTGAAAATCCATACAACACTCCAATATTTGCCATAAAAAAGAAAGACAGTACTAAGTGGAGAAAATTAGTAGATTTCAGGGAACTCAATAAAAGAACTCAAGATTTTTGGGAGGTTCAATTAGGAATACCACACCCAGCAGGATTAAAAAGGAAAAAATCAGTGACAGTGTTGGATGTGGGGGATGCATATTTTTCAGTTCCTTTACATGAAGACTTCAGGAAATATACTGCATTCACCATACCTAGTATAAACAATGAAACACCAGGGATTAGGTATCAGTACAATGTACTTCCACAGGGATGGAAAGGATCACCAGCAATATTTCAAAGTAGCATGACAAAAATCTTAGAGCCGTTTAGAAAACAAAATCCAGACATAGTCATCTATCAATACATGGATGATTTGTATGTAGGATCTGACTTAGAGATAGGGAAGCCTAGAACAAAAATAGAGGAACTGAGACAACATCTGTTAAGGTGGGGATTTACCACACCAGACAAGAAACATCAGAAAGAGCCTCCATTTCTTTGGATGGGGTATGAACTCCATCCTGACAAA---
>CQ-14-001771
GATGATACAGTATTAAAAAACATGAATTTGCCAGGCAAATGGAAACCAAAACTGATAGGGGGAATTGCAGGCTTTATCAAAGTAAGACAGTATGAACAGGTACCCATAGAAATCTGTGGACATAAAGCTATAGGTACAGTATTAATAGGACCTACACCTGTCAACATAATTGGAAGAAATCTGTTGACTCAGCTTGGTTGTACTTTAAATTTTCCAATCAGTCCTATTGAAACTATACCAGTAAAACTAAAGCCAGGAATGGATGGCCCAAAGGTTAAACAATGGCCATTGACAAAAGAGAAAATAGAAGCATTAACAGCAATTTGTGATGAAATGGAAAAGGAAGGAAAAATTACAAAGATTGGGCCTGAAAATCCATACAACACTCCAATATTTGCCATAAAAAAGAAAGACAGTACTAAGTGGAGAAAATTAGTAGATTTCAGGGAACTCAATAAAAGAACTCAAGATTTTTGGGAAGTTCAATTAGGAATACCACACCCAGCAGGATTAAAAAAGAAAAAATCAGTGACAGTACTGGATGTGGGGGATGCATATTTTTCAGTTCCTTTATATGAAGACTTCAGGAAGTATACTGCATTCACCATACCTAGTACAAACAATGAAACACCAGGGATTAGGTATCAGTACAATGTACTTCCACAGGGATGGAAAGGATCACCAGCAATATTTCAGAGTAGCATGACAAAAATCTTAGAGCCCTTTAGAAAACAAAATCCAGACATAGTTATCTATCAATACATGGATGATTTGTATGTCGGATCTGACTTAGAGATAGGACAGCATAGAACAAAAATAGAGGAACTGAGACAACATTTGTTGGGGTGGGGATTTACCACACCAGACAAGAAACATCAGAAAGAACCTCCATTTCTTTGGATGGGGTATGAACTCCATCCTGACAAA---
>CQ-14-001847
GATGATACAGTATTAGAAGAAGTAAATTTGCCAGGAAAATGGAAACCAAAAATGATAGGAGGGATTGGAGGTTTTATCAAAGTAAGGCAATATGAGCAAATACCTTTAGAAATTTGTGGAAAAAAGGCTATAGGTACAGTATTAGTGGGACCCACACCTATCAATATAATTGGAAGAAATATGTTGACACAGCTTGGATGCACACTAAATTTTCCAATCAGTCCCATTGAAACTGTACCAGTGAAATTAAAGCCAGGAATGGATGGCCCAAAGGTTAAACAATGGCCATTGACAGAAGAGAAAATAAAAGCATTAACAGCAATTTGTAATGAAATGGAGAAGGAAGGAAAAATTACAAAAATTGGGCCTGACAATCCATATAACACTCCAATATTTGCTATAAAAAAGAAGGACAGTACTAAGTGGAGAAAATTAGTAGATTTCAGGGAACTTAATAAAAGAACTCAAGATTTTTGGGAAGTTCAATTAGGAATACCACACCCAGCAGGGTTAAAAAAGAAAAGATCAGTAACAGTCCTGGATGTGGGTGATGCATATTTCTCAGTTCCTTTAGATAAAGACTTCAGGAAGTATACTGCGTTTACCATACCCAGTATAAACAATGAGACACCAGGGATTAGATATCAGTACAATGTGCTTCCACAGGGATGGAAAGGATCACCAGCAATATTCCAAAGTAGCATGACAAAAATCTTAGAACCTTTTAGAAGACAAAATCCAGACATAGTTATCTATCAATACATGGATGACTTGTATGTAGGATCTGACTTAGAAATAGGGCAGCATAGAACAAAAATAGAGGAACTGAGAGAACATCTGTTAAAATGGGGATTTACCACACCAGACAAGAAACATCAGAAAGAACCTCCATTTCTTTGGATGGGGTATGAACTCCATCCTGACAAA---
>CQ-14-001849
GATGATACAGTATTAGAAGACATGAATTTGCCAGGGAAATGGAAACCAAAAATGATAGGGGGAATTGGAGGTTTTATCAAAGTAAGACAGTATGAACAGATACCCATAGAAATTTGTGGACATAAAGTTATAGGTACAGTATTAGTAGGACCTACACCTGTCAACATAATTGGAAGAAATCTGTTGACTCAGCTTGGTTGTACTTTAAATTTTCCAATCAGTCCTATTGAAACTATACCAGTAAAACTAAAGCCAGGAATGGATGGCCCAAAGGTTAAACAATGGCCATTGACAAAAGAGAAAATAGAAGCGTTAACAGCAATTTGTGATGAAATGGAAAAGGAAGGAAAAATTACAAAAATTGGGCCTGAAAATCCATACAACACTCCAATATTTGCCATAAAAAAGAAGGACAGTACAAAGTGGAGAAAATTAGTAGATTTCAGGGAGCTCAATAAAAGAACTCAAGATTTTTGGGAAGTTCAATTAGGAATACCCCACCCAGCAGGATTAAAAAAGAAAAAATCAGTGACAGTATTAGATGTAGGGGATGCATATTTTTCAGTTCCGTTACATGAAGACTTCAGGAAATATACTGCATTCACCATACCTAGTACAAACAATGAAACACCAGGGATTAGGTATCAGTACAATGTACTTCCACAGGGATGGAAAGGATCACCAGCAATATTTCAAAGTAGCATGACAAAAATCTTAGAGCCTTTTAGAAAACAAAATCCAGACATAGTCATCTATCAATACATGGATGATTTGTATGTAGGATCTGACTTAGAGATAGGGCAGCATAGAACAAAAATAGAAGAATTAAGACAACATTTGTTGAGGTGGGGATTTACCACACCAGACAAGAAACATCAGAAAGAACCTCCATTTCTTTGGATGGGGTATGAACTCCATCCTGACAAA---
>CQ-14-001867
GATGATACAGTATTAGAAGACATGAATTTGCCAGGGAAATGGAAACCAAAAATGATAGGGGGAATTGGAGGTTTTATCAAAGTAAGACAGTATGATCAGATACTCATAGAAATCTGTGGACATAAAGTTACAGGTACAGTATTAGTAGGACCTACACCTGTCAACATAATTGGAAGAAATCTGTTGACTCAGCTTGGTTGTACTTTAAATTTTCCAATCAGTCCTATTGAAACTGTACCAGTAAAACTAAAGCCAGGAATGGATGGCCCAAAGGTTAAACAATGGCCATTGACAAAAGAGAAAATAGAAGCATTAACAGCAATTTGTGATGAAATGGAAAAGGAAGGAAAAATTACAAAAATTGGGCCTGAAAATCCATACAACACTCCAATATTTGCCATAAAAAAGAAAGACAGTACTAAGTGGAGAAAATTAGTAGATTTCAGGGAACTCAATAAAAGAACTCAAGATTTTTGGGAAGTTCAATTAGGAATACCACACCCAGCAGGATTAAAAAAGAAAAAATCAGTGACAGTGCTGGATGTGGGGGATGCATATTTTTCAGTTCCTTTATATGAAGACTTCAGGAAATATACTGCATTCACCATACCTAGTATAAACAATGAAACACCAGGGATTAGGTATCAGTACAATGTACTTCCACAGGGATGGAAAGGATCACCAGCAATATTTCAAAGTAGCATGACAAAAATCTTAGAGCCTTTTAGAAAACAAAATCCAGACATAGTCATCTATCAATATATGGATGATTTGTATGTAGGATCTGACTTAGAGATAGGGCAGCATAGAACAAAAATAGAGGAACTGAGACAACATTTGTTGAGGTGGGGATTTACCACACCAGACAAGAAACATCAGAAAGAACCTCCATTTCTTTGGATGGGGTATGAACTCCATCCTGACAAA---
>CQ-14-001965
GATGATACAGTATTAGAAGAAATGAATTTGCCAGGGAAATGGAAACCAAAAATGATAGGGGGAATTGGAGGTTTTATCAAAGTAAGACAGTATGATCAGGTACCCATAGAAATTTGTGGACATAAAGCTATAGGTACAGTATTAATAGGACCTACACCTGTCAACATAATTGGAAGGAATCTGTTGACTCAGCTTGGTTGCACTTTAAATTTTCCCATTAGTCCTATTGAAACTGTACCAGTAAAATTAAAGCCAGGAATGGATGGCCCAAAGGTTAAACAATGGCCATTGACAGAAGAAAAAATAAAAGCATTAGTAGAAATCTGCACAGAAATGGAAAAGGAAGGGAAAATTTCAAAAATTGGACCTGAGAATCCATATAATACTCCAATATTTGCCATAAAAAAGAAAGACAGTACTAAATGGAGAAAATTAGTAGATTTCAGAGAACTTAACAAGAGAACTCAAGACTTCTGGGAAGTTCAGCTAGGAATACCTCACCCAGCAGGGTTAAAAAAGAAAAAATCAGTAACAGTACTAGATGTGGGCGATGCATATTTTTCAGTTCCCTTAGATAAAGATTTCAGGAAGTATACTGCATTTACCATACCTAGTACAAACAATGAGACACCAGGGATTAGGTATCAATACAATGTGCTGCCACAGGGATGGAAAGGATCACCAGCAATATTCCAAAGCAGCATGACAAAAATCTTAGAGCCTTTTAAAAAACAAAATCCAGAAATAGTCATCTATCAATACATGGATGATTTGTATATAGGATCTGATTTAGAAATAGGACAGCATAGAACAAAAATAGAGGAACTGAGACAACATCTGTTGAAGTGGGGACTTACCACACCAGACAAAAAACACCAGAAAGAACCTCCATTCCTTTGGATGGGTTATGAACTTCATCCTGATAAA---
>CQ-14-001967
GATGATACAGTATTAGAAGACATGAATTTGCCAGGGAAATGGAAGCCAAAAATGATAGGGGGAATTGGAGGTTTTATCAAAGTAAGACAGTATGAACAGATACCCATAGAAATCTGTGGACATAAAGCTATAGGTACAGTATTAATAGGACCTACACCTGTCAACATAATTGGAAGAAATTTGTTGACTCAGCTTGGATATACTTTAAATTTTCCAATCAGTCCTATTGAAACTGTACCAGTAAAATTAAAGCCAGGAATGGATGGCCCAAAGGTTAAACAATGGCCATTGACAAAAGAGAAAATAGAAGCATTAACAGCAATTTGTGATGAAATGGAAAAGGAAGGCAAAATTACAAAAATTGGGCCTGAAAATCCATACAACACTCCAATATTTGCCATAAAAAAGAAAGACAGTACTAAGTGGAGAAAATTAGTAGATTTCAGGGAACTCAATAAAAGAACTCAAGATTTTTGGGAAGTTCAATTAGGAATACCACACCCAGCAGGATTAAAAAAGAAAAAATCAGTGACAGTGCTGGATGTGGGGGATGCATATTTTTCAGTTCCTTTATATGAAGACTTCAGGAAATATACTGCATTCACCATACCTAGTACAAACAATGAAACACCAGGGATTAGGTATCAGTATAATGTACTTCCACAGGGATGGAAAGGATCACCAGCAATATTTCAAAGTAGCATGACAAGAATCTTAGAGCCTTTTAGGAAACAGAATCCAGACATAGTCATCTATCAATACATGGATGATTTGTATGTAGGATCTGACTTAGAGATAGGGCAGCATAGAACAAAAATAGAGGAACTGAGACAACATTTGTTGAGGTGGGGATTTACCACACCAGACAAGAAACATCAGAAAGAACCTCCATTTCTTTGGATGGGGTATGAGCTCCATCCTGACAAA---
>CQ-14-002001
GATGATACAGTATTAGAAGAAGTAAATTTGCCAGGAAAATGGAAACCAAAAATGATAGGAGGAATTGGAGGGTTTATCAAAGTGAGACAATATGATCAAATACCTATAGAAATTTGTGGAAAAAAGACTATAGGTACAGTATTAGTAGGACCCACACCTGTCAACATAATTGGAAGAAACTTGTTGACTCAGCTTGGTTGCACTCTAAATTTTCCTATTAGTCCTATTGAAACTGTACCAGTAAAATTAAAGCCAGGGATGGATGGCCCAAAAGTTAAACAATGGCCATTGACAGAAGAAAAAATAAAAGCATTAGTAGAAATTTGTACAGAAATGGAAAAGGAAGGGAAAATTTCAAAAATTGGGCCTGAAAATCCATACAATACTCCAATATTTGCCATAAAGAAAAAAGACAGTACTAAATGGAGAAAATTAGTAGATTTCAGAGAACTTAATAAAAGAACTCAAGACTTCTGGGAAGTTCAATTAGGAATACCACATCCCGCAGGGTTAAAAAAGAAAAAATCTGTAACAGTACTGGATGTGGGTGATGCATATTTCTCCGTTCCTCTAGATAAAGACTTCAGGAAGTACACTGCATTTACTATACCTAGTATAAACAATGAGACACCAGGGATTAGATATCAGTACAATGTGCTTCCACAGGGATGGAAAGGATCACCAGCAATATTCCAAAGTAGCATGACAAAAATCTTAAAACCTTTTAAAAAACAAAATCCAGAAATAGTTATTTACCAATATATGGATGATTTGTATATAGGATCTGACTTAGAAATAGAGCAACATAGAACAAAAATAGAGGAACTAAGAGAACATCTGTTAAAGTGGGGATTTACCACACCAGACAAGAAACACCAGAAGGAACCCCCATTTCTTTGGATGGGGTATGAACTCCATCCTGACAAA---
>CQ-14-002002
GATGATACAGTATTAGAAGACATGAATTTGCCAGGGAAATGGAAACCAAAAATGATAGGGGGAATTGGAGGTTTTATCAAAGTAAGACAGTATGAACAAATACCCATAGAGATCTGTGGACATAAAGCTATAGGTACAGTATTAGTAGGACCTACACCTGTCAACATAATTGGAAGAAATCTGTTGACTCAGCTTGGTTGTACTTTAAATTTTCCAATCAGTCCTATTGAAACTGTACCAGTAAAACTAAAGCCAGGAATGGATGGCCCAAAGGTTAAACAATGGCCATTGACAAAAGAAAAAATAGAAGCATTAACAGCAATTTGTGATGAAATGGAAAAGGAAGGAAAAATTACAAAAATTGGGCCTGAAAATCCATACAACACTCCAATATTTGCCATAAGAAAGAAAGACAGTACTAAGTGGAGAAAATTAGTAGATTTCAGGGAGCTCAATAAAAGAACGCAAGATTTTTGGGAAGTTCAACTAGGAATACCACACCCAGCAGGATTAAAAAAGAAAAAATCAGTAACAGTGCTGGATGTGGGGGATGCATATTTTTCAGTTCCTTTACATGAAGACTTCAGGAAATATACTGCATTCACCATACCTAGTATAAACAATGAAACACCAGGGATTAGGTATCAGTACAATGTACTTCCACAGGGATGGAAAGGATCACCAGCAATATTTCAAAGTAGCATGACAAAAATCTTAGAGCCTTTTAGAAAACAAAATCCAGACATAGTCATCTATCAATACATGGATGATTTGTATGTAGGTTCTGACTTAGAGATAGGGCCACTTAGAAAAAAAATAGAGGAACTGAGACAACATTTGTTGAGGTGGGGATTTACCACACCAGACAAGAAACATCAGAAAGAACCTCCATTTCTTTGGATGGGGTATGAACTCCATCCTGACAAA---
>CQ-14-002116
GATGATACAGTATTAGAAGATATGAATTTGCCAGGGAAATGGAAACCAAAAATGATAGGGGGAATTGGAGGTTTTATCAAAGTAAGACAGTATGAACAGATACCCATAGAAATTTGTGGACATAAAGCTATAGGTACAGTATTAGTAGGACCTACACCTGTCAACATAATTGGAAGAAATCAGTTGACTCATGTTGGTTGTACTTTAAATTTTCCAATCAGTCCTATTGAAACTGTACCAGTAAAACTAAAGCCAGGAATGGATGGCCCAAAGGTTAAACAATGGCCATTGACAAAAGAGAAAATAGAAGCATTAACAGCAATTTGTGATGAAATGGAAAAGGAAGGAAAAATTACAAAAATTGGGCCTGAAAATCCATATAACACTCCAATATTTGCCATAAAAAAGAAAGACAGTACTAAGTGGAGAAAATTAGTAGATTTCAGAGAACTTAATAAAAGAACTCAAGATTTTTGGGAAGTTCAATTAGGAATACCGCACCCAGCAGGATTAAAAAAGAAAAAATCAGTGACAGTGCTGGATGTGGGGGATGCATATTTTTCAGTTCCTTTATATGAAGATTTCAGGAAATATACTGCATTCACCATACCCAGTATAAACAATGAAACACCAGGGATTAGGTATCAGTACAATGTACTTCCACAGGGATGGAAAGGATCACCAGCAATATTTCAAAGTAGCATGACAAAAATCTTAAAGCCTTTTAAAAAACAAAATCCAGACATAGTCATCTATCAATACATGGATGATTTGTATGTAGGATCTGCCTTAGAGATAAGGCAGCATAGAACAAAAATAGAGGAACTGAGACAACATTTGTTGAAGTGGGGATTTACCACACCAGACAAGAAACATCAGAAAGAACCTCCATTTCTTTGGATGGGGTATGAACTCCATCCTGACAAA---
>CQ-14-002171
GATGATACAGTATTAGAAGACATGAATTTGCCAGGGAAATGGAAACCAAAAATGATAGGGGGAATTGGAGGTTTTATCAAAGTAAGACAGTATGAACAGATACCCATAGAAATCTGTGGACATAAAGCTATAGGTACAGTATTAGTAGGACCTACACCTGTCAACATAATTGGAAGAAATCTGTTGACTCAGCTTGGTTGTACTTTAAATTTCCCAATCAGTCCTATTGAAACTGTACCAGTAAAACTAAAGCCAGGGATGGATGGCCCAAAGGTTAAACAATGGCCATTGACAAAAGAGAAAATAGAAGCATTAACAGCAATTTGTGATGAAATGGAAAAGGAAGGAAAAATTACAAAAATTGGGCCTGAAAATCCATACAACACTCCAATATTTGCCATAAAAAAGAAGGACAGTACTAAGTGGAGAAAATTAGTAGATTTCAGGGAACTCAATAAAAGAACTCAAGATTTTTGGGAAGTTCAATTAGGAATACCACACCCAGCAGGATTAAAAAAGAAAAAATCAGTGACAGTGCTGGATGTGGGGGATGCATATTTTTCAGTTCCTTTATATGAAGACTTCAGGAAATATACTGCATTCACCATACCTAGTATAAACAATGAAACACCAGGGATTAGGTATCAGTACAATGTACTACCACAGGGATGGAAAGGATCACCAGCAATATTTCAAAGTAGCATGACAAAAATCTTAAAGCCTTTTAGAAAACAAAATCCAGACATAGTCATCTATCAATACATGGACGATTTGTATGTAGGATCTGACTTAGAGATAGGGCAGCATAGAGCAAAAATAGAGGAACTAAGACAACATTTGTTGAAGTGGGGGTTTACCACACCAGACAAGAAACATCAGAAAGAACCTCCATTTCTTTGGATGGGGTATGAACTCCATCCTGACAAA---
>cq-14-002187
GATGATACAGTATTAGAAGACATGAATTTGCCAGGGAAATGGAAACCAAAAATGATAGGGGGAATTGGAGGTTTTATCAAAGTAAGACAGTATGAACAGATACCCATAGAAATCTGTGGACATAAAGCTATAGGTACAGTATTAATAGGACCTACACCTGTCAACATAATTGGAAGAAATCTGTTGACTCAGATTGGTTGTACTTTAAATTTTCCAATCAGTCCTATTGAAACTGTACCAGTAAAACTAAAGCCAGGAATGGATGGCCCAAAGGTTAAACAATGGCCATTGACAAAAGAGAAAATAGAAGCATTAACAGCAATTTGTGATGAAATGGAAAAGGAAGGAAAAATTACAAAAATTGGGCCTGAAAATCCATACAACACTCCAATATTTGCCATAAAAAAGAAAGACAGTACTAAGTGGAGAAAATTAGTAGATTTCAGGGAACTCAATAAAAGAACTCAAGATTTTTGGGAAGTTCAATTAGGAATACCACACCCAGCAGGATTAAAAAAGAAAAAATCAGTGACAGTGCTGGATGTGGGGGATGCATATTTTTCAGTTCCTTTATATGAAGACTTCAGGAAATATACTGCATTCACCATACCTAGTATAAACAATGAGACACCAGGGATTAGGTATCAATACAATGTACTTCCACAGGGATGGAAAGGATCACCAGCAATATTTCAAAGTAGCATGACAAAAATCTTAAAGCCTTTTAAAAAACAAAATCCAGACATAGTCATCTATCAATACATGGATGATTTGTATGTAGGATCTGACTTAGAGATAGGGCAGCATAGAACAAAAATAGAGGAACTGAGACAACATTTGTTGAAGTGGGGATTTACCACACCAGACAAGAAACATCAGAAAGAACCTCCATTTCTTTGGATGGGGTATGAACTCCATCCTGACAAA---
>CQ-14-002229
GATGATACAGTATTAGAAGACATGAATTTGCCAGGGAAATGGAAACCAAAAATGATAGGGGGAATTGGAGGTTTTATCAAAGTAAGACAATATGAACAGGTACCCATAGAAATCTGTGGACATAAAGCTATAGGTACAGTATTAGTAGGACCTACACCTGTCAACATAATTGGAAGGAATCTGTTGACGCAGCTTGGTTGTACTTTAAATTTTCCAATCAGTCCTATTGAAACTGTACCAGTAAAACTAAAGCCAGGAATGGATGGCCCAAAGGTTAAACAATGGCCATTGACAAAAGAGAAAATAGAAGCATTAACAGCAATTTGTGATGAAATGGAAAAGGAAGGAAAAATTACAAAAATTGGGCCTGAAAATCCATACAACACTCCAATATTTGCCATAAAAAAGAAAGACAGTACCAAGTGGAGAAAATTAGTAGATTTCAGGGAACTCAATAAAAGAACTCAAGATTTTTGGGAAGTTCAATTAGGAATACCACACCCAGCAGGATTAAAAAAGAAAAAGTCAGTGACAGTGCTGGATGTGGGGGATGCATATTTTTCAGTTCCTTTACATGAAGACTTCAGGAAATATACTGCATTCACCATACCTAGTATAAACAATGAAACACCAGGAATTAGGTATCAGTACAATGTACTTCCACAGGGATGGAAAGGATCGCCAGCAATATTTCAAAGTAGCATGACAAAAATCTTAGAGCCTTTTAGAAAACAAAATCCAGACATAGTCATCTATCAATACATGGATGATTTGTATGTAGGATCTGACTTAGAGATAGGGAAGCATAGAACAAAAATAGAGGAACTGAGACAACATTTGTTAAGGTGGGGATTTACCACACCAGACAAGAAACACCAGAAAGAACCTCCATTTCTTTGGATGGGGTATGAACTCCATCCTGACAAA---
>CQ-14-002253
GATGATACAGTATTAGAAGACATGAATTTGCCAGGGAAATGGAAACCAAAAATGATAGGGGGAATTGGAGGTTTTATCAAAGTAAGACAGTATGAAGAGATACCCATAGAAATCTGTGGACATAAAGCTATAGGTACAGTATTAGTAGGACCTACACCTGTCAACATAATTGGAAGAAATCTGTTGACTCAGCTTGGTTGTACTTTAAATTTTCCAATCAGTCCTATTGAAACTGTACCAGTAAAACTAAAGCCAGGAATGGACGGCCCAAAGGTTAAACAATGGCCATTGACAAAAGAGAAAATAGAAGCATTAACAGCAATTTGTAATGAAATGGAAAGGGAAGGAAAAATTACAAAAATTGGGCCTGAAAATCCATACAACACTCCAATATTTGCCATAAAAAAGAAAGACAGTACTAAGTGGAGAAAATTAGTAGATTTCAGGGAACTCAATAAAAGAACTCAAGATTTTTGGGAAGTTCAATTAGGAATACCACACCCAGCAGGATTAAAAAAGAAAAAATCAGTAACAGTGCTGGATGTGGGGGATGCATATTTTTCAGTTCCTTTATATGAAGACTTCAGGAAATATACTGCATTCACCATACCTAGTATAAACAATGAAACGCCAGGGATTAGGTATCAGTACAATGTACTTCCACAGGGATGGAAAGGATCACCAGCAATATTTCAAAGTAGCATGACAAAAATCTTAGAGCCTTTTAGAAAACAAAATCCAGACATAGTCATCTATCAATACATGGATGATTTGTATGTAGGATCTGACTTAGAGATAGGGCAGCATAGAACAAAAATAGAGGAACTGAGACAACATTTGTTGAGGTGGGGATTTACCACACCAGACAAGAAACATCAGAAGGAACCTCCATTTCTTTGGATGGGGTATGAACTCCATCCTGACAAA---
>CQ-14-002259
GATGATACAGTATTAGAAGACATGAATTTGCCAGGAAAATGGAAACCAAAAATGATAGGGGGAATTGGAGGTTTTATCAAAGTAAGACAGTATGAACAGATACCCATAGAAATCTGTGGACATAAAGCTATAGGTACAGTATTAGTAGGACCTACACCTGTCAACATAATTGGAAGAAATCTGTTGACTCAGATTGGTTGTACTTTAAATTTTCCAATCAGTCCTATTGAAACTGTACCAGTAAAATTAAAGCCAGGAATGGATGGCCCAAAGGTTAAACAATGGCCATTGACAAAAGAAAAAATAGAAGCATTAACAGCAATTTGTGATGAAATGGAAAAGGAAGGAAAAATTACAAAAATTGGGCCTGAAAATCCATACAACACTCCAATATTTGCCATAAAAAAGAAAGACAGTACTAAGTGGAGAAAATTAGTAGATTTCAGGGAACTGAATAAAAGAACTCAAGATTTTTGGGAAGTTCAATTAGGAATACCACACCCAGCAGGATTAAAAAAGAAAAAATCAGTGACAGTGCTGGATGTGGGGGATGCATATTTTTCAGTTCCTTTATATGAAGACTTCAGGAAATATACTGCATTCACCATACCTAGTGTAAACAATGAAACACCAGGGATTAGGTATCAGTACAATGTACTTCCACAGGGATGGAAAGGATCACCAGCAATATTTCAAAGTAGCATGACAAAAATCTTAGAGCCTTTTAGAAAACAAAATCCAGACATAGTCATCTATCAATACATGGATGATTTGTATGTAGGATCTGACTTAGAGATAGGACAGCATAGAACAAAAATAGAGGAACTGAGACAACATTTGTTGAGGTGGGGATTTACCACACCAGACAAGAAACATCAGAAAGAACCTCCCTTTCTTTGGATGGGGTATGAACTCCATCCTGACAAA---
>CQ-14-002265
GATGATACAGTATTAGAAGACATGAATTTGCCAGGGAAATGGAAACCAAAAATGATAGGGGGAATTGGAGGTTTTATCAAAGTAAGACAGTATGATCAGGTACACATAGAAATCTGTGGACATAAAACTATAGGTACAGTATTAGTAGGACCTACACCTGTCAACATAATTGGAAGAAATCTGTTGACTCAGCTTGGTTGTACTTTAAATTTTCCAATCAGTCCTATTGAAACTGTACCAGTAAAACTAAAGCCAGGAATGGATGGCCCAAAGGTTAAACAATGGCCATTGACAAAAGAGAAAATAGAAGCATTAACAGCAATTTGTGATGAGATGGAGAAGGAAGGAAAAATTACAAAAATTGGGCCTGAAAATCCATACAACACTCCAATATTTGCCATAAAAAAGAAAGACAGTACTAAGTGGAGAAAATTAGTAGATTTCAGGGAACTCAATAAAAGAACTCAGGATTTTTGGGAAGTTCAATTAGGAATACCACACCCAGCAGGATTAAAAAAGAAAAAATCAGTAACAGTGCTGGATGTGGGGGATGCATATTTTTCAGTTCCTTTAGATGAAGACTTCAGGAAATATACTGCATTCACCATACCTAGTATAAACAACGAAACACCAGGGATTAGGTATCAGTACAATGTACTTCCACAGGGATGGAAAGGATCACCAGCAATATTTCAAAGTAGCATGACAAAAATCTTAAAGCCTTTTAGAAAACAAAATCCAGACATAGTCATCTATCAATACATGGATGATTTGTATGTAGGATCTGACTTAGAGATAGGGCAGCATAGAACAAAAATAGAGGAACTGAGACAACATTTGTTGAGATGGGGATTTACCACACCAGACAAGAAACATCAGAAAGAACCTCCATTTCTTTGGATGGGGTATGAACTCCATCCTGACAAA---
>CQ-14-002356
GATGATACAGTATTAGAAGAAATGAATTTGCCAGGGAAATGGAAACCAAAAATGATAGGGGGAATTGGAGGTTTTATCAAAGTAAGACAGTATGAACAGATACCCATAGAAATCTGTGGACAGAAAGTTATAGGTACAGTATTAGTAGGACCTACACCTGTCAACATAATTGGAAGAAATCTGTTGACTCAGCTTGGTTGTACTTTAAATTTTCCAATCAGTCCTATTGAAACTGTACCAGTAAAACTAAAGCCAGGAATGGATGGCCCAAAGGTTAAACAATGGCCATTGACAAAAGAAAAAATAGAAGCATTAACAGCAATTTGTGATGAAATGGAAAAGGAAGGAAAAATTACAAAAATTGGGCCTGAAAATCCATACAACACTCCAATATTTGCCATAAAAAAGAAAGACAGTACTAAGTGGAGAAAATTAGTAGATTTTAGAGAACTCAATAAAAGAACTCAAGACTTTTGGGAAGTTCAATTAGGAATACCACACCCAGCAGGATTAAAAAAGAAAAAATCAGTAACAGTGCTGGATGTGGGGGATGCATATTTTTCAGTTCCTTTACATGAAGACTTCAGGAAATATACTGCATTCACCATACCTAGTATAAACAATGAAACACCAGGGATTAGGTATCAGTACAATGTACTTCCACAGGGATGGAAAGGATCACCAGCAATATTTCAAAGTAGCATGACAAAAATCTTAGAGCCTTTTAGAAAACAAAATCCAGACATAGTCATCTATCAATACATGGATGATTTGTATGTAGGATCTGACTTAGAGATAGGGAAACATAGAACAAAAATAGAGGAACTGAGACAACATTTGTTGAGGTGGGGATTTACCACACCAGACAAGAAACATCAGAAAGAACCTCCATTTCTTTGGATGGGGTATGAACTCCATCCTGACAAA---
>CQ-14-002374
GATGATACAGTATTAGAAGAAATAAAATTGCCAGGAAAATGGAAACCAAAAATGATAGGGGGAATTGGAGGTTTTATCAAGGTAAGGCAATATGATCAGATACTTATAGAAATTTGTGGAAAAAAGGCTATAGGTACAGTGTTAGTAGGACCTACACCTGTCAACATAATTGGACGAAATATGTTGACTCAGCTTGGATGTACTTTAAATTTCCCAATTAGTCCTATTGACACTGTACCAGTAAAATTAAAACCAGGAATGGATGGGCCAAAGGTTAAGCAGTGGCCATTGACAGAAGAAAAAATAAAAGCATTAACAGAGATTTGTAAAGAAATGGAAGAAGAAGGAAAAATCTCAAAAATTGGGCCTGAAAACCCATACAATACACCAGTATTTGCTATAAAGAAAAAGGACAGCACCAAATGGAGAAAATTAGTAGATTTCAGAGAGCTCAATAAAAGAACTCAAGACTTTTGGGAAGTTCAATTAGGAATACCACATCCAGCAGGGTTAAAAAAGAAAAAATCAGTAACAGTACTAGATGTGGGGGATGCATATTTTTCAGTTCCTTTAGATGAAAATTTTAGAAAGTATACTGCATTCACCATACCTAGTACAAACAATGAGACACCAGGGATCAGATATCAGTACAATGTGCTGCCACAGGGATGGAAAGGATCACCAGCAATATTCCAGAGTAGCATGACAAAAATCTTAGAGCCCTTTAGAATGAAAAATCCAGAAATAGTTATTTATCAATACATGGATGACTTGTATGTAGGATCTGATTTAGAAATAGGGCAGCACAGAACAAAAATAGAGGAGCTAAGAGATCATCTATTGAAATGGGGATTTACTACACCAGACAAAAAGCATCAAAAGGAACCGCCATTCCTTTGGATGGGATATGAACTCCATCCTGATAGA---
>CQ-14-002448
GATGATACAGTATTAGAAGACATGAATTTGCCAGGGAAATGGAAACCAAAAATGATAGGGGGAATTGGAGGTTTTATCAAAGTAAGACAGTATGAACAGATACCCATAGAAATATGTGGACACAAAGCTATAGGTACAGTATTAGTGGGACCTACACCTGTCAACATAATTGGAAGAAATCTGTTGACTCAACTTGGTTGTACTTTAAATTTTCCAATCAGTCCCATTGAAACTGTACCAGTAAAATTAAAGCCAGGAATGGATGGCCCAAAGGTCAAACAATGGCCATTGACGGAGGAAAAAATAAAAGCATTAACAGAAATTTGTAATGAAATGGAGAAGGAAGGAAAAATTACAAAAATTGGGCCTGAAAATCCATATAACACTCCAATATTTGCCATAAAAAAGAAGGACAGTACTAAGTGGAGGAAATTAGTAGATTTCAGGGAACTCAATAAGAGAACTCAAGATTTTTGGGAAGTTCAATTAGGAATACCACACCCAGCAGGGTTAAAAAAGAAAAAATCAGTGACAGTACTGGATGTGGGGGATGCATATTTTTCAGTTCCTTTGTATGAAGACTTCAGGAAATATACTGCATTCACCATACCTAGTATAAACAATGAAACACCAGGGATTAGGTATCAGTACAATGTACTTCCGCAGGGATGGAAAGGATCACCAGCAATATTCCAAAGTAGCATGACAAAAATCTTAGAGCCTTTTAGGAAACAAAATCCAGACATAGTTATCTATCAATACATGGATGATTTGTATGTAGGATCTGACTTAGAGATAGGGCAGCATAGAACAAAAATAGAGGAACTAAGACAGCATCTGTTGGGGTGGGGATTCACCACACCAGATAAGAAACATCAGAAAGAACCTCCATTTCTTTGGATGGGGTATGAACTCCATCCTGACAAA---
>CQ-14-002666
GATGATACAGTATTAGAAGATATAAATTTGCCAGGAAAATGGAAACCAAAAATGATAGGGGGAATTGGAGGTTTTATCAAAGTAAGGCAATATGATCAGATACAAATAGAAATTTGTGGAAAACAGGCTGTAGGTACAGTGTTAGTAGGACCTACACCTGTCAACATAATTGGACGAAACATGTTGACTCAGATTGGTTGTACTTTAAACTTTCCAATCAGTCCTATTGACACTGTACCAGTAACATTAAAGCCAGGAATGGATGGACCAAAGGTTAAACAGTGGCCATTGACAGAAGAAAAAATAAAAGCATTAACAGAAATTTGTAGGGAAATGGAAGAGGAAGGAAAAATCTCAAAAATTGGGCCTGAGAATCCATATAATACTCCAGTATTTGCTATAAAGAAAAAGGACAGCACTAAATGGAGGAAATTAGTAGATTTTAGAGAACTCAATAAAAGAACTCAAGACTTTTGGGAAGTTCAATTAGGAATACCGCATCCAGCAGGATTAAAAAAGAAAAAATCAGTGACAGTACTAGATGTGGGAGATGCATATTTTTCAGTCCCTTTAGATGAAAGCTTTAGAAAGTATACTGCATTCACCATACCTAGTATAAACAATGAGACACCAGGAATCAGATATCAGTACAATGTGCTACCACAGGGATGGAAAGGATCTCCAGCAATATTCCAGTGTAGCATGACAAAAATCTTAGAGCCCTTTAGAAAACAAAATCCAGAGATGGTCATCTATCAATACATGGATGACTTGTATGTAGGATCTGATTTAGAAATAAAACAGCACAGAACAAAAATAGAAGAGCTAAGAGCTCATCTGTTGAGCTGGGGATTTACTACACCAGACAAAAAGCATCAGAAGGAACCGCCATTTCTTTGGATGGGATATGAACTCCATCCGGACAGA---
>CQ-14-002804
GATGATACAGTATTAGAAGACATGAATTTGCCAGGGAAATGGAAACCAAAAATGATAGGGGGAATTGGAGGTTTTATCAAAGTAAGACAGTATGAGCAGATACCCATAGAAATTTGTGGACATAAGGCTATAGGTACAGTATTAGTAGGACCTACACCTGTCAACATAATTGGAAGAAATTTGTTGACTCAGCTTGGTTGTACTTTAAATTTTCCAATCAGTCCTATTGAAACTGTACCAGTAAAACTAAAGCCAGGAATGGATGGCCCAAAGGTTAAACAATGGCCATTGACAAAAGAGAAAATAGAAGCATTAACAGCAATTTGTGAGGAAATGGAAAAGGAAGGAAAAATTACAAAAATTGGGCCTGAAAATCCATACAACACTCCAATATTTGCCATAAAAAAGAAAGACAGTACTAAGTGGAGAAAATTAGTAGATTTCAGGGAACTCAATAAAAGAACTCAAGATTTTTGGGAAGTTCAATTAGGAATACCACACCCAGCAGGATTAAAAAAGAAAAAATCAGTGACAGTGCTAGATGTGGGGGATGCATATTTTTCAGTTCCTTTATATGAAGACTTCAGGAAATATACTGCATTCACCATTCCTAGTATAAACAATGAAACACCAGGGATTAGGTATCAGTACAATGTACTTCCACAGGGATGGAAAGGATCACCAGCAATATTTCAAAGTAGCATGACAAAAATCTTAAAGCCTTTTAAAAAACAAAATCCAGACATAGTCATCTATCAATACATGGATGATTTGTATGTAGGATCTGACTTAGAGATAGGACAGCATAGAACAAAAATAGAGGAACTGAGACAACATTTGTTGAGGTGGGGATTTACCACACCAGACAAGAAACATCAGAAAGAACCTCCATTTCTTTGGATGGGGTATGAACTCCATCCTGACAAA---
>CQ-14-002934
GATGATACAGTATTAGAAGACATGAATTTGCCAGGGAAATGGAAACCAAAAATGATAGGGGGAATTGGAGGTTTTATCAAAGTAAGACAGTATGACGAGATACCCATAGAAATCTGTGGACATAAAGCTATAGGTACAGTATTGGTAGGACCTACACCTGTCAACATAATTGGAAGAAATCTGTTGACTCAGCTTGGTTGTACTTTAAATTTTCCAATCAGTCCTATTAAAACTGTACCAGTAAAACTAAAGCCAGGAATGGATGGCCCAAAGGTTAAACAATGGCCATTGACAAAAGAGAAAATAGAAGCATTAACAGCAATTTGTAATGAAATGGAAAAGGAAGGAAAAATTACAAAAATTGGGCCTGAAAATCCATACAACACTCCAATATTTGCCATAAAAAAGAAAGACAGTACTAAGTGGAGAAAATTAGTAGATTTCAGGGAACTCAATAAAAGAACTCAAGATTTTTGGGAAGTTCAATTAGGAATACCACATCCAGCAGGATTAAAAAAGAAAAAATCAGTAACAGTGCTGGATGTGGGGGATGCATATTTTTCAGTTCCTTTAGATGAAGATTTCAGGAAATATACTGCATTCACCATACCTAGTATAAACAATGAAACACCAGGGATTAGGTATCAGTACAATGTACTTCCACAAGGATGGAAAGGATCACCAGCAATATTTCAAAGTAGCATGACAAAAATCTTAGAGCCTTTTAGAAAACAAAATCCAGACATAGTCATCTATCAATACATGGATGATTTGTATGTAGGATCTGACTTAGAGATAGGGCAGCATAGAATAAAAATAGAGGAACTGAGACAACATTTGTTGAGGTGGGGATTTACCACACCAGACAAGAAACATCAGAAGGAACCTCCATTTCTTTGGATGGGGTATGAACTCCATTCC---------
>CQ-15-002970
GATGATACAGTATTAGAAGACATGAATTTGCCAGGGAAATGGAAACCAAAAATGATAGGGGGAATTGGAGGTTTTATCAAAGTAAGACAGTATGAACAAATACCCATAGAAATTTGTGGACATAAAGCTATAGGTACAGTATTAGTAGGACCTACACCTGTCAACATAATTGGAAGGAATCTGTTGACTCAGCTTGGTTGTACTTTAAATTTTCCAATCAGTCCTATTGAAACTGTACCAGTAAAACTAAAGCCAGGAATGGATGGCCCAAAGGTTAAACAATGGCCATTGACAAAAGAGAAAATAGAAGCATTAACAGCAATTTGTGATGAAATGGAAAAGGAAGGAAAAATTACAAAAATTGGGCCTGAAAATCCATACAACACTCCAATATTTGCCATAAAAAAGAAAGACAGTACAAAGTGGAGAAAATTAGTAGATTTCAGGGAACTCAATAAGAGAACTCAAGATTTTTGGGAAGTTCAATTAGGAATACCTCACCCAGCAGGATTAAAAAAGAAAAAATCAGTAACAGTGCTGGATGTGGGGGATGCATATTTTTCAGTTCCTTTATATGAAGATTTCAGGAAATACACTGCATTCACCATACCTAGTATAAACAATGAAACACCAGGGATTAGGTATCAGTACAATGTACTTCCACAAGGATGGAAAGGATCACCAGCAATATTCCAAAGTAGCATGACAAAAATCTTAGAGCCTTTTAGAAAACAAAATCCAGACATAGTCATCTATCAATACATGGATGATTTATATGTAGGATCTGACTTAGAGATAGGACAGCATAGAACAAAAGTAGAAGAACTGAGACAACATTTGTTGAGGTGGGGATTTACCACACCAGACAAGAAACATCAGAAAGAACCTCCATTTCTTTGGATGGGGTATGAACTTCATCCT---------
>CQ-15-003012
GATGATACAGTATTAGAAGACATGAATTTGCCAGGGAAATGGAAACCAAAAATGATAGGGGGAATTGGAGGTTTTATCAAAGTAAGACAATATGAAGAAGTACCCATAGAAATCTGCGGACACAAAGTTATAGGTACAGTATTAGTGGGACCTACACCTGTCAACATAATTGGAAGAAATCTGTTGACTCAGCTTAATTGCACTCTAAATTTTCCAATCAGTCCCATTGAAACTGTACCGGTAAAATTAAAGCCAGGAATGGATGGCCCAAAGGTCAAACAATGGCCATTGACAGAAGAGAAAATAAAAGCATTAACAGCAATTTGTGATGAAATGGAGAAGGAAGGAAAAATTACAAAAATTGGGCCTGAAAATCCATATAACACTCCAATATTTGCCATAAAAAAGAAGGACAGTACTAAGTGGAGAAAGTTAGTAGATTTCAGGGAACTCAATAAAAGAACTCAAGATTTTTGGGAGGTTCAATTAGGAATACCACACCCAGCAGGGTTAAAAAAGAAAAAATCAGTGACAGTACTGGATGTGGGGGATGCATATTTTTCAGTTCCTTTATATGAAGACTTCAGGAAATATACTGCATTCACCATACCTAGTATAAACAATGAAACACCAGGGATTAGGTATCAGTACAATGTACTTCCGCAGGGATGGAAAGGATCACCAGCAATATTCCAAAGTAGCATGACAAAAATCTTAGAGCCTTTTAGAAAACAAAATCCAGACATAGTCATCTATCAATACATGGATGATTTGTATGTAGGATCTGATTTAGAGATAGGGCAGCATAGAGTAAAAATAGAGGAACTGAGACAACACTTGTTGAAGTGGGGATTTACCACACCAGACAAGAAACATCAGAAAGAACCTCCATTTCTTTGGATGGGATATGAACTCCATCCTGACAGA---
>CQ-15-003024
GATGATACAGTATTAGAAGAGATAAATTTGCCAGGAAAATGGAAACCAAAAATGATAGGGGGAATTGGAGGTTTTATCAAGGTAAGACAATATGATCAGATACTTATAGAAATTTGTGGAAAAAAGGCTGTAGGTACAGTGTTAGTAGGACCTACACCTGTCAACATAATTGGACGAAATATGTTGACTCAGCTTGGTTGTACTTTAAATTTTCCTATTAGTCCTATTGACACTGTACCAGTAAAATTAAAGCCAGGAATGGATGGACCAAAGGTTAAACAGTGGCCATTGACAGAAGAAAAAATAAAAGCATTAACAGAAATTTGTAAGGACATGGAAAAGGAAGGAAAAATCTCAAAAATTGGGCCTGAAAATCCATATAATACTCCAGTATTTGCTATAAAGAAAAAAGACAGCACCAAATGGAGGAAATTAGTAGATTTCAGAGAACTCAATAAAAGAACTCAGGACTTTTGGGAAGTTCAATTAGGAATACCGCATCCAGCAGGTTTAAAAAAGAAAAAATCAGTAACAGTACTAGATATAGGAGATGCATATTTTTCAGTTCCTTTAGATGAAAGCTTTAGAAAGTATACTGCATTCACCATACCTAGTATAAACAATGAGACACCAGGAATCAGATATCAGTACAATGTGCTGCCACAGGGATGGAAAGGATCACCGGCAATATTCCAGAGTAGCATGACAAGAATCTTAGAACCCTTTAGAATAAAAAATCCAGAAATGATTATCTATCAATACCTGGATGACTTGTATGTAGGATCTGATTTAGAAATAGGGCAGCACAGAATAAAAATAGAGGAGCTAAGAGCTCATCTATTGAGCTGGGGGTTTACTACACCAGACAAAAAGCATCAGAAGGAACCTCCATTCCTTTGGATGGGATATGAACTCCATCCTGACAGA---
>CQ-15-003028
GATGATACAGTATTAGAAGATATAAATTTGCCAGGAAAATGGAAACCAAAAATGATAGGGGGAATTGGAGGTTTTATTAAGGTAAGACAATATGATCAGATACTTATAGAAATTTGTGGAAAAAAGGCTATAGGTACAGTGTTAGTAGGACCCACGCCTGTCAACATAATTGGACGAAATATGTTGACTCAGATTGGTTGTACTTTAAATTTCCCAATTAGTCCTATTGACACTGTACCAGTAACATTAAAGCCAGGAATGGATGGACCAAAGGTTAAACAGTGGCCATTGACAGAAGAAAAAATAAAAGCATTAACAGAAATTTGTAAAGAGATGGAAGCGGAAGGAAAAATCTCAAAAATTGGGCCTGAAAATCCATACAATACTCCAGTCTTTGCTATAAAGAAAAAGGACAGCACCAAATGGAGGAAATTAGTAGATTTCAGAGAGCTTAATAAAAGAACTCAGGATTTTTGGGAAGTTCAATTAGGAATACCGCATCCGGCAGGTTTAAAAAAGAAAAAATCAGTAACAGTACTGGATGTGGGAGATGCATATTTTTCAGTTCCTTTAGATGAAGGTTTCAGAAAGTATACTGCATTCACCATACCTAGTATAAATAATGAAACACCAGGAATCAGATATCAGTACAATGTGCTGCCACAGGGATGGAAAGGATCACCAGCAATATTCCAGAGTAGCATGACAAAAATCTTAGAGCCCTTTAGAATAAAAAATCCAGAAATGGTTATTTATCAATACATGGATGACTTGTATGTAGGATCTGATTTAGAAATAGGGCAGCACAGAATAAAAATAGAGGAACTGAGAGCTCATCTATTGAGCTGGGGATTTACTACACCAGATAAAAAGCATCAGAAGGAACCTCCATTCCTTTGGATGGGATATGAACTCCATCCTGACAGA---
>CQ-15-003080
GATGATACAGTATTAGAAGACATGAATTTGCCAGGAAAATGGAAACCAAAATTGATAGGGGGAATTGGAGGTTTTATCAAAGTAAGGCAGTATGAGCAGATACCCGTAGAAATTTGTGGACACAAAGCTATAGGTACAGTTTTAGTAGGACCTACACCTGTCAATATAATTGGCAGAAATCTGTTGACTCAGCTTGGTTGCACTTTAAACTTTCCCATCAGTCCCATTGAAACTGTACCAGTAAAATTAAAGCCAGGAATGGATGGCCCAAAGGTTAAACAATGGCCATTGACAGAAGAAAAAATAAAAGCATTAACAGCCATTTGTGATGAAATGGAGAAGGAGGGAAAAATTACAAAAATTGGGCCTGAAAATCCATATAATACTCCAATATTTGCCATAAAAAAGAAGGACAGTACTAAGTGGAGAAAATTAGTAGATTTCAGGGAACTCAATAAAAGAACTCAAGACTTTTGGGAAGTTCAACTAGGAATACCACACCCAGCAGGGTTAAAAAAGAAAAAATCAGTGACAGTACTGGATGTGGGGGATGCATACTTTTCAGTTCCTTTATATGAAGACTTCAGGAAATATACTGCATTCACCATACCTAGTATAAACAATGAAACACCAGGAATTAGGTATCAGTACAATGTACTTCCCCAGGGATGGAAAGGATCACCGGCAATATTCCAAAGTAGCATGACAAAGATCTTAGATCCTTTTAGAAAACCAAATCCAGACATAGTGATCTATCAATACATGGATGATTTGTATGTAGGATCTGACTTAAAGATAGGGCAGCATAGAACAAAAATAGAGGAACTGAGACAACATTTGTTGAGTTGGGGATTTACCACACCAGACAAGAAACATCAGAAAGAACCTCCATTTCTTTGGATGGGGTATGAACTCCAT------------
>CQ-15-003081
GATGACACAGTATTAGAAGACATGAATTTGCCAGGGAAATGGAAACCAAAAATGATAGGGGGAATTGGAGGTTTTATCAAAGTAAGACAGTATGAACAGATACCCATAGAAATCTGTGGACAGAAAGCTATAGGTACAGTATTAGTAGGACCTACACCTGTCAACATAATTGGAAGAAATCTGTTGACTCAGATTGGTTGTACTTTAAATTTTCCAATCAGTCCTATTGAAACTGTACCAGTAAAACTAAAGCCAGGAATGGATGGCCCAAAGGTTAAACAATGGCCATTGACAAAAGAGAAAATAGAAGCATTAACAGCAATTTGTGATGAAATGGAAAAGGAAGGAAAAATTACAAAAATTGGGCCTGAAAATCCATACAACACTCCAATATTTGCCATAAAAAAGAAAGACAGTACTAAGTGGAGAAAATTAGTAGATTTCAGGGAACTCAATAAAAGAACTCAAGATTTTTGGGAAGTTCAATTAGGAATACCACACCCAGCAGGATTAAAAAAGAAAAAATCAGTGACAGTGCTGGATGTGGGGGATGCATATTTTTCAGTTCCTTTAGATGAAGACTTCAGGAAATATACTGCATTCACCATACCTAGTATAAACAATGAAACACCAGGGATTAGGTATCAGTACAATGTACTTCCACAGGGATGGAAAGGATCACCAGCAATATTTCAAAGTAGCATGACAAAAATCTTAGAGCCTTTTAGAAAACAAAATCCAGACATAGTCATCTATCAATACATGGATGATTTGTATGTAGGATCTGACTTAGAAATAGGGCAGCATAGAACAAAAATAGAGGAACTGAGACAACATTTGTTGAGGTGGGGATTTACCACACCAGACAAAAAACATCAGAAAGAACCTCCATTTCTTTGGATGGGGTATGAACTCCATCCTGACAAA---
>CQ-15-003099
GATGATACAGTATTAGAAGACATGAATTTGCCAGGGAAATGGAAACCAAAAATGATAGGGGGAATTGGAGGTTTTATCAAAGTAAGACAGTATGAACAGATACCCATAGAAATCTGTGGACATAAAGCTATAGGTACAGTATTAGTAGGACCTACACCTGTCAACATAATTGGAAGAAATCTGTTGACTCAGCTTGGTTGTACTTTAAATTTTCCAATCAGTCCTATTGAAACTGTACCAGTAAAACTAAAGCCAGGAATGGATGGCCCAAAGGTTAAACAATGGCCATTAACAAAAGAGAAAATAGAAGCATTAACAGCAATTTGTGATGAAATGGAAAAGGAAGGAAAGATTACAAAAATTGGGCCTGAAAATCCATACAACACCCCAATATTTGCCATAAAAAAGAAAGACAGTACTAAGTGGAGAAAATTAGTAGATTTCAGGGAACTCAATAAAAGAACACAAGATTTTTGGGAAGTTCAATTAGGAATACCACACCCAGCAGGATTAAAAAAGAAAAAATCAGTGACAGTGCTGGATGTGGGAGATGCATATTTTTCAGTTCCTTTATATGAAGACTTCAGGAAGTATACTGCATTCACCATACCTAGTATAAACAATGAAACACCAGGGATTAGGTATCAGTATAATGTACTTCCACAGGGATGGAAAGGATCACCAGCAATATTTCAAAGTAGCATGACAAAAATCTTAGAACCTTTTAGAAAACAAAATCCAGACATAGTCATCTATCAATACATGGATGATTTGTATGTAGGATCTGACTTAGAGATAAGGCAGCATAGAACAAAAATAGAGGAACTGAGACAACATTTGTTGAGGTGGGGATTCACTACACCAGACAAGAAACATCAAAAAGAACCTCCGTTTCTTTGGATGGGGTATGAACTCCATCCTGACAAA---
>CQ-15-003127
GATGATACAGTATTAGAAGACATGAATTTGCCAGGGAAATGGAAACCAAAAATGATAGGGGGAATTGGAGGTTTTATCAAAGTAAGACAGTATGAACAGATACCCATAGAAATCTGTGGACATAAAGCTATAGGTACAGTATTAATAGGACCTACACCTGTCAACATAATTGGAAGAAATCTGTTGACTCAGCTTGGTTGTACTTTAAATTTTCCAATCAGTCCTATTGAAACTGTACCAGTAAAACTAAAGCCAGGAATGGATGGCCCAAAGGTTAAACAATGGCCATTGACAAAAGAGAAAATAGAAGCATTAACAGCAATTTGTGATGAAATGGAAAAGGAAGGAAAAATTACAAAAATTGGGCCTGAAAATCCATACAACACTCCAATATTTGCTATAAAAAAGAAAGACAGTACTAAGTGGAGAAAATTAGTAGATTTCAGGGAACTCAATAAAAGAACTCAAGATTTTTGGGAAGTTCAATTAGGAATACCACACCCAGCAGGATTAAAAAAGAAAAAATCAGTGACAGTGCTGGATGTGGGGGATGCATATTTTTCAGTTCCTTTATATGAAGACTTCAGGAAATATACTGCATTCACCATACCTAGTATAAACAATGAAACACCAGGGATTAGGTATCAGTACAATGTACTTCCACAGGGATGGAAAGGATCACCAGCAATATTTCAAGCTAGCATGACAAAAATCTTAGAGCCTTTTAGAAAACAAAATCCAGACATAGTCATCTATCAATACATGGATGATTTGTATGTAGGATCTGACTTAGAGATAGGGCAGCATAGAACAAAAATAGAGGAACTGAGACATCATTTGTTGAAGTGGGGATTTACCACACCAGACAAGAAACATCAGAAAGAACCTCCATTTCTTTGGATGGGGTATGAGCTCCATCCTGACAAA---
>CQ-15-003143
GATGATACAGTATTAGAAGACATAAATTTGCCAGGGAAATGGAAACCAAAAATGATAGGGGGAATTGGAGGTTTTATCAAAGTAAGACAGTATGAACAGATACCCATAGAAATCTGTGGACATAAGGCTATAGGTACAGTATTAGTAGGACCTACGCCTGTCAACATAATTGGAAGAAATCTGTTGACTCAGCTTGGTTGTACTTTAAATTTTCCAATCAGTCCTATTGAAACTGTACCAGTAAAACTAAAGCCAGGAATGGATGGCCCAAAGGTTAAACAATGGCCATTGACAAGAGAAAAAATAGAAGCATTAACAGCAATTTGTGATGAAATGGAAAAAGAAGGAAAAATTACAAAAATTGGGCCTGAAAATCCATACAACACTCCAATATTTGCCATAAAAAAGAAAGACAGTACTAAGTGGAGAAAATTAGTAGATTTCAGGGAACTCAATAAAAGAACTCAAGATTTTTGGGAAGTTCAATTAGGAATACCACACCCAGCAGGATTAAAAAAGAAAAAATCAGTGACAGTGCTGGATGTGGGGGATGCATATTTTTCAGTTCCTTTATATGAAGACTTCAGGAAATATACTGCATTCACCATACCTAGTATAAACAATGAAACACCAGGAATAAGGTATCAGTACAACGTACTTCCACAGGGATGGAAAGGATCACCAGCAATATTTCAAAGTAGCATGACAAAAATCTTAGAGCCTTTTAGAAAACAAAATCCAGACATAGTCATCTATCAATACATGGATGATTTGTATGTAGGATCTGACTTAGAGATAGGGCAGCATAGAACAAAAATAGAGGAACTGAGACAACATTTGTTGAGGTGGGGATTTACCACACCAGACAAGAAACATCAGAAAGAACCTCCATTTCTTTGGATGGGGTATGAACTCCATCCTGACAAA---
>CQ-15-003252
GATGATACAGTATTAGAAGACATGAATTTGCCAGGGAAATGGAAACCAAAAATGATAGGGGGAATTGGAGGTTTTATCAAAGTAAGACAGTATGAACAGATACCCATAGAAATCTGTGGACATAAAGCTATAGGTACAGTATTAGTAGGACCTACACCTGTCAACATAATTGGAAGGAATCTGTTGACTCAGCTTGGTTGTACTTTAAATTTTCCAATCAGTCCTATTGAAACTGTACCAGTAAAACTAAAGCCAGGAATGGATGGCCCAAAGGTTAAACAATGGCCATTGACAAAAGAGAAAATAGAAGCATTAACAGCAATTTGTGATGAAATGGAAAAGGAAGGAAAAATTACAAGAATTGGGCCTGAAAACCCATACAACACTCCAATATTTGCCATAAAAAAGAAAGACAGTACTAAGTGGAGAAAATTAGTAGATTTCAGGGAACTCAATAAAAGAACTCAAGATTTTTGGGAAGTTCAATTAGGAATACCACACCCAGCAGGATTAAAAAAGAAAAAATCAGTGACAGTGCTGGATGTGGGGGATGCATATTTTTCAGTTCCTTTACATGAAGACTTCAGGAAATATACTGCATTCACCATACCTAGTACAAACAATGAAACACCAGGGATTAGGTATCAGTACAATGTACTTCCACAGGGATGGAAAGGATCACCAGCAATATTTCAAAGTAGCATGACAAAAATCTTAGATCCTTTTAGAAAACAAAATCCAGACATAGTCATCTACCAATACATGGATGATTTGTATGTAGGATCTGACTTAGAGATAGGGCAGCATAGAACAAAAATAGAGGAACTAAGACAACATTTGTTGAGGTGGGGATTTACCACACCAGACAAGAAACATCAGAAAGAACCTCCATTTCTCTGGATGGGGTATGAACTCCAT------------
>CQ-15-003296
GATGACACAGTATTAGAAGACATGAATTTGCCAGGGAAATGGAAACCAAAAATGATAGGGGGAATTGGAGGTTTTATCAAAGTAAGACAGTATGAACAGATACCCATAGAAATCTGTGGACAGAAAGCTATAGGTACAGTATTAGTAGGACCTACACCTGTCAACATAATTGGAAGAAATCTGTTGACTCAGATTGGTTGTACTTTAAATTTTCCAATCAGTCCTATTGAAACTGTACCAGTAAAACTAAAGCCAGGAATGGATGGCCCAAAGGTTAAACAATGGCCATTGACAAAAGAAAAAATAGAAGCATTAACAGCAATTTGTGATGAAATGGAAAAGGAAGGAAAAATTACAAAAATTGGGCCTGAAAATCCATACAACACTCCAATATTTGCCATAAAAAAGAAAGACAGTACTAAGTGGAGAAAATTAGTAGATTTCAGGGAACTCAATAAAAGAACTCAAGACTTTTGGGAAGTTCAATTAGGAATACCACACCCAGCAGGATTAAAAAAGAAAAAATCAGTGACAGTGCTGGATGTGGGGGATGCATATTTTTCAGTTCCTTTAGATGAAGACTTCAGGAAATATACTGCATTCACCATACCTAGTATAAACAATGAAACACCAGGGGTTAGGTATCAGTACAATGTACTTCCACAGGGATGGAAAGGATCACCAGCAATATTTCAAAGTAGCATGACAAAAATCTTAGAGCCTTTTAGAAAACAAAATCCAGACATAGTCATCTATCAATACATGGATGATTTGTATGTAGGATCTGACTTAGAAATAGGGCAGCATAGAACAAAAATAGAGGAACTGAGACAACATTTGTTGAGGTGGGGATTTACCACACCAGACAAAAAACATCAGAAAGAACCTCCATTTCTTTGGATGGGGTATGAACTCCATCCTGACAAA---
>CQ-15-003308
GATGATACAGTATTAGAAGAAATGAATTTGCCAGGGAACTGGAAACCAAAAATGATAGGGGGAATTGGAGGTTTTATCAAAGTAAGACAGTATGAACAGATACCTATAGAAATCTGTGGACATAAAGTTATAGGTACAGTATTAATAGGACCTACACCTGTCAACATAATTGGAAGAAATCTGTTGACTCAGCTTGGTTGTACTTTAAATTTTCCAATCAGTCCTATTGAAACTGTACCAGTAAAACTAAAGCCAGGAATGGATGGCCCAAAGGTTAAACAATGGCCATTGACAAAAGAAAAAATAGAAGCATTAACAGCAATTTGTGATGAAATGGAAAAGGAAGGAAAAATTACAAAAATTGGGCCTGAAAATCCATACAACACTCCAATATTTGCCATAAAAAAGAAAGACAGTACTAAGTGGAGAAAATTAGTAGACTTCAGGGAACTCAATAAAAGAACTCAAGATTTTTGGGAAGTTCAATTAGGAATACCACACCCAGCAGGATTAAAAAAGAAAAAATCAGTGACAGTGCTAGATGTGGGAGATGCATATTTTTCAGTTCCTTTACATGAAGACTTCAGGAAATATACTGCATTCACTATACCTAGTACAAACAATGAAACACCAGGGATTAGGTATCAGTACAATGTACTTCCACAGGGATGGAAAGGATCACCAGCAATATTTCAAAGTAGTATGACAAAAATCTTAGAACCTTTTAGAAAACAAAATCCAGACATAGTTATCTATCAATATATGGATGATTTGTATGTAGGATCTGACCTAGAGATAGGGCAGCATAGAACAAAAATAGAGGAACTGAGACAACATTTGTTGAGGTGGGGATTTACCACACCAGACAAGAAACATCAGAAAGAACCTCCATTTCTTTGGATGGGGTATGAACTCCATCCTGACAAA---
>CQ-15-003310
GATGATACAGTATTAGAAGACATGAATTTGCCAGGGAAATGGAAACCAAAAATGATAGGGGGAATTGGAGGTTTTATCAAAGTAAGACAGTATGAACAGATACCCATAGAAATCTGTGGACATAAAGTTATAGGTACAGTATTAGTAGGACCTACACCTGTCAACATAATTGGAAGAAATCTGTTGACTCAGCTTGGTTGTACTTTAAATTTTCCAATCAGTCCTATTGAAACTGTACCAGTAAAACTAAAGCCAGGAATGGATGGCCCAAGGGTTAAACAATGGCCATTGACAAAAGAGAAAATAGAAGCATTAATAGCAATTTGTGATGAAATGGAAAAGGAGGGAAAACTTACAAAAATTGGGCCTGAAAATCCATACAACACTCCAATATTTGCCATAAAAAAGAAAGACAGTACTAAGTGGAGAAAATTAGTAGATTTCAGGGAGCTCAATAAAAGAACTCAAGATTTTTGGGAAGTTCAATTAGGAATACCACACCCAGCAGGATTAAAAAAGAAAAAATCAGTGACAGTGCTGGATGTGGGAGATGCATATTTTTCAGTTCCTTTATATGAAGACTTCAGGAAATATACTGCATTCACCATACCTAGTATAAACAATGAAACACCAGGGATTAGATATCAGTACAATGTACTTCCACAGGGATGGAAAGGATCACCAGCAATATTTCAAAGTAGCATGACAAAAATCTTAGAGCCTTTTAGAAAACAAAATCCAGACATAGTCATCTATCAATACATGGATGATTTGTATGTAGGATCTGATTTAGAAATAGGACAGCATAGAACAAAAATAGAGGAACTGAGACAACATTTGTTGAAGTGGGGATTTACCACACCAGACAAGAAACATCAGAAAGAACCTCCATTTCTTTGGATGGGGTATGAACTCCATCCTGAC------
>CQ-15-003312
GATGATACAGTATTAGAAGAAATAAATTTGCCAGGAAAATGGAAACCAAAAATGATAGGGGGAATTGGAGGTTTTATCAAAGTAAGACAATATGAGCAAATATCTATAGAAATTTGTGGAAAAAAGGCTATAGGTACAGTATTAGTGGGACCCACACCTGTTAACATAATTGGAAGAAATATGTTGACCCAGCTTGGATGCACACTAAATTTTCCAATCAGTCCCATCGAAACTGTACCAGTAAAATTAAAGCCAGGGATGGATGGCCCAAAGGTTAAACAATGGCCATTGACAGAAGAGAAAATAAAAGCATTAACAGCAATTTGTGATGAAATGGAGAAGGAAGGAAAAATTACAAAAATTGGGCCTGACAATCCATATAACACTCCAATCTTTGCCATAAAAAAGAAGGACAGTACTAAGTGGAGAAAATTAGTAGATTTCAGGGAACTCAATAAAAGAACTCAAGATTTTTGGGAAGTCCAATTAGGAATACCACACCCAGCAGGGTTAAAAAAGAAAAAATCAGTAACAGTGCTGGATGTAGGTGATGCTTATTTCTCAGTTCCTTTAGATAAAGACTTCAGGAAGTATACTGCGTTTACCATACCCAGTGTAAACAATGAGACACCAGGGATTAGATATCAGTACAATGTGCTTCCACAGGGATGGAAAGGATCACCAGCAATATTCCAAAGTAGCATGACAAAGATCTTAGAGCCTTTTAGAAAACAAAATCCAGACCTAGTTATCTATCAATATATGGATGACTTGTATGTAGGATCTGATTTAGAAATAGGGCAGCATAGAACAAAAATAGAAGAACTGAGAGAACATCTGTTAAGGTGGGGATTTACCACACCAGACAAGAAACATCAGAAAGAACCTCCATTTCTTTGGATGGGATATGAACTCCATCCTGACAAA---
>CQ-15-003336
GATGATACAGTATTAGAAGACATGAATTTACCAGGGAAATGGAAACCAAAAATGATAGGAGGAATTGGAGGTTTTATCAAAGTAAGACAGTATGAACAGATACCCATAGAAATCTGTGGACATAAAGTTATAGGTACAGTATTAGTAGGATCTACACCTGTCAACATAATTGGAAGAAATCTGTTGACTCAGCTTGGTTGTACTTTAAATTTTCCAATCAGTCCTATTGAAACTGTACCAGTAAAACTAAAGCCAGGAATGGATGGCCCAAAGGTTAAACAATGGCCATTGACAAAAGAGAAAATAGAAGCATTAACAGCAATTTGTGATGAAATGGAAAAGGAAGGAAAAATTACAAAAATTGGGCCTGAAAATCCATACAACACTCCAATATTTGCCATAAAAAAGAAAGACAGTACTAAGTGGAGAAAATTAGTAGATTTCAGGGAACTCAATAAAAGAACTCAAGATTTTTGGGAAGTTCAATTAGGAATACCACACCCAGCAGGATTAAAAAAGAAAAAATCAGTGACAGTGCTGGATGTGGGGGATGCATATTTTTCAGTTCCTTTATATGAAGACTTCAGGAAATATACTGCATTCACCATACCTAGTATAAACAATGAAACACCAGGGATTAGGTATCAGTACAATGTACTTCCACAGGGATGGAAAGGATCACCAGCAATATTTCAAAGTAGCATGACAAAAATCTTAGAGCCTTTTAGAAAACAAAATCCAGACATAGTCATCTATCAATACATGGATGATTTGTATGTAGGATCTGACTTAGAGATAGGGCAACATAGAACAAAAATAGAGGAACTGAGACAACATTTGTTGAGGTGGGGATTTACCACACCAGACAAGAAACATCAGAAAGAGCCTCCATTTCTTTGGATGGGGTATGAACTCCAT------------
>CQ-15-003366
GATGACACAGTATTAGAAGAAATAAATTTGCCAGGAAAATGGAAACCAAAAATGATAGGAGGAATTGGAGGCTTTATCAAAGTAAGACAATATGAGCAAATACCTATAGAAATTTGTGGAAAAAAGGCTATAGGTACAGTCTTAGTGGGACCTACGCCTGTCAACATAATTGGAAGGAATATGTTGACCCAGCTTGGGTGCACACTAAATTTTCCAATCAGTCCCATTGAAACTGTACCAGTAAAATTAAAGCCAGGAATGGATGGCCCAAAGGTTAAACAATGGCCATTGACAGAAGAAAAAATAAAAGCATTAACAGCAATTTGTGAGGAAATGGAAAAGGAAGGAAAAATTACAAAAATTGGGCCTGACAATCCTTATAACACTCCAATATTTGCCATAAAAAAGAAAGACAGTACTAAGTGGAGAAAATTAGTAGATTTCAGGGAACTCAATAAAAGAACTCAAGATTTTTGGGAAGTTCAATTAGGAATACCACACCCAGCAGGGTTAAAAAAGAAAAAATCAGTAACAGTTCTGGATGTGGGTGATGCATATTTCTCAGTTCCTTTAGATAAAGATTTCAGGAAGTATACTGCATTCACCATACCTAGTGTAAACAATGAGACACCAGGAATTAGATATCAGTACAATGTGCTTCCACAGGGCTGGAAAGGATCACCAGCAATATTCCAATCTAGTATGACAAAAATCTTAGAGCCTTTTAGAAGACAAAATCCAGATATAGTTATCTATCAATACATGGATGACTTGTATGTAGGATCTGACTTAGAAATAGGGCAGCATAGAACAAAAATAGAAGAACTGAGAGAACACCTATTAAGGTGGGGATTTACCACACCAGACAAGAAACATCAGAAAGAACCTCCATTTCTGTGGATGGGGTATGAACTCCATCCTGACAAA---
>CQ-15-003482
GATGATACAGTATTAGAAGACATGGATTTGCCAGGGAGATGGAAACCAAAAATGATAGGGGGAATTGGAGGTTTTATCAAAGTAAGGCAATATGATCAGATACCTATAGAAATTTGTGGAAAAAAGGCTATAGGTTCAGTGTTAATAGGACCTACACCTGTCAATATAATTGGACGAAATATGTTGACTCAGATTGGTTGTACTTTAAATTTCCCAATTAGTCCTATTGACACTGTACCAGTAACATTAAAGCCAGGAATGGATGGCCCAAAGGTTAAACAATGGCCATTGACAAAAGAGAAAATAGAAGCATTAACAGCAATTTGTAATGAAATGGAAAAGGAAGGAAAAATTACAAAAATTGGACCTGAAAATCCATACAACACTCCAATATTTGCCATAAAAAAGAAAGACAGTACTAAGTGGAGAAAATTAGTAGATTTCAGGGAACTCAATAAAAGAACTCAAGATTTTTGGGAAGTTCAATTAGGAATACCACACCCAGCAGGATTAAAAAAGAAAAAATCAGTGACAGTGCTGGATGTGGGGGATGCATATTTTTCAGTTCCTTTATATGAAGACTTCAGGAAATATACTGCATTCACCATACCTAGTACAAACAATGAAACACCAGGGATTAGGTATCAGTACAATGTACTTCCACAGGGATGGAAAGGATCACCAGCAATATTTCAAAGTAGCATGATAAAAATCTTAGAGCCTTTTAGAAAACAAAATCCAGACATAGTCATCTATCAATACATGGATGATTTGTATGTAGGATCTGATTTAGAGATAGGGCCGCATAGAACAAAAATAGAGGAACTGAGACAACATTTGTTGAAGTGGGGATTTACCACACCAGACAAGAAGCATCAGAAAGAACCTCCATTTCTTTGGATGGGGTATGAACTCCATCCT---------
>CQ-15-003483
GATGATACAGTACTAGAAGACATAAATTTGCCAGGGAAATGGAAACCAAAAATGATAGGGGGAATTGGAGGTTTTATCAAAGTAAGACAGTATGAACAGATACCCATAGAAATCTGTGGACATAAAGCTATAGGTACAGTATTAGTAGGACCTACACCTGTCAACATAATTGGAAGAAATCTGTTGACTCAGCTTGGTTGTACTTTAAATTTTCCAATCAGTCCTATTGAAACTGTACTAGTAAAACTAAAGCCAGGCATGGATGGCCCAAGGGTTAAACAATGGCCATTGACAAAAGAGAAAATAGAAGCATTAACAGCAATTTGTGATGAAATGGAAAAGGAAGGAAAAATTACAAAAATTGGGCCTGAAAATCCATACAACACTCCAATATTTGCCATAAAAAAGAAAGACAGTACTAAGTGGAGAAAATTAGTAGATTTCAGAGAACTCAATAAAAGAACTCAAGATTTTTGGGAAGTTCAATTAGGAATACCACACCCAGCAGGATTAAAAAAGAAAAAATCAGTGACAGTGCTGGATGTGGGGGATGCATATTTTTCAGTTCCTCTACATGAAGACTTCAGGAAATATACTGCATTCACCATACCTAGTATAAACAATGAAACACCAGGGATTAGGTATCAGTACAATGTACTTCCACAGGGATGGAAAGGATCACCAGCAATATTTCAAAGTAGCATGACAAAAATCTTAGAGCCCTTTAGAAGACAAAATCCAGATATAGTCATCTATCAATACATGGATGATTTGTATGTGGGATCAGACTTAGAGATAAAGCAGCATAGAACAAAAATAGAGGAACTGAGACAACATTTGTTGAGGTGGGGATTTACCACACCAGACAAGAAACATCAGAAAGAACCTCCATTTCTTTGGATGGGGTATGAACTCCATCCGGAC------
>CQ-15-003540
GATGATACAGTATTAGAAGACATGAATTTGCCAGGGAAATGGAAACCAAAAATGATAGGGGGAATTGGAGGTTTTATCAAAGTAAGACAGTATGAACAAATACCCATAGAAATTTGTGGACACAAAGCTGTAGGTACAGTATTAGTAGGACCTACACCTGTCAACATAATTGGAAGAAATCTGTTGACTCAGCTTGGTTGTACCTTAAATTTTCCAATCAGTCCTATTGAAACTGTACCAGTAAAACTAAAGCCAGGAATGGATGGCCCAAAGGTTAAACAATGGCCATTGACAAAAGAGAAAATAGAAGCATTAACAGCAATTTGTGATGAAATGGAGAAGGAAGGAAAAATTACAAAAATTGGGCCTGAAAATCCATACAACACTCCAATATTTGCCATAAAAAAGAAAGACAGTACTAAGTGGAGAAAATTAGTAGATTTCAGGGAACTCAATAAAAGAACTCAAGATTTTTGGGAAGTTCAATTAGGAATACCACACCCAGCAGGATTAAAAAAGAAAAAATCAGTGACCGTGCTGGATGTGGGAGATGCATATTTTTCAGTTCCTTTATATGAAGACTTCAGGAAATATACTGCATTCACCATACCTAGTATAAACAATGAGACACCAGGGATTAGGTATCAGTACAATGTACTTCCACAGGGATGGAAAGGATCGCCAGCAATATTTCAAAGTAGCATGACAAAAATCTTAGAGCCCTTTAGAAAACAAAATCCAGACATAGTCATCTATCAATATATGGATGATTTGTATGTAGGATCTGACTTAGAGATAGGGCAGCATAGAACAAAAATAGAGGAACTGAGAAAACATTTGTTGGGGTGGGGATTTACCACACCAGACAAGAAACATCAGAAAGAACCTCCATTTCTTTGGATGGGGTAT---------------------
>CQ-15-003628
GATGATACAGTATTAGAAGAAATGAATTTGCCAGGGAAATGGAAACCAAAAATGATAGGGGGAATTGGAGGTTTTATCAAAGTAAGACAGTATGAACAGATACCCATAGAAATCTGTGGACATAAAGCTATAGGTACAGTGTTAATAGGACCTACACCTGTCAACATAATTGGAAGAAATCTGTTGACTCAGCTTGGTTGTACTTTAAATTTTCCAATCAGTCCTATTGAAACTGTACCAGTAAAACTAAAGCCAGGAATGGATGGCCCAAAGGTTAAACAATGGCCATTAACAAAAGAGAAAATAGAAGCATTAACAGCAATTTGTGAGGAAATGGAAAAAGAAGGAAAAATTACAAAAATTGGGCCTGATAATCCATACAACACTCCAATATTTGCCATAAAAAAGAAAGACAGTACTAAGTGGAGAAAATTAGTAGATTTCAGGGAACTTAATAAAAGAACTCAAGATTTTTGGGAAGTTCAATTAGGAATACCACACCCAGCAGGATTAAAAAAGAAAAAATCAGTGACAGTACTAGATGTGGGGGATGCATATTTTTCAGTTCCTTTATATGAGGACTTCAGGAAGTATACTGCATTCACCATACCTAGTATAAACAATGAAACACCAGGGATTAGGTATCAGTACAATGTACTTCCACAAGGATGGAAAGGATCACCAGCAATATTTCAAGCTAGCATGACAAAAATCTTAGAGCCCTTCAGAAAACAAAATCCAGACATAGTCATCTATCAATACATGGATGATTTGTATGTAGGATCTGACTTAGAGATAGGGCACCATAGAGCAAAAATAGAGGAACTGAGAGAACATTTGTTGAGGTGGGGATTTACCACACCAGACAAGAAACATCAGAAAGAACCTCCGTTTCTCTGGATGGGGTATGAGCTCCATCCTGACAAA---
>CQ-15-003951
GATGATACAGTATTAGAAGACATGAATTTGCCAGGGAAATGGAAACCAAAAATGATAGGGGGAATTGGAGGTTTTATCAAAGTAAGACAGTATGAACAGATACCCATAGAAATCTGTGGACATAAAGTTGTAGGTACAGTATTAATAGGACCTACACCTGTCAACATAATTGGAAGAAATCTGTTGACTCAGCTTGGTTGTACTTTAAATTTTCCAATCAGTCCTATTGAAACTGTACCAGTAAAACTAAAGCCAGGAATGGATGGCCCAAAGGTTAAACAATGGCCATTGACAAAAGAAAAAATAGAAGCATTAACAGCAATTTGTGAGGAAATGGAAAAGGAAGGAAAAATTACAAAAATTGGGCCTGAAAATCCATACAACACTCCAATATTTGCCATAAAAAAGAAGGACAGTACTAAGTGGAGAAAATTAGTAGATTTCAGGGAACTCAATAAGAGAACTCAAGATTTTTGGGAAGTTCAATTAGGAATACCACACCCGGCAGGATTAAGAAAGAAAAAATCAGTGACAGTGCTGGATGTGGGGGATGCATATTTTTCAGTTCCTTTATATGAAGATTTCAGGAAATATACTGCATTTACCATACCTAGTACAAACAATGAAACACCAGGGATTAGGTATCAGTACAATGTACTTCCACAAGGATGGAAAGGATCACCAGCAATATTTCAAAGTAGCATGACAAAAATCTTAGAGCCTTTTAGAAAACAAAATCCAGACATAGTCATCTATCAATACATGGATGATTTGTATGTAGGATCTGATTTACAGATAGGGCAACATAGAACAAAAATAGAGGAACTGAGACAACATTTGTTGCGGTGGGGATTTACCACACCAGACAAGAAACATCAGAAAGAACCTCCATTTCTTTGGATGGGGTATGAACTCCATCCTGAC------
>CQ-15-004298
GATGATACAGTATTAGAAGACATGAATTTGCCAGGGAAATGGAAACCAAAAATGATAGGGGGAATTGGAGGTTTTATCAAAGTAAGACAATATGAACAGATACCCATAGAAATCTGTGGACATAAAGTTATAGGTACAGTATTAATAGGACCTACACCTGTCAACATAATTGGAAGAAATCTGTTGACTCAGCTTGGTTGTACTTTAAATTTTCCAATCAGTCCTATTGAAACTGTACCAGTAAAGTTAAAGCCAGGAATGGATGGCCCAAAGGTTAAACAATGGCCATTGACAAAAGAGAAAATAGAAGCATTAACAGCAATCTGTGAGGAAATGGAAAAGGAAGGAAAAATTACAAAAATTGGGCCTGAAAATCCATACAACACTCCAATATTTGCCATAAAAAAGAAAGACAGTACTAAGTGGAGAAAATTAGTAGATTTCAGGGAACTCAATAAAAGAACTCAAGATTTTTGGGAAGTTCAATTAGGAATACCGCACCCAGCAGGATTAAGAAAGAAAAAATCAGTGACAGTGCTGGATGTGGGCGATGCATATTTTTCAGTTCCTTTATATGAAGACTTCAGGAAATATACTGCATTTACCATACCTAGTATAAACAATGAAACACCAGGGATTAGGTATCAGTACAATGTACTTCCACAGGGATGGAAAGGATCACCAGCAATATTCCAAAGTAGCATGACAAAAATCTTAGAGCCTTTTAGAAAACAAAATCCAGACATAGTCATCTATCAATACATGGATGATTTGTATGTAGGATCTGACTTAGAGATAGGGCAGCATAGAACAAAAATAGAGGAACTGAGACAACATTTGTTAAAGTGGGGATTTACCACACCAGACAAGAAACATCAGAAAGAACCTCCATTTCTTTGGATGGGGTATGAACTC---------------
>CQ-15-004376
GATGATACAGTATTAGAAGACATGAATTTGCCAGGGAAATGGAAACCAAGAATGATAGGGGGAATTGGAGGGTTTATCAAAGTAAGACAGTATGAACAAATACCCATAGAAATCTGTGGACATAAAGCTATAGGTACAGTATTAATAGGACCTACACCTGTTAACATAATAGGAAGAAATCTGTTGACTCAGCTGGGTTGTACTTTAAATTTTCCAATCAGTCCTATTGAAACTGTACCAGTAAAACTAAAGCCAGGAATGGATGGCCCAAAGGTTAAACAATGGCCACTGACAAAAGAGAAAATAGAAGCATTAACAGCAATTTGTGATGAAATGGAAAAGGAAGGAAAAATTACAAAAATTGGGCCTGAAAATCCATACAACACTCCAATATTTGCCATAAAAAAGAAAGACAGTACTAAGTGGAGAAAATTAGTAGATTTCAGGGAACTCAATAAAAGGACTCAAGATTTTTGGGAAGTTCAATTAGGAATACCACACCCAGCAGGGCTAAAAAAGAAAAAATCAGTGACAGTGCTGGATGTGGGGGATGCATATTTTTCAGTTCCTTTACATGAAGACTTCAGGAAATATACTGCATTCACCATACCTAGTACAAACAATGAAACACCAGGGATTAGGTATCAGTACAATGTACTTCCACAGGGATGGAAAGGATCACCAGCAATATTTCAAAGTAGCATGACAAAAATCTTAGAGCCTTTTAGAAAACAAAATCCAGACATAGTCGTCTATCAATATATGGATGATTTGTATGTAGGATCTGATTTAGAGATAGGGCAACATAGAACAAAAATAGAGGAACTGAGACAACATTTGTTGAGGTGGGGATTTACCACACCAGATAAGAAACATCAGAAAGAACCTCCATTTCTTTGGATGGGGTATGAGCTCCATCCTGACAAA---
>CQ-15-004424
GATGATACAGTATTAGAAGACATGAATTTGCCAGGGAAATGGAAACCAAAAATGATAGGGGGAATTGGAGGTTTTATCAAAGTAAGACAGTATGAACAGATACCCATAGAAATTTGTGGACACAAAGCTATAGGTACAGTATTAATAGGACCTACACCTGTCAACATAATTGGAAGAAATCTGTTGACTCAGCTTGGTTGCACTTTAAATTTTCCAATCAGTCCTATTGAAACTGTACCAGTAAAATTAAAGCCAGGAATGGATGGCCCAAAGGTTAAACAATGGCCATTGACAGAAGAGAAAATAAAAGCATTAACAGAAATTTGTAATGAAATGGAGAAGGAAGGAAAAATTTCAAAAATTGGACCTGAAAATCCATATAACACTCCAATATTTGCCATAAAAAAGAAGGACAGTACTAAGTGGAGAAAGTTAGTGGATTTCAGGGAACTCAATAAAAGAACTCAGGATTTTTGGGAAGTTCAATTAGGAATACCACACCCAGCAGGGTTAAAAAAGAAGAAGTCAGTGACAGTACTGGATGTAGGAGATGCATATTTTTCAGTTCCTTTACATGAAGACTTCAGGAAATATACTGCATTCACCATACCTAGTACAAACAATGAAACGCCAGGGGTTAGGTATCAGTACAATGTACTTCCACAGGGATGGAAAGGATCACCAGCAATATTCCAAAGTAGCATGACAAAAATCCTAGAGCCTTTTAGAAAACAAAACCCAGACATAGTTATCTATCAATACATGGATGATTTGTATGTAGGATCTGACTTAGAGATAGGGCAGCATAGAACAAAAATAGAGGAACTGAGACAACATTTGTTGAGGTGGGGATTTACCACACCAGACAAAAAACATCAAAAAGAACCTCCATTCCTTTGGATGGGGTATGAACTCCATCCTGACAAA---
>CQ-15-004638
GATGATACAGTATTAGAAGAAATAAATTTGCCAGGAAAATGGAAACCAAAAATGATAGGAGGAATTGGAGGTTTTATCAAAGTAAGACAATATGAGCAAATACCTATAGAAATTTGTGGAAAAAGGGCTATAGGTACAGTATTAGTGGGACCCACACCTGTCAACATAATAGGAAGAAATTTGTTGACCCAGCTTGGATGCACACTAAATTTTCCAATCAGTCCCATTGAAACTGTACCAGTAAAATTAAAGCCAGGAATGGATGGCCCAAGGGTTAAACAATGGCCATTGACAGAAGAGAAAATAAAAGCATTAAGGGAAATTTGTGATGAAATGGAGAAGGAAGGAAAAATTACAAAAATTGGCCCTGACAATCCATATAACACTCCAATATTTGCCATAAAAAAGAAGGACAGTAGTAAATGGAGAAAATTAGTAGATTTCAGGGAACTTAATAAAAGAACTCAAGATTTTTGGGAAGTTCAACTAGGAATACCACACCCAGCAGGGTTAAAACGGAAAAAATCAGTAACAGTCCTGGATGTGGGTGATGCATATTTCTCAGTTCCTTTAGATAAAGACTTCAGGAAGTATACTGCATTTACCATACCTAGTGCAAACAATGAGACACCAGGGATTAGATATCAATACAATGTGCTGCCACAGGGATGGAAAGGATCACCAGCAATATTCCAATATAGCATGACAAAAATCTTAGAGCCTTTTAGAAAACAAAATCCAGACATAATCATCTACCAATACATGGATGACTTGTATGTAGGATCTGATTTAGAAATAGGGCAGCATAGAACAAAGATAGAGGAACTGAGAGAACATCTGTTAAAGTGGGGATTTACCACACCAGACAAGAAACATCAGAAAGAACCTCCATTTCTTTGGATGGGGTATGAACTCCATCCTGACAAA---
>CQ-15-004699
GATGATACAGTATTAGAAGAAATGAATTTGCCAGGGAAATGGAAGCCAAAAATGATAGGGGGAATTGGAGGTTTTATTAAAGTAAGACAGTATGAACAGATACCCATAGAAATCTGCGGACACAAAGCTATAGGTACAGTATTAGTGGGACCTACACCTGTCAACATAATTGGAAGAAATCTGTTGACTCAGATTGGTTGCACTTTAAATTTTCCAATCAGTCCCATTGAAACTGTACCAGTACAATTAAAGCCAGGAATGGATGGCCCAAAGGTTAAACAATGGCCTTTGACAGAAGAAAAAATAAAAGCATTAACAGCAATTTGTGATGAAATGGAGAAGGAAGGAAAAATTACAAAAATTGGGCCTGAAAACTCATATAACACTCCAATATTTGCCATAAAAAAGAAGGACAGTACTAAGTGGAGAAAATTAGTAGATTTCAGGGAACTCAATAAAAGAACTCAAGATTTTTGGGAAGTTCAATTAGGAATACCACACCCAGCAGGGTTAAAAAAGAAAAAATCAGTGACAGTACTAGATGTGGGGGATGCATATTTTTCAGTTCCTTTACATGAAGATTTCAGGAAATATACTGCATTCACCATACCTAGTATAAACAATGAAACACCAGGGATTAGGTATCAGTACAATGTACTTCCACAGGGATGGAAAGGATCACCAGCAATATTCCAAAGTAGCATGACAAAAATCTTAGAGCCTTTTAGAAAGCAAAATCCAGACATAGTTATCTATCAATACATGGATGATTTGTATGTAGGATCTGACTTAGAGATAGGACAGCATAGGACAAAGATAGAGGAGCTGAGAGAGCATTTGTTGAGGTGGGGGTTTACCACACCAGACAAAAAACATCAGAAGGAACCTCCATTTCTTTGGATGGGGTATGAACTCCATCCTGACAAA---
>CQ-15-004700
GATGATCCAGTATTAGAAGACATAAATTTGCCAGGGAAATGGAACCCAAAAATGATAGGGGGAATAGGAGGTTTTATCAAAGTAAGCCAGTATGAACAAGTACCCATAGAAATCTGTGGACATAAAGCTATAGGTACAGTATTAGTAGGACCTACACCTGTCAACATAATTGGAAGAAATCTGTTGACTCAGATTGGTTGTACTTTAAATTTTCCAATCAGTCCTATTGAAACTGTACCAGTAAAACTAAAGCCAGGAATGGATGGCCCAAAGGTTAAACAATGGCCATTAACAAAAGAAAAAATAGAAGCATTAACAGCAATTTGTGATGAAATGGAAAAGGAAGGAAAAATTACAAAAATCGGGCCTGAAAATCCATACAACACTCCAATATTTGCCATAAAAAAGAAAGACAGTACTAAGTGGAGAAAATTAGTAGATTTCAGGGAACTCAATAAAAGAACTCAAGATTTTTGGGAAGTTCAATTAGGAATACCACACCCAGCAGGATTAAAAAAGAAAAAATCAGTGACAGTGCTGGATGTGGGGGATGCATATTTTTCAGTTCCTTTATATGAAGACTTCAGGAAATATACTGCATTCACCATACCTAGTATAAACAATGAAACACCAGGGATTAGGTATCAGTACAATGTACTTCCACAGGGATGGAAAGGATCACCAGCGATATTTCAAAGTAGCATGACAAAAATCTTAGAACCTTTTAGAAAACAAAATCCAGACATAGTCATTTACCAATACATGGATGATTTGTATGTAGGATCTGACTTAGAAATAGGGCAGCATAGAATAAAAATAGAGGAACTGAGACAACATTTGTTGAGATGGGGATTTACCACACCAGACAAGAAACATCAGAAAGAACCTCCATTTCTTTGGATGGGGTATGAACTCCATCCTGACAAA---
>CQ-15-004799
GATGATACAGTATTAGAGGACATGAATTTGCCAGGGAAATGGAAACCAAAAATGATAGGGGGAATTGGAGGTTTTATCAAAGTAAGAGAGTATGAACAGATACCCATAGAAATCTGTGGACACGAAGTTATAGGTACAGTATTAGTAGGACCTACACCTGTCAACATAATTGGAAGAAATCTGTTAACTCAGCTTGGGTGCACTTTAAATTTTCCAATCAGTCCCATTGAAACTGTACCAGTAAAATTAAAGCCAGGAATGGATGGCCCAAAGGTTAAACAATGGCCATTGACAGAAGAGAAAATAAAAGCATTAACAGAAATTTGTAATGAAATGGAGAAGGAAGGAAAAATTACAAAAATTGGGCCTGAGAATCCATATAACACTCCAATATTTGCCATAAAAAAGAAGGACAGTACTAAGTGGAGAAAATTAGTAGATTTCAGGGAACTCAATAAAAGAACTCAAGATTTTTGTGAAGTTCAATTAGGAATACCACACCCAGCGGGGTTAAAAAAGAAAAAATCAGTGACAGTACTGGATGTGGGGGATGCATATTTTTCAGTTCCTTTATGTGAAGACTTCAGGAAATATACTGCATTCACCATACCTAGTGTAAACAATGAAACACCAGGGATTAGGTATCAGTACAATGTACTGCCACAGGGATGGAAAGGATCACCAGCAATATTCCAAAGTAGTATGACAAAAATCTTAGAGCCTTTTAGAAAACGAAATCCAGACATGGTGATTTATCAATACATGGATGATTTGTATGTAGGATCAGATTTAGAGACAGGGCAGCATAGAACAAAAATAGAGGAACTGAGACAACATTTGTTGAAGTGGGGATTAACCACACCAGACAAGAAACACCAGAAAGAACCTCCATTTCTTTGGATGGGGTATGAACTCCATCCTGACAAA---
>CQ-15-004936
GATGATACAGTGTTAGAGGACATGAATTTGCCAGGGAAATGGAAACCAAAAATGATAGGGGGAATTGGAGGTTTTATCAAAGTAAGAGAGTATGAACAGATACCCATAGAAATCTGTGGAAACGAAGTTATAGGTACAGTATTAGTAGGACCTACACCTGTCAACATAATTGGAAGAAATCTGTTAACTCAGCTTGGGTGCACTTTAAATTTTCCAATCAGTCCCATTGAAACTGTACCAGTAAAATTAAAGCCAGGAATGGATGGCCCAAAGGTTAAACAATGGCCATTGACAGAAGAGAAAATAAAAGCATTAACAGAAATTTGTAATGAAATGGAGAAGGAAGGAAAAATTACAAAAATTGGGCCTGAGAATCCATATAACACTCCAATATTTGCCATAAAAAAGAAGGACAGTACTAAGTGGAGAAAATTAGTAGATTTCAGGGAACTCAATAAAAGAACTCAAGATTTTTGTGAAGTTCAATTAGGAATACCACACCCAGCGGGGTTAAAAAAGAAAAAATCAGTGACAGTACTGGATGTGGGGGATGCATATTTTTCAGTTCCTTTATGTGAAGACTTCAGGAAATATACTGCATTCACCATACCTAGTGTAAACAATGAAACACCAGGGATTAGGTATCAGTACAATGTACTGCCACAGGGATGGAAAGGATCACCAGCAATATTCCAAAGTAGTATGACAAAAATCTTAGAGCCTTTTAGAAAACGAAATCCAGACATGGTGATTTATCAATACATGGATGATTTGTATGTAGGATCAGATTTAGAGATAGGGCAGCATAGAACAAAAATAGAGGAACTGAGACAACATTTGTTGAAGTGGGGATTAACCACACCAGACAAGAAACACCAGAAAGAACCTCCATTTCTTTGGATGGGGTATGAACTCCATCCTGACAAA---
>CQ-15-004939
GATGATACAGTATTAGAAGAAATAGAGTTGCCAGGAAGATGGAAACCAAAAATGATAGGAGGAATTGGAGGTTTTATCAAAGTAAGACAATATGAGCAAATACTTATAGAAATTTGTGGAAAAAAGGCTGTAGGTACAGTATTAGTGGGACCCACACCTGTCAACATAATTGGAAGAAATCTGTTGACTCAGCTTGGTTGCACTTTAAATTTTCCAATCAGTCCCATTGAAACTGTACCAGTAAAATTAAAGCCAGGAATGGATGGCCCAAAGGTTAAACAATGGCCATTGACAAAAGAGAAAATAGAAGCATTAACAGCAATTTGTGATGAAATGGAAAAGGAAGGAAAAATTACAAAAATTGGGCCTGACAATCCCTATAACACTCCAATTTTTGCCATAAAAAAGAAGGACAGTACTAAGTGGAGGAAATTAGTAGATTTCAGGGAACTCAATAAAAGAACTCAAGATTTTTGGGAGGTTCAATTAGGAATACCACATCCAGCAGGGTTAAAAAAGAAAAAATCAGTAACAGTCCTGGATGTGGGTGATGCATATTTCTCAGTTCCTTTAGATAAAGACTTCAGGAAGTATACTGCATTTACCATACCTAGTATAAACAATGAGACACCAGGGATTAGATATCAGTACAATGTACTTCCACAGGGATGGAAAGGATCACCAGCAATATTCCAATGTAGTATGACAAAAATCTTAGAGCCTTTTAGGAAACAAAATCCAGACCTAGAGATCTATCAATACATGGATGACTTGTATGTAGGATCTGACTTAGAAATAGGGCAGCATAGAGCAAAAATAGAGGAACTGAGAGAACATTTGTTGAGGTGGGGATTTACCACACCAGACAAGAAACATCAGAAAGAGCCTCCATTTCTTTGGATGGGGTATGAACTCCATCCTGACAAA---
>CQ-15-004954
GATGACACAGTATTAGAAGATATAAATTTGCCAGGAAAATGGAAGCCAAAAATGATAGGGGGAATTGGGGGCTTTATCAAAGTCAGGCAATATGATCAGATACTTATAGAAATTTGTGGAAAAAGGGCTATAGGTACAGTGTTAGTAGGACCTACACCTGTCAACATAATTGGACGAAATATGTTGACTCAGATTGGTTGTACTTTAAATCTCCCAATTAGTCCTATTGACACTGTACCAGTGAAATTAAAGCCAGGAATGGATGGGCCAAAGGTTAAACAATGGCCATTGACAGAAGAAAAAATAAAAGCATTAACAGAAATTTGTAAAGAAATGGAAGAAGAAGGAAAAATCTCAAAAATTGGGCCTGAAAATCCATACAATACTCCAATATTTGCTATAAAGAAAAAAGACAGTACCAAATGGAGAAAATTAGTAGATTTCAGAGAACTTAATAAGAGAACTCAGGACTTTTGGGAAGTTCAGTTAGGAATACCGCATCCAGCAGGTTTAAAAAAGAAAAAATCAGTAACAGTACTAGATGTAGGAGATGCATATTTTTCAGTTCCTTTAGATGAAAGCTTTAGAAAGTATACTGCATTCACCATACCTAGTAGAAACAATGAGACACCAGGAATTAGATATCAGTACAATGTACTTCCACAAGGATGGAAGGGATCACCAGCAATATTCCAAAGTAGCATGACAAAAATCTTAGAGCCTTTTAGAAAACAAAATCCAGACATAGAAATCTATCAATACATGGATGATTTGTATGTAGGATCTGACTTAGAAATAGGGCAGCATAGAATAAAAATAGAGGAGCTGAGACAACACTTGTTGAAGTGGGGACTTACCACACCAGATAAAAAACATCAGAAAGAACCCCCATTTCTTTGGATGGGTTATGAACTCCATCCTGATAAA---
>CQ-15-004978
GATGATACAGTATTAGAAGACATGAATTTGCCAGGAAAATGGAAACCAAAAATGATAGGGGGAATTGGAGGTTTTATCAAAGTAAGACAATATGAACAGATACCCATAGAAATCTGTGGACATAAAGCTATAGGTACAGTATTAATAGGACCTACACCTGTTAACATAATTGGAAGAAATCTGCTGACTCAGCTTGGTTGTACTTTAAATTTTCCAATCAGTCCTATTGAAACTGTACCAGTAAAACTAAAGCCAGGAATGGATGGCCCAAAGGTTAAACAATGGCCATTGACAAAAGAGAAAATAGAAGCATTAACAGCAATTTGTGATGAAATGGAAAAGGAAGGAAAAATTACAAAAATTGGGCCTGAAAATCCATACAACACTCCAATATTTGCCATAAAAAAAAAAAACAGTACTAAGTGGAGAAAATTAGTAAATTTCAGGGAACTCAATAAAAGAACTCAAGATTTTTGGGAAGTTCAATTAGGAATACCACACCCAGCAGGATTAAAAAAGAAAAAATCAGTGACAGTGCTGGATGTGGGGGATGCATATTTTTCAGTTCCTTTATATGAAGACTTCAGGAAATATACTGCATTCACCATACCTAGTATAAACAATGAAACACCAGGAATAAGGTATCAGTACATGTACTTCCACAGGAATGGAAAGAATCACAGCATATTTCCAAGTAGCATGACAAAAATCTTAGAGCCTTTTAGAAAACAAAATCCAGACATAGTCATCTATCAATACATGGATGATTTGTATGTAGGTTCTGACTTAGAGATAGGGCAGCATAGAACAAAAATAGAGGAACTGAGACAACATTTGTTGAAGTGGGGATTTACCACACCAGACAAGAAACATCAGAAAGAACCTCCATTTCTTTGGATGGGGTATGAACTCCATCCTGACAAA------
>CQ-15-004989
GATGATACAGTATTAGAAGAAATAAATTTGCCAGGAAAATGGAAACCAAAAATGATAGGAGGAATTGGAGGTTTTATCAAAGTAAGACAATATGAGCAAATACCTATAGAAATTTGTGGAAAAAGGGCTATAGGTACAGTATTAGTGGGACCCACACCTGTCAACATAATAGGAAGAAATTTGTTGACCCAGCTTGGATGCACACTAAACTTTCCAATCAGTCCCATTGAAACTGTACCAGTAAAATTAAAGCCAGGAATGGATGGCCCAAGGGTTAAACAATGGCCATTGACAGAAGAGAAAATAAAAGCATTAAGGGAAATTTGTGATGAAATGGAGAAGGAAGGAAAAATTACAAAAATTGGCCCTGACAATCCATATAACACTCCAATATTTGCCATAAAAAAGAAGGACAGTAGTAAATGGAGAAAATTAGTAGATTTCAGGGAACTTAATAAAAGAACTCAAGATTTTTGGGAAGTTCAACTAGGAATACCACACCCAGCAGGGTTAAAACGGAAAAAATCAGTAACAGTCCTGGATGTGGGTAATGCATATTTCTCAGTTCCTTTAGATAAAGACTTCAGGAAGTATACTGCATTTACCATACCTAGTGCAAACAATGAGACACCAGGGATTAGATATCAATACAATGTGCTGCCACAGGGATGGAAAGGATCACCAGCAATATTCCAATATAGCATGACAAAAATCTTAGAGCCTTTTAGAAAACAAAATCCAGACATAATCATCTACCAATACATGGATGACTTGTATGTAGGATCTGATTTAGAAATAGGGCAGCATAGAACAAAGATAGAGGAACTGAGAGAACATCTGTTAAAGTGGGGATTTACCACACCAGACAAGAAACATCAGAAAGAACCTCCATTTCTTTGGATGGGGTATGAACTCCATCCTGACAAA---
>CQ-15-100232
GATGATACAGTATTAGAAGACATGAATTTGCCAGGGAAATGGAAACCAAAAATGATAGGGGGAATTGGAGGTTTTATCAAAGTAAGACAGTATGAGCAGATACCTATAGAAATCTGTGGACATAAAGCTATAGGTACAGTATTAGTAGGACCTACACCTGTCAACATAATTGGAAGAAATCTGTTGACTCAAATTGGTTGTACTTTAAATTTTCCAATCAGTCCTATTGAAACTGTACCAGTGAAACTAAAGCCAGGGATGGATGGCCCAAAGGTTAAACAATGGCCATTGACAAAAGAGAAAATAGAAGCATTAACAGCAATTTGTGAGGAAATGGAAAAGGAAGGAAAAATTACAAAAATTGGGCCTGAAAACCCATACAACACTCCAATATTTGCCATAAAAAAGAAAGACAGTACTAAGTGGAGAAAATTAGTAGATTTCAGGGAACTCAATAAAAGAACTCAAGATTTCTGGGAAGTTCAATTAGGGATACCACACCCAGCAGGATTAAAAAAGAAAAAATCAGTGACAGTGCTGGATGTGGGGGATGCATATTTTTCAGTTCCTTTATATGAGGACTTCAGGAAATATACTGCATTCACCATACCTAGTATAAACAATGAAACACCAGGGATTAGGTATCAGTACAATGTACTTCCACAGGGATGGAAAGGATCACCAGCAATATTTCAAAGTAGCATGACAAAAATCTTAGAGCCTTTTAGAAAGCAAAATCCAGACATAGTCATCTATCAATACATGGATGATTTGTATGTAGGATCTGACTTAGAGATAGGGCAGCATAGAACAAAAATAGAGGAACTGAGACAACATTTGTTGAGGTGGGGATTTACCACACCAGACAAGAAACATCAGAAAGAACCTCCATTTCTTTGGATGGGGTATGAACTCCATCCT---------
>CQ-15-100238
GATGATACAGTATTAGAAGACATGGATTTGCCAGGGAAATGGAAACCAAAAATGATAGGGGGAATTGGAGGTTTTATCAAAGTAAGACAGTATGAACAGATACCCATAGAAATCTGTGGACATAAAGCTATAGGTACAGTATTAGTAGGACCTACACCTGTCAACATAATTGGAAGAAATCTGTTGACTCAGCTTGGTTGTACTTTAAATTTTCCAATCAGTCCTATTGAAACTGTACCAGTAAAACTAAAGCCAGGAATGGATGGCCCAAAGGTTAAACAATGGCCATTAACAAAAGAGAAAATAGAAGCATTAACAGCAATTTGTGATGAAATGGAAAAGGAAGGAAAAATTACAAAAATTGGGCCTGAAAATCCATACAACACTCCAATATTTGCCATAAAAAAGAAAGACAGTACTAAGTGGAGAAAATTAGTAGATTTCAGAGAACTCAATAAAAGAACTCAAGATTTTTGGGAAGTTCAATTAGGAATACCACACCCAGCAGGATTAAAAAAGAAAAAATCAGTGACAGTGCTGGATGTGGGGGACGCATATTTTTCAGTTCCTTTAGATGAGGACTTCAGGAAATATACTGCATTCACCATACCTAGTATAAACAATGAAACACCAGGGATTAGGTATCAGTACAATGTACTTCCACAGGGATGGAAAGGATCACCAGCAATATTTCAAAGTAGCATGACAAAAATCTTAGAGCCTTTTAGAAAACAAAATCCAGACATAGTCATCTATCAATATATGGATGATTTATATGTAGGATCTGACTTAGAGATAGGGCAGCATAGAACAAAAATAGAGGAACTAAGAAAACATTTGTTGAGGTGGGGATTTACCACACCAGACAAGAAACATCAGAAAGAACCTCCCTTTCTTTGGATGGGGTATGAACTCCATCCTGACAAA---
>gx12000504
GATGATACAGTATTAGAAGAAATAAATTTGCCAGGAAAATGGAAACCAAAAATGATAGGGGGAATTGGAGGTTTTATTAAGGTAAGGCAATATGATCAGATACCTATAGAAATTTGTGGAAGAAAGGCTATAGGTACAGTGTTAGTAGGACCCACGCCTGTCAACATAATTGGACGAAATATGTTGACTCAGCTTGGTTGTACTTTAAATTTTCCAATTAGTCCTATTGACACTGTACCAGTAACATTAAAGCCAGGAATGGATGGACCAAAGGTTAAACAGTGGCCATTGACAGAAGAAAAAATAAAAGCCTTAACAGAAATTTGTAAAGAAATGGAAAAGGAAGGAAAAATCTCAAAAATTGGGCCTGAAAATCCATACAACACTCCAGTATTTGCTATAAAGAAAAAGGACAGCACCAAATGGAGAAAATTGGTAGATTTCAGAGAGCTTAATAAAAGAACTCAGGATTTTTGGGAAGTTCAATTAGGAATACCACATCCGGCAGGTTTAAAAAAGAAAAAATCAGTAACAGTACTAGATATAGGAGATGCATATTTTTCAGTTCCTTTAGATGAAAGCTTTAGAAAGTATACTGCATTCACCATACCCAGTATAAATAATGAGACACCAGGAATCAGATATCAGTACAATGTGCTGCCACAGGGATGGAAAGGATCACCAGCAATATTCCAGAGTAGCATGACAAAAATCTTAGAGCCCTTTAGAATAAAAAATCCAGAAATGATTATTTATCAATACATGGATGACTTGTATGTAGGATCTGATTTAGAAATAGGGCAGCACAGAATAAAAATAGAGGAGCTGAGAGCTCATCTATTGAGCTGGGGATTTACTACACCAGATAAAAAGCATCAGAAGGAACCTCCATTTCTTTGGATGGGCTATGAACTCCATCCTGACAGG---
>gx12000518
GATGATACAGTATTAGAAGACATGAATTTACCAGGGAAATGGAAACCAAAAATGATAGGGGGAATTGGAGGTTTTATTAAAGTAAGACAGTATGAACAAATACCCATAGAAATCTGCGGACACAAAGTTATAGGTACAGTATTAGTAGGACCTACACCTGTCAACATAATTGGAAGAAATTTGTTGACTCAACTTGGGTGCACTTTAAATTTTCCAATCAGTCCTATTGAAACTGTACCAGTAAAATTAAAGCCAGGAATGGATGGCCCAAAGGTTAAACAATGGCCATTGACAGAAGAGAAAATAAAAGCATTAACAGAAATTTGTGAGGAAATGGAGAAGGAAGGAAAAATTACAAAAATTGGGCCTGATAATCCATATAACACTCCAATATTTGCCATAAAAAAGAAGGACAGTACTAAGTGGAGAAAATTAGTAGATTTCAGGGAACTCAATAAAAGAACTCAAGATTTTTGGGAAGTTCAATTAGGAATACCACACCCAGCAGGGTTAAAAAAGAAAAAATCAGTGACAGTACTGGATGTGGGGGATGCATATTTTTCAGTTCCTTTAGATGAAGACTTCAGGAAATATACTGCATTCACCATACCTAGTGTAAATAATGAAACACCAGGGATTAGATATCAGTACAATGTACTTCCACAGGGATGGAAGGGATCACCAGCAATATTCCAAAGTAGCATGACAAAAATATTAGAGCCTTTTAGAAAACAAAATCCAGAGATAGTTATCTATCAGTACATGGATGATTTGTATGTAGGATCTGACTTAGAGATAGGGCAACATAGAACAAAAATAGAGGAACTGAGACAACATTTGTTGAGGTGGGGATTCACCACACCAGACAAGAAACATCAGAAAGAACCCCCATTTCTTTGGATGGGGTATGAACTCCATCCTGACAAA---
>gx12000546
GATGATACAGTATTAGAAGATATAAATTTGCCAGGAAAATGGAAACCAAAAATGATAGGGGGAATTGGAGGTTTTATTAAGGTGAGGCAATATGATCAGATACTTATAGAAATTTGTGGAAAAAAGGCTATAGGTACAGTGTTAGTAGGACCCACGCCTGTCAACATAATTGGACGAAATATGTTGACTCAGATTGGTTGTACTTTAAATTTCCCAATTAGTCCTATTGGCACTATACCAGTAAAATTAAAGCCAGGAATGGATGGACCAAAGGTTAAACAGTGGCCATTGACAGAAGAAAAAATAAAAGCATTAACAGAAATTTGTAAGGAGATGGAAGAGGAAGGAAAAATCTCAAAAATTGGGCCTGAAAATCCATACAATACTCCAGTATTTGCTATAAAGAAAAAGGACAGCACCAAATGGAGGAAATTAGTAGATTTCAGAGAGCTTAATAAAAGAACTCAGGATTTTTGGGAAGTTCAATTAGGAATACCGCATCCGGCAGGTTTAAAAAAGAAAAAATCAGTAACAGTACTAGATGTGGGAGATGCATATTTTTCAGTTCCTTTAGATGAAAGCTTTAGAAAGTATACTGCATTCACCATACCTAGTACAAATAATGAGACACCAGGAATCAGATATCAGTACAATGTGCTGCCACAGGGATGGAAAGGATCACCAGCAATATTCCAGTGTAGCATGACAAAAATCTTAGAGCCCTTTAGAATAAAAAATCCAGAAATGGTTATTTATCAATACATGGATGACTTGTATGTAGGATCTGATTTAGAAATAGGGCAGCACAGAATAAAAATAGAGGAGCTGAGAGCTCATCTATTGAGCTGGGGATTTACTACACCAGATAAAAAGCATCAGAAGGAACCTCCATTCCTTTGGATGGGATATGAACTCCATCCTGACAGA---
>gx12000588
GATGATACAGTATTAGAAGATATAAATTTGCCAGGAAAATGGAAACCAAAAATGATAGGGGGAATTGGAGGTTTTATTAAGGTAAGGCAATATGATCAGATACTTATAGAAATTTTTGGAAAAAAGGCTATAGGTACAGTGTTAGTAGGACCCACGCCTGTCAACATAATTGGACGAAATATGTTGACTCAGATTGGCTGTACTTTAAATTTCCCAATTAGTCCTATTGACACTGTACCAGTAACATTAAAGCCAGGAATGGATGGACCAAAGGTTAAACAGTGGCCATTGACAGAAGAGAAAATAAAAGCATTAACAGAAATTTGTAAAGAAATGGAAGAGGAAGGAAAAATCTCAAAAATTGGGCCTGAAAATCCATACAATACTCCAGTATTTGCTATAAAGAAAAAGGACAGCACCAAATGGAGGAAATTAGTAGATTTCAGAGAGCTTAATAAAAGAACTCAGGATTTTTGGGAAGTTCAATTAGGAATACCGCATCCGGCAGGTTTAAAAAAGAAAAAATCAGTAACAGTACTAGATGTGGGAGATGCATATTTTTCAGTTCCTCTAGATGAAAGCTTTAGAAAGTATACTGCATTCACCATACCTAGCATAAATAATGAGACACCAGGAATCAGATATCAATACAATGTGCTGCCACAGGGATGGAAAGGATCACCAGCAATATTCCAGAGTAGCATGACAAAAATCTTAGAGCCCTTTAGAATAAAAAATCCAGAAATGGTTATTTATCAATACATGGATGATTTATATGTAGGATCTGATTTAGAAATAGGGCAGCACAGAATAAAAATAGAGGAACTGAGAGCTCATCTATTGAGCTGGGGATTTACTACACCAGATAAAAAACATCAGAAGGAACCTCCATTCCTTTGGATGGGATATGAACTCCATCCTGACAGA---
>gx12000589
GATGATACAGTATTAGAAGATATAAATTTGCCAGGAAAATGGAAACCAAAAATGATAGGGGGAATTGGAGGTTTTATCAAAGTAAGGCAATATGATCAGATACTTATAGAAATTTGTGGAAAAAGAGCTGTAGGTACAGTGCTAGTAGGACCCACACCTGTCAACATAATTGGACGAAATATGTTGACTCAGATTGGTTGTACTTTAAATTTCCCAATTAGTCCTATTGACACTGTACCGGTAACATTAAAGCCAGGAATGGATGGACCAAAAGTTAAACAATGGCCATTGACAGAAGAAAAAATAAAAGCCTTAACAGAAATTTGTACAGAGATGGAAAAGGAAGGAAAAATCTCAAAAATTGGGCCTGAAAATCCATACAATACTCCAGTATTTGCTATAAAGAAAAAGGATAGCACCAAATGGAGGAAATTAGTGGACTTCAGAGAACTCAATAAAAGAACTCAGGACTTTTGGGAAGTTCAATTAGGAATACCGCATCCAGCAGGTTTAAAGAAGAAAAAATCAGTAACAGTACTAGATGTGGGAGATGCATATTTTTCAGTTCCTTTAGATGAAAGTTTTAGAAAGTATACTGCATTCACCATACCTAGTATAAACAATGAGACACCAGGAATCAGATATCAGTACAATGTGCTGCCACAGGGATGGAAAGGATCACCAGCAATATTCCAGTGTAGCATGACAAAAATCTTAGAGCCCTTTAGAAACAAAAATCCAGAAATGGTTATCTATCAATATATGGATGATTTGTATGTAGGATCTGATTTAGAAATAGGGCAGCACAGAACAAAAATAGAGGAGCTAAGAAGTCATCTATTGAGCTGGGGATTTACTACACCAGATAAAAAGCATCAGAAGGAACCTCCATTCCTTTGGATGGGATATGAACTCCATCCTGACAAA---
>gx12000662
GATGATACAGTATTAGAGGATATAAATTTGCCAGGAAAATGGAAGCCAAAAATGATAGGGGGAATTGGAGGTTTTATCAAGGTAAGACAATATGATCAGATACTTATAGAAATATGTGGAAAAAAGGCTATAGGTACAGTGTTAGTAGGACCTACACCCGTCAACATAATTGGACGAAATATGTTGACTCAGATTGGTTGTACTTTAAATTTCCCAATTAGTCCTATTGACACTGTACCAGTAACATTAAAGCCAGGAATGGATGGACCAAAGGTTAAACAGTGGCCATTGACAGAAGAAAAAATAAAAGCATTAACAGAAATTTGTAGGGAAATGGAAGAGGAAGGAAAAATCTCAAAAATTGGGCCTGAAAATCCATATAATACTCCAGTATTTGCTATAAAGAAAAAGGACAGCACCAAATGGAGGAAATTAGTAGATTTCAGAGAGCTTAATAAAAGAACTCAGGACTTTTGGGAAGTTCAATTAGGAATACCGCATCCAGCAGGACTAAAAAAGAAAAAATCAGTAACAGTACTAGATGTGGGAGATGCATATTTTTCAGTCCCTTTAGATGAAAGCTTTAGAAAGTATACTGCATTCACCATACCTAGTATAAACAATGAGACACCAGGAATCAGATATCAGTACAATGTGCTACCACAGGGATGGAAAGGATCTCCGGCAATATTCCAGTGTAGCATGACAAAAATCTTAGAGCCCTATAGAAGCAAAAATCCAGAGATGGTTATCTATCAATACATGGATGACTTGTATGTAGGATCTGATTTAGAAATAGGGCAGCACAGAGCAAAAATAGAGGAGCTGAGAGCTCATCTATTGAGCTGGGGATTTACTACACCAGACAAAAAGCATCAGAAGGAACCGCCATTTCTTTGGATGGGATATGAACTCCATCCGGACAGA---
>gx12000815
GATGATACAGTATTAGAAGATATAAATTTGCCAGGAAAATGGAAACCAAAAATGATAGGGGGAATTGGGGGTTTTATCAAGGTAAGGCAGTATGATCAGGTACTTATAGAAATTTGTGGAAAAAAGGCTATAGGTACAGTATTAGTAGGACCTACACCTATCAACATAATTGGACGAAATATGTTGACTCAGATTGGTTGTACTTTAAATTTCCCAATTAGTCCTATTGACACTGTACCAGTAACATTAAAGCCAGGAATGGATGGACCAAAGGTTAAGCAGTGGCCATTAACCGAAGAAAAAATAAAAGCCTTAACAGAAATTTGTAAAGAGATGGAAAAGGAAGGAAAAATCTCAAAAATTGGGCCTGAAAACCCATACAATACTCCAGTATTTGCTATAAAGAAAAAGGACAGCACTAAATGGAGGAAATTAGTAGACTTCAGAGAGCTTAATAAAAGAACTCAGGACTTTTGGGAAGTCCAATTGGGAATACCACATCCAGCAGGTTTAAAAAAGAAAAAATCAGTAACAGTACTAGATGTGGGAGATGCATATTTTTCAGTGCCTTTAGATGAAGGCTTTAGAAAATATACTGCATTTACCATACCTAGTATAAACAATGAGACACCAGGAATCAGATATCAGTACAATGTGCTGCCACAGGGATGGAAAGGATCACCGGCAATATTCCAGTGTAGTATGACAAAAATCTTAGAGCCCTTTAGAATAAAAAATCCAGAAGTGGTCATCTATCAATACATGGATGACTTGTATATAGGATCTGATTTAGAAATAGGGCAGCACAGAACAAAAGTAGAAGAGCTAAGAGGTCATCTATTGAGCTGGGGATTTACTACACCAGATAAAAAGCATCAGAAGGAACCTCCATTCCTTTGGATGGGATATGAGCTCCATCCTGACAAA---
>GX12000863
GATGATACAGTATTAGAAGACATGAATTTGCCAGGGAAATGGAAACCAAAAATGATAGGGGGAATTGGAGGTTTTATCAAAGTAAGACAGTATGACCAAGTACCCATAGAAATCTGTGGACATAAAACTATAGGTACAGTATTAGTAGGACCTACCCCTGTCAACATAATTGGAAGAAATCTGTTAACTCAGCTTGGTTGTACTTTAAATTTTCCAATTAGTCCTATTGAAACTGTACCAGTAAAACTAAAGCCAGGAATGGATGGCCCAAAGGTTAAACAATGGCCATTGACAAAAGAGAAAATAGAAGCATTAACAGCAATTTGTGATGAAATGGAAAAGGAAGGAAAAATTACAAAAATCGGGCCTGAAAATCCATACAACACTCCAATATTTGCCATAAAAAAGAAAGACAGTACTAAGTGGAGGAAATTAGTAGATTTCAGGGAACTCAATAAAAGAACTCAAGATTTTTGGGAGGTTCAATTAGGAATACCGCACCCAGCAGGATTAAAAAAGAAAAAATCAGTGACAGTGCTGGATGTAGGGGATGCATATTTTTCAGTTCCTCTAGATAAAGATTTCAGGAAATATACTGCATTCACCATACCTAGTATAAACAATGAAACACCAGGGATTAGGTATCAATACAATGTACTCCCACAGGGATGGAAAGGATCACCAGCAATATTTCAAAGTAGCATGACAAAAATCTTAGAGCCTTTTAGAAAACAAAATCCAGACATAGTCATCTATCAATACATGGATGATTTGTATGTGGGATCTGACTTAGAGATAGGGCAGCATAGAACAAAAATAGAGGAACTGAGACAACATTTGTTGAGGTGGGGATTTACCACACCAGACAAGAAACATCAGAAAGAACCTCCATTTCTTTGGATGGGGTATGAACTCCATCCTGACAAA---
>GX12000911
GATGATACAGTATTAGAAGATATAAATTTGCCAGGAAAATGGAAACCAAAAATGATAGGGGGAATTGGAGGTTTTATAAAAGTAAGGCAATATGATCAGGTATCTATAGAAATTTGTGGAAAAAAGGCTATAGGTTCAGTGTTAGTAGGACCCACGCCTGTCAACATAATTGGACGAAATATGTTGACTCAGATTGGTTGTACTTTAAATTTCCCAATTAGTCCTATTGACACTGTACCAGTAACATTAAAGCCAGGAATGGATGGACCAAAGGTTAAACAGTGGCCATTGACAGAAGAAAAAATAAAAGCATTAACAGAAATTTGTAAAGAGATGGAAGAGGAAGGAAAAATCTCAAAAATTGGGCCTGAAAATCCATACAATACTCCAGTATTTGCTATAAAGAAAAAGGACAGCACCAAATGGAGAAAATTAGTAGATTTCAGAGAGCTTAATAAAAGAACTCAGGATTTTTGGGAAGTTCAATTAGGAATACCACATCCGGCAGGTTTAAAAAAGAAAAAATCAGTCACAGTACTAGATGTGGGAGATGCATATTTTTCAGTTCCTTTAGATGAAAGCTTTAGAAAGTATACTGCATTCACCATACCTAGTATAAATAATGAGACACCAGGAATCAGATATCAGTACAATGTGCTGCCACAGGGATGGAAAGGATCACCAGCAATATTCCAGAGTAGCATGACAAAAATCTTAGAGCCCTTTAGAATAAAAAATCCAGAAATGATTATTTATCAATACATGGATGACTTATATGTAGGATCTGATTTAGAAATAGGGCAGCACAGAATAAAAATAGAGGAGCTAAGAGCTCATCTATTGAGCTGGGGATTTACTACACCAGATAAAAAACATCAGAAGGAACCTCCATTCCTTTGGATGGGATATGAACTCCATCCTGACAGA---
>GX12000926
GATGATACAGTATTAGAAGAGATAAATTTGCCAGGAAAATGGAAACCAAAAATGATAGGGGGAATTGGAGGTTTTATTAAAGTAAGGCAATATGATCAGATACTTATAGAAATTTGTGGAAAAAAGGCTATAGGTACAGTATTAGTAGGACCCACGCCTGTCAACATAATTGGACGAAATATGTTGACTCAGATTGGTTGTACTTTAAATTTCCCAATTAGTCCTATTGACACTGTACCAGTAACATTAAAGCCAGGAATGGATGGACCAAAGGTTAAACAGTGGCCATTGACAGAAGAAAAAATAAAAGCATTAACAGAAATTTGTAAAGAAATGGAAGAGGAAGGAAAAATCTCAAAAATTGGGCCTGAAAATCCATACAATACTCCAGTATTTGCTATAAAGAAAAAGGACAGCACCAAATGGAGGAAATTAGTAGATTTCAGAGAACTTAATAAAAGAACTCAGGATTTTTGGGAAGTTCAATTAGGAATACCGCATCCGGCAGGTTTAAAAAAGAAAAAATCAGTAACAGTACTAGATGTGGGAGATGCATATTTTTCAGTTCCTTTAGATGAAAGCTTTAGAAAGTATACTGCATTCACCATACCTAGTATAAATAATGAGACACCAGGAATCAGATATCAGTACAATGTGCTGCCACAGGGATGGAAAGGATCACCAGCAATATTCCAGAGTAGTATGACAAAAATCTTAGAGCCCTTTAGAATAAAAAATCCAGAAATGATTATTTATCAATACATGGATGACTTGTATGTAGGATCTGATTTAGAAATAGGGCAGCACAGAACAAAAATAGAGGAGCTGAGAGCTCATCTATTGAGCTGGGGATTTACTACACCAGATAAAAAGCATCAGAAGGAACCTCCATTTCTTTGGATGGGATATGAACTCCATCCTGACAGA---
>GX12000951
GATGATACAGTATTAGAGGAAATAAATTTGCCAGGAAAATGGAAACCAAAAATGATAGGGGGAATTGGAGGTTTTATTAAGGTGAGGCAATATGATCAGATACTTATAGAAATTTGTGGAAAAAAGGCTATAGGTACAGTGTTAGTAGGACCCACGCCTGTCAACATAATTGGACGAAATATGTTGACCCAAATTGGTTGCACTTTAAATTTCCCAATTAGTCCTATTGACACTGTACCAGTAACATTAAAGCCAGGGATGGATGGACCAAAGGTTAAACAGTGGCCATTGACAGAAGAAAAAATAAAAGCATTAACAGAAATTTGTAAAGAAATGGAAGAGGAAGGAAAAATCTCAAAAATTGGGCCTGAAAATCCATACAATACTCCAATATTTGCTATAAAGAAAAAGGATAGCACCAAATGGAGGAAATTAGTAGATTTCAGAGAGCTTAATAAAAGAACTCAGGATTTTTGGGAAGTTCAATTAGGAATACCGCACCCGGCAGGTTTAAAAAAGAAAAAATCAGTAACAGTACTAGATGTGGGAGATGCATATTTTTCAGTTCCTTTAGATGAAAGCTTTAGAAAGTATACTGCATTCACCATACCTAGTATAAATAATGAGACACCAGGAATCAGATATCAGTACAATGTGCTACCACAGGGATGGAAAGGATCACCAGCAATATTCCAGAGTAGCATGACAAAAATCTTAGAGCCCTTTAGAATAAAAAATCCAGAAATAGTTATTTATCAATACATGGATGATTTGTATGTAGGATCTGATTTAGAAATAGGGCAGCACAGAATAAAAATAGAGGAGCTAAGAGCTCATCTATTGAGCTGGGGATTTACTACACCAGATAAAAAGCATCAGAAGGAACCTCCATTCCTTTGGATGGGATATGAACTCCATCCTGACAGA---
>GX12000952
GATGACACAGTACTAGAAGATATAAATTTGCCAGGAAAATGGAAACCAAAAATGATAGGGGGAATTGGAGGTTTTATTAAGGTAAGGCAATATGATCAGATATCTATAGAAATTTGTGGAAAAAAGGCTATAGGTACAGTGTTAGTAGGACCTACGCCTGTCAACATAATTGGGCGAAATATGTTGACTCAGATTGGTTGTACTTTAAATTTCCCAATTAGTCCTATTGACACTGTACCAGTAACATTAAAGCCAGGAATGGATGGACCAAAGGTTAAACAGTGGCCATTGACAGAAGAGAAGATAAAAGCATTAACAGAAATCTGTAAAGAGATGGAAGAGGAAGGAAAAATCTCAAAAATTGGGCCTGAAAACCCATACAATACTCCAATATTTGCTATAAAGAAAAAGGACAGCACTAAATGGAGAAAATTAGTAGATTTCAGAGAGCTCAATAAAAGAACTCAGGATTTTTGGGAAGTTCAATTAGGAATACCGCATCCGGCAGGTTTAAAAAAGAAAAAATCAGTAACAGTGCTAGATGTGGGAGATGCATACTTTTCAGTTCCTTTAGATGAAAGCTTTAGAAAATATACTGCATTCACCATACCTAGTACAAATAATGAGACACCAGGAGTCAGATATCAGTACAATGTGCTGCCACAGGGATGGAAAGGATCACCAGCAATATTCCAGAGTAGCATGACAAAAATCTTAGAGCCCTTTAGAATAAAAAATCCAGAAATAGTTATTTATCAATACATGGATGACTTGTATGTAGGATCTGATTTAGAAATAGGGCAGCACAGAATAAAAATAGAGGAGCTGAGAGCTCATCTATTGAGCTGGGGACTTACTACACCAGATAAAAAGCATCAGAAGGAACCTCCATTCCTTTGGATGGGATATGAACTCCATCCTGACAAA---
>GX12000963
GATGATACAGTATTAGAAGAAATAAATTTGCCAGGAAAATGGAAACCAAAAATGATAGGAGGAATTGGAGGTTTTATCAAAGTAAGACAATATGAGGAAATAACTATAGAAATTTGTGGAAAAAAGGCTATAGGTACAGTATTAGTGGGACCCACACCTGTCAACATAATAGGAAGAAATCTGTTGACCCAGCTTGGATGCACACTAAATTTTCCAATCAGTCCCATTGAAACTGTACCAGTAAAATTAAAGCCAGGAATGGATGGCCCAAGGGTTAAACAATGGCCATTGACAGAAGAAAAAATAAAAGCATTAACAGAAATTTGTAATGAAATGGAAAAGGAAGGAAAAATCACAAAAATTGGGCCTGACAATCCATATAATACTCCAATATTTGCCATAAAAAAGAAGGACAGTAGTAAGTGGAGAAAATTAGTAGATTTCAGGGAACTCAATAAAAGAACTCAAGATTTTTGGGAAGTTCAATTAGGAATACCACACCCAGCAGGGTTAAAAAAGAAAAAATCAGTAACAGTCCTGGATGTGGGTGATGCATATTTCTCAGTTCCGTTAGATGAAGACTTCAGGAAGTATACTGCATTCACCATACCTAGTGTAAACAATGAAACACCAGGGATTAGATATCAGTACAATGTGCTTCCACAGGGATGGAAAGGATCACCAGCAATATTCCAATGTAGTATGACAAAAATATTAGAGCCTTTTAGAAAACAAAATCCAGACATAGTTATCTATCAATACATGGATGACTTGTATGTAGGATCTGACTTAGAAATAGGGCAGCATAGAACAAAAATAGAGGAACTGAGAGAACATCTGTTAAAGTGGGGATTTACCACACCAGACAAGAAACATCAGAAAGAACCTCCATTTCTTTGGATGGGGTATGAACTCCATCCTGACAAA---
>GX12001004
GATGATACAGTATTAGAAGAAATAAATTTGCCAGGAAAATGGAAACCAAAAATGATAGGGGGAATTGGAGGTTTTATTAAGGTAAGGCAATATGATCAGATACCTATAGAAATTTGTGGAAAAAAGGCTATAGGTACAGTGTTAGTAGGACCCACTCCTGTCAACATAATTGGACGAAATATGTTGACTCAGCTTGGTTGTACTTTAAATTTCCCAATTAGTCCTATTGACACTGTACCAGTATCATTAAAGCCAGGAATGGATGGACCAAAGGTTAAACAGTGGCCATTGACAGAAGAAAAAATAAAAGCATTAACAGAAATTTGTAAAGAGATGGAAGAGGAAGGAAAAATCTCAAAAATTGGGCCTGAAAATCCATACAATACTCCAGTATTTGCTATAAAGAAAAAGGACAGCACCAAATGGAGAAAATTAGTAGATTTCAGAGAGCTTAATAAAAGAACTCAGGATTTTTGGGAAGTTCAATTAGGAATACCGCATCCGGCAGGTTTAAAAAAGAAAAAATCAGTAACAGTACTGGATGTGGGAGATGCATATTTTTCAGTTCCTTTAGATGAAAGCTTTAGAAAATATACTGCATTCACCATACCTAGTATAAATAATGAGACACCAGGAATCAGATATCAGTACAATGTGCTGCCACAGGGATGGACAGGATCACCAGCAATATATCAGAGTAGCATGACAAAAATCTTAGAGCCCTTTAGAAAAAAAAATCCAGAGATGGTAATCTATCACTACATGGATGACTTGTATGTACGATCTGACTTAGAGATAGGGCAACATAAAATAAAAATAGAGGAGCTGAGAGATCATCTATTAGGCTGGGGATTTACTACACCAGATAAAAAGCATCAGAAGGAACCTCCATTCCTTTGGATGGGATATGAACTCCATCCTGACAAA---
>GX12001124
GATGATACAGTATTGGAAAATATAAATTTGCCAGGAAAATGGAAACCAAAAATGATAGGGGGAATTGGAGGTTTTATCAAGGTAAGACAATATGATCAGATACTTATAGAAATTTGTGGGAAAAAGGCTATAGGTACAGTATTAGTAGGACCCACGCCTGTCAACATAATTGGGCGAAATATGTTGACTCAGATTGGTTGTACTTTAAATTTCCCAATTAGTCCTATTGACACTGTACCAGTAAAATTAAAGCCAGGAATGGATGGACCAAAGGTTAAACAATGGCCATTGACAGAAGAAAAAATAAAAGCATTAACTGAAATTTGTAAAGAAATGGAAGAGGAAGGAAAAATCTCAAAAATTGGGCCTGAAAATCCATACAATACTCCAGTATTTGCTATAAAGAAAAAGGACAGCACCAAATGGAGGAAATTAGTAGATTTCAGAGAGCTTAATAAAAGAACTCAGGATTTTTGGGAAGTTCAATTAGGAATACCGCATCCGGCAGGTTTAAAAAAGAAGAAATCAGTAACAGTACTAGATGTGGGAGATGCATATTTTTCAGTTCCTCTAGATGAAAGCTTTAGAAAGTATACTGCATTCACCATACCTAGTATAAATAATGAGACACCAGGAATCAGATATCAGTACAATGTGCTGCCACAGGGATGGAAAGGATCACCAGCAATATTCCAGAGTAGCATGACAAAAATCTTAGAGCCCTTTAGAATAAAAAATCCAGAAATAATTATTTATCAATACATGGATGACTTGTATGTAGGATCTGATTTAGAAATAGGGCAACACAGAATAAAAATAGAGGAGCTAAGAGCTCATCTATTGAGCTGGGGATTTACTACACCAGATAAAAAGCATCAGAAGGAACCTCCATTCCTTTGGATGGGATATGAACTCCATCCTGACAGA---
>GX12001171
GATGATACAGTATTAGAAGAAATGAATATACCAGGGAGATGGAAACCAAAAATGATAGGGGGAATTGGAGGTTTTATCAAAGTAAGACAGTATGATCAGATACCTATAGAAATTTGTGGACATAAAGCTATAGGTACAGTATTAGTAGGACCTACACCTGTCAACATAATTGGAAGAAATCTGTTGACTCAGATTGGCTGTACTTTAAATTTTCCTATTAGTCCTATTGAAACTGTACCAGTAAGATTAAAGCCAGGTATGGATGGCCCAAAAGTTAAACAATGGCCATTGACAGAAGAAAAAATAAAGGCATTAGTAGAAATTTGTACAGAAATGGAAAAGGAAGGAAAAATTTCAAAAGTAGGGCCTGAAAATCCATACAATACTCCAGTATTTGCTATAAAGAAAAAAGACAGTACTAAATGGAGAAAATTAGTAGATTTCAGAGAACTCAATAAAAGAACTCAAGATTTCTGGGAGGTTCAATTAGGAATACCACATCCAGCAGGGTTAAAAAAGAAAAAATCAATAACAGTACTGGATGTGGGTGATGCATATTTTTCAATTCCATTAGATGAAGAGTTCAGGAAGTATACTGCATTTACCATACCTAGTACAAACAATGAAACACCAGGGATTAGATATCAGTACAATGTACTTCCACAGGGATGGAAAGGATCACCAGCAATATTCCAAAGTAGCATGACAAAAATCTTAGATCTTTTTAGAAAGCAAAATCCAGACATAGTGATCTATCAGTACATGGATGACTTGTATGTAGGATCTGACTTAGAAATAGGGCAACATAGAGCAAAAGTAGAGGAACTGAGACAGCATCTGTTGAGGTGGGGGTTAACCACACCAGACAAAAAACATCAGAAAGAACCTCCATTCCTTTGGATGGGTTATGAACTCCATCCTGATAAA---
>GX12001195
GATGATACAGTATTAGAAGAAATAAATTTGCCAGGAAAATGGAAACCAAAAATGATAGGAGGAATTGGAGGTTTTATCAAAGTAAGACAATATGAGCAAATACTTATAGAAATTTGTGGGAAAAAGGCTATAGGTACAGTATTAGTGGGACCCACACCTGTCAACATAATAGGAAGAAATATGTTGACCCAACTTGGATGCACACTAAATTTTCCAATCAGTCCCATTGAAACTGTACCAGTAAAATTAAAGCCAGGCATGGATGGCCCAAAGGTTAAACAATGGCCATTGACAGAAGAAAAAATAAAAGCATTAACAGAAATTTGTAATGAAATGGAGAAGGAAGGAAAAATTACAAAAATTGGGCCTGACAATCCATATAATACTCCAATATTTGCCATAAAAAAGAAGGACAGTAGTAAGTGGAGAAAATTAGTAGATTTCAGGGAACTCAATAAAAGAACTCAGGATTTTTGGGAAGTTCAATTAGGAATACCACACCCAGCAGGGTTAAAAAAGAAAAAATCAGTAACAGTCCTGGATGTGGGTGATGCATATTTCTCAGTTCCTTTAGATAAAGACTTCAGGAAGTATACTGCATTTACCATACCTAGTGTAAATAATGAGACACCAGGGATTAGATATCAGTACAATGTGCTTCCACAGGGATGGAAAGGATCACCAGCAATATTCCAATATAGCATGACAAAAATCTTAGAGCCTTTTAGAAAACAAAATCCAGACATAGTTATCTATCAATACATGGATGACTTGTATGTAGGATCTGACTTAGAAATAGGACAGCATAGAACAAAAATAGAGGAACTGAGAGAACATCTGTTAAAGTGGGGATTTACCACACCAGACAAGAAACATCAGAAAGAACCTCCATTTCTTTGGATGGGGTATGAACTCCATCCTGACAAA---
>GX12001239
GATGATACAGTATTAGAAGAAGTAAATTTGCCAGGAAAATGGAAACCTAAAATGATAGGAGGAATTGGAGGTTTTATCAAAGTAAGGCAATATGAACAAATACCTATAGAAATTTGTGGAAAAAAGGCTATAGGTACAGTATTAGTGGGACCCACACCTGTCAACATAATTGGAAGAAATATGTTGACCCAGCTTGGATGCACACTAAATTTTCCAATCAGTCCCATTGAAACTGTACCAGTAAAATTAAAGCCAGGAATGGATGGCCCAAAGGTTAAACAATGGCCATTGACAGAAGAGAAAATAAAAGCATTGACGGCAATTTGTGATGAAATGGAGAAGGAAGGAAAAATTACAAAAATTGGGCCTGAGAATCCATATAACACTCCAATATTTGCCATAAAAAAGAAGGACAGTAGTAAGTGGAGAAAATTAGTAGATTTCAGGGAACTCAATAAAAGAACTCAAGATTTTTGGGAAGTTCAATTAGGAATACCACACCCAGCAGGGTTAAAAAAGAAAAAATCAGTGACAGTACTGGATGTGGGGGATGCTTATTTTTCAGTTCCTTTATATGAAGACTTTAGGAAGTATACTGCATTTACCATACCTAGTATAAACAATGAGACACCAGGGATTAGATATCAGTACAATGTGCTGCCACAGGGATGGAAAGGATCACCGGCAATATTCCAGTGTAGCATGACAAAAGTCTTAGAGCCCTTTAGAATAAAAAATCCAGAAATAGTTATTTATCAATACATGGATGACTTGTATGTAGGATCTGATTTAGAAATAGGGCAGCACAGAACAAAAATAGAAGAGCTAAGAAAGCATCTATTGAACTGGGGATTTACTACACCAGATAAAAAGCATCAGAAGGAACCTCCATTCCTTTGGATGGGATATGAACTCCATCCTGACAAA---
>GX12001242
GATGATACAGTATTAGAAGATATAAATTTGCCAGGAAAATGGAAACCAAAAATGATAGGGGGAATTGGAGGTTTTATCAAAGTAAGGCAATATGATCAGATACTTATAGAAATTTGCGGGAAAAAGGCTATAGGTACAGTATTAGTAGGACCTACACCTGTCAACATAATTGGAAGAAATATGTTGACTCAGATTGGTTGTACTTTAAATTTCCCAATTAGTCCTATTGATACTGTACCAGTAACATTAAAGCCAGGAATGGATGGACCAAAGGTCAAACAATGGCCATTGACAGAAGAAAAAATAAAAGCATTAACAGAAATTTGTAAAGAGATGGAAGAGGAAGGAAAAATCTCAAAAATTGGGCCTGAAAATCCATACAATACTCCAGTATTTGCTATAAAGAAAAAGGACAGTACCAAATGGAGGAAATTAGTAGATTTTAGAGAACTCAATAAAAGAACTCAGGACTTTTGGGAAGTTCAATTAGGAATACCGCATCCAGCAGGTTTAAAAAAGAAAAAATCAGTAACAGTACTAGATGTGGGAGATGCATACTTTTCAGTCCCTTTAGATGAAAGCTTTAGAAAATATACTGCATTCACCATACCTAGTATAAACAATGAGACACCAGGAGTCAGATATCAGTACAATGTGCTGCCACAAGGATGGAAAGGATCACCAGCAATATTCCAGAGTAGCATGACAAAAATCTTAGAGCCCTTTAGAATAAAAAATCCAGAAATAGTTATCTATCAATACATGGATGACTTGTATGTAGGATCTGATTTGGAAATAGGGCAGCACAGAATAAAAATAGAGGAACTAAGAGCTCATCTATTAAGCTGGGGATTTACCACACCGGACAAAAAGCATCAGAAGGAACCTCCATTCCTTTGGATGGGATATGAACTCCATCCTGACAGA---
>GX12001410
GATGATACAGTATTAGAAGATATAAATTTGCCAGGAAAATGGAAACCAAAAATGATAGGGGGAATTGGAGGTTTTATCAAAGTAAGACAATATGATCAGATATCTATAGAAATTTGTGGAAAAAAGGCTATAGGTACAGTGTTGGTAGGGCCCACACCTGTCAACATAATTGGACGAAATATGTTGACTCAGCTTGGTTGTACTTTAAATTTCCCAATTAGTCCTATTGACACTGTACCAGTAACATTAAAGCCAGGAATGGATGGACCAAAGGTTAAGCAATGGCCATTGACTGAAGAAAAAATAAAAGCCTTAACAGAAATTTGTGAAGAGATGGAAAAGGAAGGAAAAATTTCAAAAATAGGGCCTGAAAATCCATACAATACTCCAGTATTTGCTATAAAGAAAAAGGACAGCACTAAATGGAGGAAATTAGTGGACTTCAGAGAGCTCAATAAAAGAACTCAGGACTTTTGGGAAGTTCAATTAGGAATACCACATCCAGCAGGTTTAAAAAAGAAAAAATCAGTAACAGTACTAGATGTGGGAGATGCATATTTTTCAGTTCCTTTAGATGAAAGCTTTAGAAAGTATACTGCATTTACCATACCTAGTATAAACAATGAGACACCAGGAATCAGATATCAGTACAATGTGCTGCCACAGGGATGGAAAGGATCACCAGCAATATTCCAATGTAGCATGACAAAAATCTTAGAGCCCTTTAGAATAAAAAATCCAGAAATAGTTATCTATCAATACATGGATGACTTGTATGTAGGATCAGATTTAGAAATAGGGCAGCACAGAACAAAAATAGAGGAGTTAAGAGATCATCTATTGAGATGGGGATTTACTACACCAGATAAAAAACATCAGAAAGAACCTCCATTCCTTTGGATGGGGTATGAACTCCATCCTGACAAA---
>GX12001505
GATGATACAGTATTAGAAGAAATAAATTTACCAGGAAAATGGAAACCAAAAATGATAGGAGGAATTGGAGGTTTTATCAAAGTAAGACAATATGAGCAGATAGTTCTAGAAATTTGTGGAAAAAAGGCTATAGGTACAGTATTAGTGGGACCCACGCCTGTCAACATAATAGGAAGAAATATGTTGACCCAGCTTGGATGCACACTAAATTTTCCAATCAGTCCCATTGAAACTATACCAGTAAAATTAAAGCCAGGCATGGATGGTCCAAAAGTTAAACAATGGCCATTGACAGAAGAAAAAATAAAAGCATTAACAGCAATTTGTGATGAAATGGAGAAGGAAGGAAAAATTACAAAAATTGGGCCTGACAATCCATATAACACTCCAATATTTGCCATAAAAAAGAAGGACAGTAGTAAGTGGAGAAAATTAGTAGATTTCAGGGAACTCAATAAAAGAACACAAGATTTTTGGGAAGTTCAATTAGGAATACCACACCCAGCAGGGTTAAAAAAGAAAAAATCAGTAACAGTCCTGGATGTGGGTGATGCATATTTCTCAGTTCCTTTAGATAAAGACTTCAGGAAGTATACAGCATTTACCATACCTAGTGTAAACAATGAGACACCAGGGATTAGATATCAGTACAATGTGCTTCCACAGGGATGGAAAGGATCACCAGCAATATTCCAATGTAGCATGACAAAAATCTTAGAGCCTTTTAGAAAACAGAATCCAGACATAGTTATCTATCAATACATGGATGACTTGTATGTAGGATCTGACTTAGAAATAGGGCAGCATAGAACAAAAATAGAGGAACTAAGAGAACATCTGTTAAAGTGGGGATTTACCACACCAGACAAGAAACATCAGAAAGAACCTCCATTTCTTTGGATGGGGTATGAACTCCATCCTGACAAA---
>GX12001549
GATGATACAGTATTAGAAGATATAAATTTGCCAGGAAAATGGAAACCAAAAATGATAGGGGGAATTGGAGGTTTTATTAAGGTAAGGCAATATGAGCAGATACTTATAGAAATTTGTGGAAAAAAGGCTATAGGTACAGTATTAGTAGGACCCACGCCTGTCAACATAATTGGACGAAATATGTTGACTCAGCTTGGTTGTACTTTAAATTTCCCAATTAGTCCTATTGACACTGTACCAGTAAAATTAAAGCCAGGAATGGATGGGCCAAGAGTTAAACAATGGCCATTAACAGAAGAAAAAATAAAAGCATTAACAGAAATTTGTAAAGAGATGGAAGAGGAAGGAAAAATCTCAAAAATTGGGCCTGAAAATCCATACAATACTCCAATATTTGCTATAAAGAAAAAGGACAGCACCAAATGGAGGAAATTAGTAGATTTCAGAGAGCTTAATAAAAGAACTCAGGATTTTTGGGAAGTTCAATTAGGAATACCACATCCAGCAGGTTTAAAAAAGAAAAAATCAGTAACAGTACTAGATGTGGGAGATGCATATTTTTCAGTTCCTTTAGATGAAAGCTTTAGAAAGTATACTGCATTCACCATACCTAGTATAAATAATGAGACACCAGGAATCAGATATCAGTACAATGTGCTACCACAGGGATGGAAAGGATCACCAGCAATATTTCAGAGTAGCATGACAAAAATCTTAGAGCCCTTTAGAATAAAAAATCCAGAAATGGTTATTTATCAATACATGGATGACTTGTATGTAGGATCTGATTTAGAAATAGGGCAGCACAGAATAAAAATAGAGGAGCTGAGAGCTCATCTATTGAGCTGGGGATTTACTACACCAGATAAAAAGCATCAGAAGGAACCTCCATTCCTTTGGATGGGATATGAACTCCATCCTGACAAA---
>GX12001554
GATGATACAGTATTAGAAGAGATAAATTTGCCAGGAAAATGGAAACCAAAAATGATAGGGGGAATTGGAGGTTTTATTAAGGTAAGGCAATATGATCAGATACTTATAGAAATTTGTGGAAAAAGGGCTATAGGTACAGTGTTAGTAGGACCCACACCTGTCAACATAATTGGACGAAATATGTTGACTCAGCTTGGTTGTACTTTAAATTTCCCAATTAGTCCTATTGACACTATACCAGTAACATTAAAGCCAGGAATGGATGGACCAAAGGTTAAACAGTGGCCATTGACAGAAGAAAAAATAAAAGCATTAACAGAAATTTGTAAAGAGATGGAAGAGGAGGGAAAAATCTCAAAAATAGGGCCTGAAAATCCATACAATACTCCAGTATTTGCTATAAAGAAAAAGGACAGCACCAAATGGAGGAAATTAGTAGATTTCAGAGAGCTTAATAAAAGAACTCAGGATTTTTGGGAAGTTCAATTAGGAATACCGCATCCGGCAGGTTTAAAAATGAAAAAATCAGTAACAGTACTAGATGTGGGAGATGCATATTTTTCAGTTCCTTTAGATGAAAGCTTTAGAAAGTATACTGCATTCACCATACCTAGTACAAATAATGAGACACCAGGAATCAGATATCAGTACAATGTGCTGCCACAGGGATGGAAAGGATCACCAGCAATATTCCAGAGTAGCATGACAAAAATCTTAGAGCCCTTCAGAACAAAAAATCCAGAAATGGTTATTTATCAATACATGGATGACTTGTATGTAGGATCTGATTTAGAAATAGGGCAGCACAGAATAAAAATAGAAGAGCTGAGAGCTCATCTATTGAGCTGGGGATTTACTACACCAGATAAAAAACATCAGAAGGAACCCCCATTCCTTTGGATGGGATATGAACTCCATCCTGACAGA---
>GX12001595
GATGATACAGTATTAGAAGATATAAATTTGCCAGGAAAATGGAAACCAAAAATGATAGGAGGAATTGGAGGTTTTATCAAAGTAAGGCAATATGATCAGATACTTATAGAAATTTGTGGAAAAAGGGCTATAGGTACAGTGTTAGTAGGACCTACACCTGTCAACATAATTGGACGAAATATGTTGACTCAGATTGGTTGTACTTTAAATTTCCCAATTAGTCCCATTGACACTGTACCAGTAACATTAAAGCCAGGAATGGATGGACCAAAGGTTAAACAGTGGCCATTGACAGAAGAAAAAATAAAAGCATTAACAGAAATTTGTAGGGAAATGGAAGAGGAAGGAAAAATCTCAAAAATTGGACCTGAAAATCCATATAATACTCCAGTATTTGCTATAAAGAAAAAGGACAGCACCAAATGGAGGAAATTAGTAGATTTCAGAGAGCTCAATAAAAGAACTCAGGACTTTTGGGAAGTTCAATTAGGAATACCGCATCCAGCAGGATTAAAAAAGAAAAAATCAGTAACAGTACTAGATGTGGGAGATGCATATTTTTCAGTCCCTTTAGATGAAAGCTTTAGAAAATATACTGCATTCACCATACCTAGTATAAACAATGAGACACCAGGAATCAGATATCAGTACAATGTGCTACCACAGGGATGGAAAGGATCTCCAGCAATATTCCAGTGTAGCATGACAAAAATCTTAGAGCCCTTTAGAAAAAACAATCCAGAAATGGTTATCTATCAATACATGGATGACTTGTACGTAGGATCTGATTTAGAAATAGGGCAGCATAGAACAAAAATAGAAGAGCTAAGAGCTCATCTGTTAAGCTGGGGATTTACTACACCAGACAAAAAGCATCAGAAGGAACCGCCATTTCTTTGGATGGGATATGAACTCCATCCGGACAGG---
>GX12001596
GATGATACAGTATTAGAAGATATAAATTTGCCAGGAAAATGGAAACCAAAAATGATAGGGGGAATTGGAGGTTTTATTAAGGTAAGACAATATGATCAGATACTTATAGAAATTTGTGGAAAAAAGGCTATAGGTACAGTGTTAGTAGGACCCACGCCTGTCAACATAATTGGACGAAACATGTTGACTCAGCTTGGTTGTACTTTAAATTTCCCAATTAGTCCTATTGACACTGTACCAGTAACATTAAAGCCAGGAATGGATGGACCAAAGGTTAAACAGTGGCCATTGACAGAAGAAAAAATAAAAGCATTAACAGAAATTTGTAAAGAGATGGAAGAGGAAGGAAAAATTTCAAAGATTGGGCCTGAAAATCCATACAATACTCCAGTATTTGCTATAAAGAAAAAGGACAGCACCAAATGGAGAAAATTGGTAGATTTCAGAGAGCTTAATAAAAGAACTCAGGATTTTTGGGAAGTTCAATTAGGAATACCGCATCCGGCAGGTTTAAAAAAGAAAAAGTCAGTGACAGTACTAGATGTGGGAGATGCATATTTTTCAGTTCCTTTAGATGAGAGCTTTAGAAAGTATACTGCATTCACCATACCTAGTATAAATAATGAGACACCAGGAATCAGATATCAGTACAATGTGCTGCCACAGGGATGGAAAGGATCACCAGCAATATTCCAGAGTAGCATGACAAAAATCTTAGAGCCCTTTAGAATGAAAAATCCAGAAATAATTATTTATCAATACATGGATGACTTGTATGTAGGATCTGATTTAGAAATAGGGCAGCACAGAATAAAAATAGAAGAGCTGAGAGCTCATCTATTGAGCTGGGGGTTTACTACACCAGATAAAAAGCATCAGAAGGAACCTCCATTCCTATGGATGGGATATAGACTCCAACCTTCCAGA---
>GX12001637
GATGATACAGTATTAGAAGATATAAATTTGCCAGGAAAATGGAAGCCAAAAATGATAGGGGGAATTGGAGGTTTTATTAAGGTAAGGCAATATGATCAGATACCTATAGAAATTTGTGGAAAAAAGGCTATAGGTACAGTGTTAGTAGGACCCACGCCTGTCAACATAATTGGACGAAATATGTTGACTCAGCTTGGTTGTACTTTAAATTTCCCAATTAGTCCTATTGACACTGTACCAGTAACATTAAAGCCAGGAATGGATGGACCAAAGGTTAAACAGTGGCCATTAACAGAAGAAAAAATAAAAGCATTAACAGAAATTTGTAAAGAGATGGAAGAGGAAGGAAAAATTTCAAAAATTGGGCCTGAAAATCCATACAATACTCCAATATTTGCTATAAAGAAAAAGGACAGCACCAAATGGAGGAAATTAGTAGATTTCAGAGAGCTTAATAAAAGAACTCAGGATTTTTGGGAAGTTCAATTAGGAATACCGCATCCGGCAGGATTAAAAAAGAAAAAATCAGTAACAGTACTAGATGTGGGAGATGCATATTTTTCAGTTCCTTTAGATGAAAGCTTTAGAAAGTATACTGCATTCACCATACCTAGTATAAACAATGAGACACCAGGAATCAGATATCAGTACAATGTGCTGCCACAGGGATGGAAAGGATCACCAGCAATATTCCAGAGTAGCATGACAAAAATCTTAGAGCCCTTTAGAATAAAAAATCCAGAAATGATTATTTATCAATACATGGATGACTTGTATGTAGGATCTGATTTAGAAATAGGGCAGCACAGAATAAAAATAGAGGAGCTGAGAGCTCATCTATTGAGCTGGGGATTTACTACACCAGATAAAAAGCATCAAAAGGAACCTCCATTCTTTTGGATGGGATATGAACTCCATCCTGACAGA---
>GX-12-001804
GATGATACAGTATTAGAAGATATAAATTTGCCAGGAAAATGGAAACCAAAAATGATAGGGGGAATTGGAGGTTTTATCAAGGTAAGGCAATATGATCAGATACTTATAGAAATTTGTGGGAAAAAGGCTATAGGTACAGTGTTAGTAGGACCTACACCTGTCAACATAATTGGACGAAATATGTTGACTCAGCTTGGTTGTACTTTAAATTTCCCTATTAGTCCTATTGACACTGTACCAGTAACATTAAAGCCAGGAATGGATGGACCAAAGGTTAAGCAATGGCCATTAACTGAAGAAAAAATAAAAGCCTTAACAGAAATTTGTAAAGAAATGGAAGAGGAAGGGAAAATCTCAAAAATTGGGCCTGAAAATCCATACAATACTCCAGTATTTGCTATAAAGAAAAAGGACAGCACTAAATGGAGGAAATTAGTGGACTTCAGAGAGCTCAATAAAAGAACTCAGGACTTTTGGGAAGTTCAATTAGGAATACCACATCCAGCAGGGTTAAAAAAGAAAAAATCAGTAACAGTACTGGATGTGGGAGATGCATATTTTTCAGTTCCTTTAGATGAAAGCTTTAGAAAATATACTGCATTTACCATACCTAGTATAAACAATGAGACACCAGGAATCAGATATCAGTACAATGTGCTGCCACAGGGATGGAAAGGATCACCAGCAATATTCCAGTGTAGCATGACAAAAATCTTAGAGCCCTTTAGAAGAAAAAATCCAGAAATGGTTATCTATCAATACATGGATGACTTGTATGTAGGATCTGATTTAGAAATAGGGCAGCACAGAACAAAAATAGAGGAACTAAGAAAGCATTTATTGAGCTGGGGGTTTACTACACCAGATAAAAAACATCAGAAGGAACCTCCATTCCTGTGGATGGGATATGAACTCCATCCTGACAAA---
>GX-12-001805
GATGATACAGTATTAGAAGATATAAATTTGCCAGGAAAATGGAGACCAAAAATGATAGGGGGAATTGGAGGTTTTATTAAGGTAAGACAATATGATCAGATACTTATAGAAATTTGTGGAAAAAAGGCTATAGGTACAGTGTTAGTAGGACCTACACCTGTCAACATAATTGGACGAAATATGTTGACTCAGATTGGTTGTACTTTAAATTTCCCAATTAGTCCTATTGACACTATACCAGTAACATTAAAGCCAGGAATGGATGGACCAAAGGTTAAGCAGTGGCCATTAACAGAAGAAAAAATAATAGCATTAACAGAAATTTGTAAAGAAATGGAAAAGGAAGGAAAAATCTCAAAAATTGGACCTGAAAATCCATACAATACTCCAGTATTTGCTATAAAGAAGAAGGACAGCACCAAATGGAGGAAATTAGTAGATTTCAGAGAGCTCAATAAAAGAACTCAGGATTTTTGGGAAGTTCAATTAGGAATACCGCATCCAGCAGGTTTAAAGAAAAAGAAATCAGTAACAGTACTAGATATAGGAGATGCATATTTTTCAGTTCCTTTAGATGAAAGCTTTAGAAAGTATACTGCATTTACCATACCTAGCACCAATAATGAGACACCAGGAATCAGATATCAGTACAATGTGCTGCCACAGGGATGGAAAGGATCACCGGCAATATTCCAGAGTAGCATGACAAAGATCTTAGAACCCTTTAGAATAAAAAATCCAGAAATAGTTATTTACCAATACATGGATGACTTGTATGTAGGCTCTGATTTAGAGATAGGGCAGCACAGAATAAAGATAGAGGAGCTGAGAGCTCATCTATTGAGCTGGGGACTTACTACCCCAGACAAAAAGCATCAGAAGGAACCTCCATTCCTTTGGATGGGATATGAACTCCATCCTGACAGA---
>GX-12-001870
GATGATACAGTATTAGAAGATATAAATTTGCCAGGAAAATGGAAGCCAAAAATGATAGGGGGAATTGGAGGTTTTATTAAGGTAAGACAATATGATCAAATACTTATAGAAATTTGTGGAAAAAAGGCTATAGGTACAGTACTAGTAGGACCCACACCTGTCAACATAATTGGGCGAAATATGTTGACTCAGATTGGTTGTACTTTAAATTTCCCAATTAGTCCTATTGACACTGTACCAGTAAAATTAAAGCCAGGAATGGATGGACCAAAGGTTAAACAGTGGCCATTGACAGAAGAAAAAATAAAAGCATTAACAGAGATTTGTAAAGAAATGGAAGAGGAAGGAAAAATCTCAAAAATTGGCCCTGAAAACCCATACAATACTCCAATATTTGCTATAAAGAAAAAGGACAGCACCAAATGGAGAAAATTAGTAGATTTCAGAGAGCTTAATAAAAGAACTCAGGATTTTTGGGAGGTTCAATTAGGAATACCACATCCGTCAGGTTTAAAGAAGAAAAAATCAGTAACAGTACTAGATGTGGGAGATGCATATTTTTCAGTTCCTTTAGATGAAGACTTTAGAAAGTATACTGCATTCACCATACCTAGTACAAATAATGAGACACCAGGAATCAGATATCAGTACAATGTGCTACCACAGGGATGGAAAGGATCACCAGCAATATTCCAGAGTAGCATGACAAAAATCTTAGAGCCCTTTAGAAAACAAAATCCGGAAATAGTTATTTATCAATACATGGATGATTTGTATGTAGGATCTGATTTAGAAATAGGGCAACATAGAATAAAAATAGAGGAGCTGAGAGCTCATCTATTGAGCTGGGGATTTACTACACCAGATAAAAAGCATCAGAAGGAACCTCCATTCCTTTGGATGGGATATGAACTCCATCCTGACAGA---
>GX-12-001872
GATGATACAGTATTAGAAGATATAAATTTGCCAGGAAAATGGAAGCCAAAAATGATAGGGGGAATTGGAGGTTTTATTAAGGTAAGGCAATATGATCAGATACTTATAGAAATTTGTGGAAAAAAGGCTATAGGTACAGTGTTAGTAGGACCCACGCCTGTCAACATAATTGGACGAAATATGTTGACTCAGATTGGTTGTACTTTAAATTTCCCAATTAGTCCTATTGACACTATACCAGTAACATTAAAGCCAGGAATGGATGGACCAAAGGTTAAACAGTGGCCATTGACAGAAGAAAAAATAAAAGCATTAACAGAAATTTGTAAAGAGATGGAAGAGGAAGGAAAAATCTCAAAAATTGGGCCTGAAAATCCATACAATACTCCAGTATTTGCTATAAAGAAAAAGGACAGCACCAAATGGAGGAAATTAGTAGATTTCAGAGAACTTAATAAAAGAACTCAAGATTTTTGGGAAGTTCAATTAGGAATACCGCATCCAGCCGGTTTAAAAAAGAAAAAATCAGTAACAGTACTAGATATAGGAGATGCATATTTTTCAGTTCCTTTAGATGAAAGCTTTAGAAAGTATACTGCATTCACCATACCTAGTACAAATAATGAGACGCCAGGAATCAGATATCAGTACAATGTGCTGCCACAGGGATGGAAAGGATCACCAGCAATTTTCCAGAGTAGCATGACAAAAATCTTAGAGCCCTTTAGACTAAAAAATCCAGAAATGATTATTTATCAATACATGGATGACTTGTATGTAGGATCTGATTTAGAAATAGGGCAGCACAGAATAAAAATAGAGGAGCTGAGAGCTCATCTATTGAGCTGGGGGTTTACTACACCAGATAAAAAACATCAGAAGGAACCTCCATTCCTTTGGATGGGATATGAACTCCATCCTGACAGA---
>GX-13-004003
GATGATACAGTATTGGAAGAAATAAATTTGCCAGGAAAATGGAAACCAAAAATGATAGGGGGAATTGGAGGTTTTATTAAGGTAAGGCAATATGATCAAATACTTATAGAAATTTGTGGAAGAAAGGCTATAGGTACAGTGTTAGTAGGACCCACGCCTGTCAACATAATTGGACGAAATATGTTGACTCAGCTTGGCTGTACTTTAAATTTCCCAATTAGTCCTATTGATACTGTACCAGTAAAATTAAAGCCAGGAATGGATGGACCAAGGGTTAAACAGTGGCCATTGACAGAAGAAAAAATAAAAGCCTTAACAGAAATTTGTAAAGAGATGGAAGAGGAAGGAAAAATCTCAAAAATTGGGCCTGAAAATCCATACAATACTCCAGTATTTGCTATAAAGAAAAAGGACAGCACCAAGTGGAGGAAATTAGTAGATTTCAGAGAGCTTAATAAAAGAACTCAGGATTTTTGGGAAGTTCAATTAGGAATACCGCATCCGGCAGGTTTAAAAAAGAAAAAATCAGTAACAGTACTAGATGTGGGAGATGCATATTTTTCAGTTCCTTTAGATGAAAGCTTTAGAAAGTACACTGCATTCACCATACCTAGTATAAATAATGAGACACCAGGAATCAGATATCAGTACAATGTACTGCCACAGGGATGGAAAGGATCACCAGCAATATTCCAGTGTAGCATGACAAAAATCTTAGAGCCCTTTAGAAGAAAAAATCCAGAAATGGTTATTTATCAATACATGGATGACTTGTATGTAGGATCTGACTTAGAAATAGGGCAGCACAGAATAAAAATAGAGGAGCTAAGAGCCCATCTATTGAGCTGGGGATTTACTACACCAGACAAAAAGCATCAGAAGGAACCTCCGTTCCTTTGGATGGGATATGAACTCCATCCTGATAGA---
>GX-13-004024
GATGATACAGTATTAGAAGAAATAAATTTGCCAGGAAAATGGAAACCAAAAATGATAGGGGGAATTGGAGGTTTTATTAAAGTAAAGCAATATGATGAAATACTTATAGAAATTTGTGGAAGAAAGGCTATAGGTACAGTGTTGGTAGGACCCACGCCTGTCAACATAATTGGACGAAATATGTTGACTCAGCTTGGTTGTACCTTAAATTTCCCAATTAGTCCTATTAGCACTGTACCAGTAACATTAAAGCCAGGAATGGATGGACCAAAGGTTAAACAGTGGCCATTGACAGAAGAAAAAATAAAAGCATTAACAGAAATTTGTAAAGAGATGGAAGAAGAAGGAAAAATCTCAAAAATTGGGCCTGAAAATCCATACAATACTCCAGTATTTGCTATAAAGAAAAAGGACAGCACCAAATGGAGGAAGTTAGTAGATTTCAGAGAGCTTAATAAAAGAACTCAGGATTTTTGGGAAGTTCAATTAGGAATACCGCATCCGGCAGGTTTAAAAAAGAAAAAATCAGTAACAGTACTAGATGTGGGAGATGCATATTTTTCAGTTCCTCTAGATGAAAGCTTTAGAAAGTATACTGCATTCACCATACCTAGTACAAATAATGAGACACCAGGAATCAGATATCAGTACAATGTGCTGCCACAGGGATGGAAAGGATCACCAGCAATATTCCAGAGTAGCATGACAAAAATCTTAGAGCCCTTTAGAACAAAAAATCCAGAAATGATTATTTATCAATACATGGATGACTTGTATGTAGGATCTGATTTAGAAATAGGGCAGCACAGAATAAAAATAGAGGAGCTAAGAGCTCATCTATTGAGCTGGGGATTTACCACACCAGATAAAAAGCATCAGAAGGAACCTCCATTCCTTTGGATGGGATATGAACTCCATCCTGACAGA---
>GX-14-000050
GATGATACAGTATTAGAAGAAATAAATTTGCCAGGAAAATGGAAACCAAAAATGATAGGGGGAATTGGAGGTTTTATTAAGGTAAAGCAATATGATCAGATACTTATAGAAATTTGTGGAAAAAAGGCTATAGGTACAGTGTTAGTAGGACCCACGCCTGTCAACATAATTGGACGGAATATGTTGACTCAGATTGGTTGTACTTTAAATTTCCCAATTAGTCCTATTGACACTGTACCAGTAACATTAAAGCCAGGAATGGATGGACCAAAGGTTAAACAGTGGCCATTGACAGAAGAAAAAATAAAAGCATTAACAGAAATTTGTAAGGAGATGGAAGAGGAAGGAAAAATCTCAAAAATTGGGCCTGAAAATCCATACAATACTCCAGTATTTGCTATAAAGAAAAAGGACGGCACCAAATGGAGGAAATTAGTAGACTTCAGAGAACTTAATAAAAGAACTCAGGATTTTTGGGAAGTTCAATTAGGAATACCACATCCGGCAGGTTTAAAAAAGAAAAAATCAGTAACAGTACTAGATGTGGGAGATGCATATTTTTCAGTTCCTTTACATGAAAGTTTTAGAAAGTATACTGCATTCACCATACCTAGCATAAATAATGAGACACCAGGAATCAGATATCAGTACAATGTGCTGCCACAGGGGTGGAAAGGATCACCAGCAATATTCCAGAGTAGCATGACAAGAATCTTAGAGCCCTTTAGAATAAAAAACCCAGAAATAATTATTTATCAATACATGGATGACTTGTATGTGGGATCTGATTTAGAGATAGGGCAGCACAGAATAAAAATAGAGGAGCTGAGAGCTCATCTATTGAGCTGGGGATTTACTACACCAGATAAAAAGCATCAGAAGGAACCTCCATTCCTTTGGATGGGATATGAACTCCATCCTGACAGA---
>GX-14-001130
GATGATACAGTATTAGAAGAGATAAACTTGCCAGGAAAATGGAAACCAAAAATGATAGGGGGAATTGGAGGTTTTATTAAGGTAAGGCAATATGATCAGATACTTATAGAAATTTGTGGAAAAAAGGCTATAGGAACAGTGTTAGTAGGACCCACGCCTGTCAACATAATTGGACGAAATATGTTGACTCAGCTTGGTTGTACTTTAAATTTCCCAATTAGTCCTATTGACACTGTACCAGTAGCATTAAAGCCAGGAATGGATGGACCAAAGGTTAAACAGTGGCCATTGACAGAAGAAAAAATAAAAGCATTAACAGAAATTTGTAAAGAGATGGAAGAGGAAGGAAAAATCTCAAAAATTGGGCCTGAAAATCCATACAATACTCCAGTATTTGCTATAAAGAAAAAGGATAGTACCAAATGGAGGAAATTAGTAGATTTTAGAGAGCTTAATAAAAGAACTCAGGATTTTTGGGAAGTTCAATTAGGAATACCGCATCCGGCAGGTTTAAAAAAGAAAAAATCAGTAACAGTACTAGATGTGGGAGATGCATATTTTTCAGTTCCTTTAGATGAAAGCTTTAGAAAGTATACTGCATTCACCATACCTAGTACAAATAATGAGACACCAGGAATCAGATATCAGTACAATGTGCTGCCACAGGGATGGAAAGGATCACCAGCAATATTCCAGAGTAGCATGACAAAAATCTTAGAGCCCTTTAGAATAAAAAATCCAGACATAGTTATTTATCAATACATGGATGACTTGTATGTAGGATCTGATTTAGAAATAGGGCAGCACAGAATAAAAATAGAGGAGCTGAGAGCTCATCTATTGAGCTGGGGATTTACTACACCAGATAAAAAGCATCAGAAGGAACCTCCATTCCTTTGGATGGGATATGAACTCCATCCTGACAGA---
>GX-14-001230
GATGATACAGTATTAGAAGACATGAATTTGCCAGGGAAATGGAAACCAAAAATGATAGGGGGAATTGGAGGGTTTATCAAAGTAAGACAGTATGAACAGATACCCATAGAAATTTGTGGACATAAAGTTATAGGTACAGTATTAGTAGGACCTACACCTGTCAACATAATTGGAAGGAATCTGTTGACTCAGCTTGGTTGTACTTTAAATTTTCCAATCAGTCCTATTGAAACTGTACCAGTAAAACTAAAGTCAGGAATGGATGGCCCAAAGGTTAAACAATGGCCATTGACAAAAGAGAAAATAGAAGCATTAACAGCAATTTGTGATGAAATGGAAAAGGAAGGAAAAATTACAAAAATTGGGCCTGAAAATCCATACAACACTCCAATATTTGCCATAAAAAAGAAAGACAGTACTAAGTGGAGAAAATTAGTAGATTTCAGGGAACTCAATAAAAGAACTCAAGATTTTTGGGAAGTTCAATTAGGAATACCACACCCAGCAGGATTAAAAAAGAAAAAATCAGTGACAGTGCTGGATGTGGGAGACGCATATTTTTCAGTTCCTCTATATGAAGACTTCAGGAAATATACTGCATTCACCATACCTAGTATAAACAATGAAACACCAGGGATCAGGTATCAGTACAATGTACTTCCACAGGGATGGAAAGGATCACCAGCAATATTTCAAAGTAGCATGACAAAAATCTTAGAGCCTTTTAGAAAACAAAATCCAGACATAGTCATCTATCAATACATGGATGATTTGTATGTAGGATCTGACTTAGAGATAGGACAGCATAGAGCAAAAATAGAGGAACTGAGACAACATTTGTTCAGGTGGGGATTTACCACACCAGACAAGAAACATCAGAAAGAACCTCCATTTCTTTGGATGGGGTATGAACTCCATCCTGACAAA---
>GX-14-001312
GATGATACAGTATTAGAAGACATGAATTTGCCAGGGAAATGGAAACCAAAAATGATAGGGGGAATTGGGGGTTTTATCAAAGTAAGACAATATGAACAGATACCCATAGAAATCTGTGGACACAAAGCTGTAGGTACAGTATTAGTGGGACCTACACCTGTCAACATAATTGGAAGAAATCTGCTGACCCAGCTTGGTTGCACTTTAAATTTTCCAATCAGTCCCATTGAAACTGTACCAGTAAAATTAAAGCCAGGAATGGATGGCCCAAAGGTTAAACAATGGCCATTGACAGAAGAAAAAATAAAGGCATTAACGGCAATTTGTGATGAAATGGAGAAGGAAGGAAAAATTACAAAAATTGGGCCTGACAATCCATATAACACTCCAATATTTGCCATAAAAAAGAAGGACAGTACTAAGTGGAGAAAATTAGTAGATTTCAGGGAACTCAATAAAAGAACTCAAGATTTTTGGGAAGTTCAATTAGGCATACCACACCCAGCAGGATTAAAAAAGAAAAGGTCAGTAACAGTACTGGATGTGGGAGATGCATATTTTTCAGTTCCTTTATATGAAGATTTCAGGAAGTATACTGCATTCACCATACCTAGTATAAACAATGAAACACCAGGAGTTAGGTATCAGTACAATGTACTTCCACAGGGATGGAAAGGATCACCAGCAATATTCCAAAGTAGCATGACAAAAATCTTAGAACCTTTTAGAAGACAAAATCCAGACATAGTTATCTATCAATACATGGATGATTTATATGTAGGATCTGACTTAGAAATAGGGCAGCATAGAACAAAAATAGAGGAACTGAGACAACATCTGTTGAGGTGGGGATTTACCACACCAGATAAGAAGCATCAGAAAGAACCTCCATTTCTTTGGATGGGGTATGAACTCCATCCGGACAAA---
>GX-14-001334
GATGATACAGTGTTAGAAGAAATAGATTTGCCAGGAAAATGGAAACCAAAAATGATAGGGGGAATTGGAGGTTTTATTAAAGTAAGGCAATATGATCAGATACTTATAGAAATTTGTGGAAGAAAAGCTATAGGTACAGTGTTAGTAGGACCCACGCCTGTCAACATAATTGGGCGAAATCTGTTGACTCAGCTTGGTTGTACTTTAAATTTCCCAATTAGTCCTATTGACACTGTACCAGTAACATTAAAGCCAGGAATGGATGGACCAAAGGTTAAACAGTGGCCATTGACAGAAGAAAAAATAAAAGCATTAACAGAAATTTGTAAAGAGATGGAAGAGGAAGGAAAAATCTCAAAAATCGGGCCTGAAAATCCATATAATACTCCAGTATTTGCTATAAAGAAAAAGGACAGCACCAAATGGAGGAAATTATTAGATTTCAGAGAACTTAATAAAAGAACTCAGGATTTTTGGGAAGTTCAATTAGGAATACCGCATCCGGCAGGTTTAAAAAAGAAAAAATCAATAACAGTACTAGACGTGGGAGATGCATATTTTTCAGTTCCTTTAGATGAAAATTTTAGAAAGTATACTGCATTCACCATACCTAGTATAAATAATGAGACACCAGGAATCAGATATCAGTACAATGTGCTGCCACAGGGATGGAAAGGATCGCCAGCAATATTCCAGAGTAGCATGATAAAAATCTTAGAGCCCTATAGAAAGAAAAATCCAGAAATGATTATTTATCATTACATGGATGATTTGTATGTAGGATCTGATTTAGAAATAGGGCAGCACAGGATAAAAATAGAGGAGCTGAGAGCTCATCTATTGAGCTGGGGATTTACTACACCAGATAAAAAGCATCAGAAGGAACCTCCATTCCTTTGGATGGGATATGAACTCCATCCTGACAAA---
>GX-14-001394
GATGATACAGTATTAGAAGACATGAATTTGCCAGGGAAATGGAAACCAAAAATGATAGGGGGAATTGGAGGTTTTATCAAAGTAAGACAGTATGAACAGATACCCATAGAAATTTGTGGACATAAAGCTATAGGTACAGTATTAGTAGGACCTACACCTGTCAACATAATTGGAAGAAATCTGTTGACTCAGCTTGGTTGTACTTTAAATTTTCCAATCAGTCCTATTGAAACTGTACCAGTAAAACTAAAGCCAGGAATGGATGGCCCAAAGGTTAAACAATGGCCATTGACAAAAGAGAAAATAGAAGCATTAACAGCAATTTGTACTGAAATGGAGAAGGAAGGAAAAATTACAAAAATTGGGCCTGAAAATCCATACAACACTCCAATATTTGCCATAAAAAAGAAAGACAGTACTAAGTGGAGAAAATTAGTAGATTTCAGGGAACTCAATAAAAGAACTCAAGATTTTTGGGAAGTTCAATTAGGAATACCACACCCAGCAGGATTAAAAAAGAAAAAATCAGTGACAGTGCTGGATGTGGGGGATGCATATTTTTCAGTTCCTTTACATGAAGACTTCAGAAAATATACTGCATTCACCATACCTAGTACAAACAATGAAACACCAGGGATTAGGTATCAGTACAATGTACTTCCACAGGGATGGAAAGGATCACCAGCGATATTTCAAAGTAGCATGACAAAAATCTTAGAGCCTTTTAAAAAACAAAATCCAGACATAGTCATTTATCAATACATGGATGATTTGTATGTAGGATCTGACTTAGAGATAGGGCAGCATAGAACAAAAATAGAGGAACTGAGACAACACTTGTTGAGGTGGGGATTTACCACACCAGACAAAAAACATCAGAAAGAACCTCCATTTCTTTGGATGGGGTATGAACTCCATCCTGACAAA---
>GX-14-001502
GATGATACAGTATTAGAAGACATGGATTTGCCAGGGAAATGGAAACCAAAAATGATAGGGGGAATTGGAGGTTTTATCAAAGTAAGACAGTATGAGCAGATACCCGTAGAAATATGTGGACATAAAGCTATAGGTACAGTATTAGTAGGACCTACACCTGTCAACATAATTGGAAGAAATCTGTTGACTCAACTTGGTTGTACTTTAAATTTTCCAATCAGTCCTATTGAAACTGTACCAGTAAAACTAAAGCCAGGAATGGATGGCCCAAAGGTTAAACAATGGCCATTGACAAAAGAAAAAATAGAAGCATTAACAGCAATTTGTGATGAAATGGAAAAGGAAGGAAAAATTACAAAAATCGGGCCTGAAAATCCATACAACACTCCAATATTTGCCATAAAAAAGAAAGACAGTACTAAATGGAGAAAATTAGTAGATTTCAGGGAACTCAATAAAAGAACTCAAGATTTTTGGGAAGTTCAATTAGGAATACCACACCCAGCAGGATTAAAAAAGAAAAGATCAGTGACAGTGCTGGATGTGGGAGATGCATATTTTTCAGTTCCTTTATATGAAGATTTCAGGAAATATACTGCATTCACCATACCTAGTATAAACAATGAAACACCAGGGATTAGGTATCAGTACAATGTACTTCCACAGGGATGGAAAGGATCACCAGCAATATTTCAAAGTAGCATGACAAAAATCTTAGAGCCTTTTAAAGAACAAAATCCGGACATAGTCATCTATCAATACATGTATGATTTGTATGTAGGATCTGACTTAGAGATAGGGCAACATAGAACAAAAGTAGAGGAACTGAGACACCATTTGTTGAAGTGGGGATTTACCACACCAGACAAGAAACATCAGAAAGAACCTCCATTTCTTTGGATGGGGTATGAACTCCATCCTGATAAA---
>GX-14-001647
GATGATACAGTATTAGAAGAAATAAATTTGCCAGGAAAATGGAAACCAAAAATGATAGGGGGAATTGGAGGTTTTATCAAAGTAAGGCAATATGATCAGATATCTATAGAAATTTGTGGAAAAAAGGCTATAGGTACAGTATTAGTAGGACCTACACCTGTCAACATAATTGGACGAAATATGTTGACTCAGATTGGTTGTACTTTAAATTTCCCAATTAGTCCTATTGACACTGTACCAGTAACATTAAAACCAGGAATGGATGGACCAAAGGTTAAGCAGTGGCCATTAACTGAAGAAAAAATAAAAGCCTTAACAGAAATTTGTACAGAGATGGAAAAGGAAGGAAAAATCTCAAAAATTGGGCCTGAAAATCCATACAATACTCCAGTATTTGCTATAAAGAAAAAGGACAGCACTAAATGGAGGAAATTAGTAGACTTCAGAGAGCTCAATAAAAGAACTCAAGACTTTTGGGAAGTTCAATTAGGAATACCGCATCCAGCAGGTTTAAAAAAGAAAAAATCAGTAACAGTACTAGATGTGGGAGATGCATATTTTTCAGTTCCTTTAGATGAAAGCTTTAGAAAGTATACTGCATTTACCATACCTAGTATAAATAATGAGACCCCAGGAATCAGATATCAGTACAATGTGCTGCCACAGGGATGGAAAGGATCACCAGCAATATTCCAGTGTAGCATGACAAAAATCTTAAAGCCCTTTAAAATAAAAAATCCAGAAATGGTTATTTATCAATACATGGATGACTTGTATGTAGGATCTGATTTAGAAATAGAGCAGCACAGAGCAAAAGTAGAGGAGCTAAGAAGTCATCTATTGAGCTGGGGATTTACTACACCAGATAAAAAGCATCAGAAGGAACCTCCATTCCTTTGGATGGGATATGAACTCCATCCTGACAAA---
>GX-14-001902
GATGATACAGTATTAGAAGACATGGATTTGCCAGGGAAATGGAAACCAAAAATGATAGGGGGAATTGGAGGCTTTATCAAAGTAAGACAGTATGAACAAATACCCATAGAAATTTGTGGACATAAAGCTATAGGTACAGTATTAGTAGGACCTACACCTGTCAACATAATTGGAAGAAATCTGTTGACTCAGCTTGGTTGTACTTTAAATTTTCCAATCAGTCCTATTGAAACTGTACCAGTAAAACTAAAGCCAGGAATGGATGGCCCAAAGGTTAAACAATGGCCATTGACAAAAGAAAAAATAGAAGCATTAACAGCAATTTGTGATGAAATGGAAAAGGAAGGAAAAATTACAAAAATTGGGCCTGAAAATCCATACAACACTCCATTATTTGCCATAAAAAAAAAAAACAGTACTAAGGGAAAAAAATTATTAAATTTCAGGAAACTCATTAAAAAAACTCAAAATTTTTGGAAAGTTCAATTAGGAATACCACACCCAGCAGGATTAAAAAAAAAAAAGTCATTGACAGTGCTGGATGTGGGGAATGCTTATTTTTCAGTTCCTTTACATGAAAACTTCAGGAAATATACTGCATTCACCATACCTAGTACAAACAATGAGACCCCAGGGATTAGGTATCAGTATAATGTACTTCCACAGGGATGGAAAGGATCACCAGCAATATTTCCAAGTAGCATGACAAAAATCTTAGAGCCTTTTAAAAAACAAAATCCAGACTTAGTCATCTATCAATACATGGATGATTTGTATGTAGGATCTGACTTAGAGATAGGGCAGCATAGAACAAAAATAGAGGAACTGAGACAACATCTGTTGAGGTGGGGATTTACCACACCAGACAAGAAACATCAGAAAGAACCTCCATTTCTTTGGATGGGGTATGAACTCCATCCTGACAAA---
>GX-14-001990
GATGATACAGTATTAGAAGAGATAAATTTGCCAGGAAAATGGAAACCAAAAATGATAGGGGGAATTGGAGGTTTTATTAAGGTAAGACAATATGAGGAGATACCTATAGAAATTTGTGGAAAAAAGGCTATAGGTACAGTATTAGTGGGACCCACGCCTGTCAACATAATTGGACGAAATATGTTGACTCAGCTTGGTTGTACTTTAAATTTCCCAATTAGTCCCATTGAAACTGTACCAGTAAAATTAAAGCCAGGAATGGATGGACCAAAGGTTAAACAGTGGCCATTGACAGAAGAAAAAATAAAAGCATTAACAGAAATTTGTAAAGAGATGGAAGAGGAAGGAAAAATTTCAAAAATTGGGCCTGAAAATCCATACAATACTCCAATATTTGCTATAAAGAAAAAGGACAGCACCAAATGGAGGAAATTAGTAGATTTCAGAGAGCTTAATAAAAGAACTCAGGATTTTTGGGAAGTTCAATTAGGAATACCGCATCCAGCAGGTTTAAAAAAGAAAAAATCAGTAACAGTACTAGATGTGGGAGATGCATATTTTTCAGTTCCTTTAGATGAAAGTTTTAGAAAGTATACTGCATTCACCATACCTAGTATAAATAATGAGACCCCAGGAATCAGATATCAGTACAATGTGCTGCCACAGGGATGGAAAGGATCACCAGCAATATTCCAGAGTAGCATGACAAAAATCTTAGAGCCCTTTAGACTAAAAAATCCAGAAATGATTATTTATCAATACATGGATGACTTGTATGTAGGATCTGATTTAGAAATAGAGCAGCACAGAAGAAAAATAGAAGAGCTGAGAGCTCATCTATTGAGCTGGGGGTTTACTACACCAGATAAAAAGCATCAGAAGGAACCTCCATTTCTTTGGATGGGATATGAACTCCATCCTGACAGA---
>GX-14-001992
GATGATCCAGTATTAGAAGAAATGAATTTGCCAGGGAAATGGAAACCAAAAATGATAGGGGGGATTGGAGGTTTTATCAAAGTAAGACAGTATGAACAGATACCCATAGAAATCTGTGGACACAAAGCTATTGGTACAGTATTAATAGGACCTACACCTGTCAACATAATTGGAAGAAATCTGTTGACTCAGCTTGGTTGCACTTTAAATTTTCCAATCAGTCCTATTGAAACTGTACCAGTAAAATTAAAGCCAGGAATGGATGGCCCAAAGGTTAAACAATGGCCATTGACAGAAGAGAAAATAAAAGCATTAACAGAAATTTGTGATGAAATGGAGAAAGAAGGTAAAATTACAAAAATTGGGCCTGAAAATCCATATAACACTCCAATATTTGCCATAAAGAAGAAGGACAGTACTAAGTGGAGAAAGTTAGTAGATTTTAGAGAACTTAATAAAAGAACTCAAGATTTTTGGGAAGTTCAATTAGGAATACCACACCCAGCAGGGTTAAAAAAGAAAAAATCAGTAACAGTACTGGATGTGGGGGATGCATATTTTTCAGTTCCTTTGCATGAAGACTTCAGGAAATATACTGCATTCACCATACCTAGTATAAACAATGAAACACCAGGGATTAGGTATCAGTACAATGTACTTCCACAGGGATGGAAAGGATCACCAGCAATATTCCAAAGTAGCATGACAAAAATCTTAGAGCCCTTTAGAAAACAAAATCCAGAAATGGTTATCTATCAATACATGGATGATTTGTATGTAGGATCTGACTTAGAGATAGGGCAACATAGAGCAAAAATAGAGGAACTGAGACAACATTTATTGAAGTGGGGGTTTACCACACCAGACAAGAAACATCAGAAAGAACCTCCATTTCTTTGGATGGGGTATGAACTCCATCCTGACAAA---
>GX-14-002071
GATGATACAGTATTAGAAGATGATATAAATTTGCCAGGAAAATGGAAACCAAAAATGATAGGGGGAATTGGAGGTTTTATTAAGGTAAGGCAATATGATCAGATAAATATAGAAATTTGTGGAAAAAAGGCTATAGGTACAGTATTAGTAGGACCCACGCCTGTCAACATAATTGGACGAAATATGTTGACTCAGCTTGGTTGTACTTTAAATTTCCCAATTAGTCCTATTGAAGTTGTACCAGTAAAATTAAAGCCAGGAATGGATGGACCAAAGGTTAAACAGTGGCCATTGACAGAAGAAAAAATAAAAGCATTAACAGAAATTTGTAAAGAGATGGAAGAGGAAGGAAAAATCTCAAAAATCGGGCCTGAAAATCCATACAATACTCCAGTATTTGCTATAAAGAAAAAGGACAGTACCAAATGGAGGAAATTAGTAGATTTCAGAGAGCTTAATAAAAGAACTCAGGATTTTTGGGAAGTTCAATTAGGAATACCGCATCCAGCAGGTTTAAAAAAGAAAAAATCAGTAACAGTACTAGATGTGGGAGATGCATATTTTTCAGTTCCTTTAGATGAAAGTTTTAGAAAGTATACTGCATTCACCATACCTAGTATAAATAATGAGACACCAGGAATCAGATATCAGTACAATGTGCTGCCTCAGGGATGGAAAGGATCACCAGCAATATTCCAAAGTAGTATGACAAAAATCTTAGAGCCCTTTAGAATAAAAAATCCAGAAATAATTATTTATCAATATATGGATGACTTGGATGTGGGATCTGATTTAGAAATAGGGCAGCACAGAATAAAAATAGAGGAGCTAAGAGCTCATCTATTGAGCTGGGGATTTACTACACCAGATAAAAAGCATCAGAAGGAACCTCCATTCCTTTGGATGGGATATGAACTCCATCCTGACAGA
>GX-14-002072
GATGATACAGTATTAGAAGAAATAAATTTGCCAGGAAAATGGAAACCAAAAATGATAGGGGGAATTGGAGGATTTATTAAGGTAAGGCAATATGATCAGATAACTATAGAAATTTGTGGAAGAAAGGCTACAGGTACAGTGTTAGTAGGACCCACGCCTGTCAACATAATTGGACGAAATATGTTGACTCAGCTTGGTTGTACTTTAAATTTCCCAATTAGTCCTATTGACACTATACCAGTAACATTAAAGCCAGGAATGGATGGACCAAAGGTTAAACAGTGGCCATTGACAGAAGAAAAAATAAAAGCATTAACAGAAATTTGTAAAGAAATGGAAGAGGAAGGAAAAATCTCAAAAATTGGGCCTGAAAATCCATACAATACTCCAGTATTTGCTATAAAGAAAAAGGACAGCACCAAATGGAGGAAATTAGTAGATTTCAGAGAGCTTAATAAAAGAACTCAGGATTTTTGGGAAGTTCAATTAGGAATACCACATCCGGCAGGTTTAAAGAAAAAGAAATCAATAACAGTACTAGACGTGGGAGATGCATATTTTTCAGTTCCTTTAGATGAAAGTTTTAGAAAGTATACTGCATTCACCATACCTAGTATAAATAATGAGACACCAGGAATCAGATATCAGTACAATGTACTGCCACAGGGATGGAAAGGATCGCCAGCAATATTCCAGAGTAGCATGACAAAAATCTTAGAGCCCTTTAGAATAAAAAATCCAGAACTAATTATTTATCAATACATGGATGACTTGTATGTAGGATCTGATTTAGAAATAGGGCAGCACAGAATAAAAGTAGAGGAGCTAAGAGCTCATCTATTGAGCTGGGGATTTACTACACCAGATAAAAAGCATCAGAAGGAACCTCCATTCCTTTGGATGGGATATGAACTCCATCCTGACAAA---
>GX-14-002073
GATGATACAGTACTAGAAGACATGGATTTGCCAGGGAAATGGAAACCAAAAATGATAGGGGGAATTGGAGGTTTTATCAAAGTAAGACAGTATGAACAGATACCTATAGAAATTTGTGGACATAAAGCTATAGGTACAGTATTAGTAGGACCTACACCTGTCAACATAATTGGAAGAAATCTGTTGACTCAACTTGGTTGTACTTTAAATTTTCCAATCAGTCCTATTGAAACTGTACCAGTAAAACTAAAGCCAGGAATGGATGGCCCAAAGGTTAAACAATGGCCCTTGACAAAAGAAAAAATAGAAGCATTAATAGCAATTTGTGATGAAATGGAAAAGGAAGGAAAAATTACAAAAATTGGGCCTGAAAACCCATACAACACTCCAATATTTGCCATAAAAAAGAAAGACAGTACTAAGTGGAGAAAATTAGTAGATTTCAGGGAACTCAATAAAAGAACTCAAGATTTTTGGGAAGTTCAATTAGGAATACCACACCCAGCAGGATTAAAAAAGAAAAAATCAGTGACAGTGCTGGATGTGGGGGATGCATATTTTTCAGTTCCTTTATATGAAGATTTCAGGAAATATACTGCATTCACCATACCTAGTATGAACAATGAAACACCAGGGATTAGGTATCAGTACAATGTACTGCCACAGGGATGGAAAGGATCACCAGCAGTATTTCAAAGTAGCATGACAAAAATCTTAGAGCCTTTTAGAAAACAAAATCCAGACATAGTCATCTATCAATACATGGATGATTTGTATGTAGGATCTGACTTAAAGATAGGGCAGCATAGAACAAAAATAGAGGAACTGAGACAACATTTGCTGAGGTGGGGATTTACCACACCAGACAAGAAACATCAGAAAGAACCTCCATTTCTTTGGATGGGGTATGAACTCCATCCTGACAAA---
>GX-14-002328
GATGATCCAGTTTTGGAAGAAATGAATTTGCCAGGGAAATGGAAACCAAGAATGATAGGGGGAATTGGAGGTTTTATCAAAGTAAGACAGTATGAGCAGGTACCCATAGAAATCTGTGGACATAGAGCTATAGGTACAGTATTAATAGGACCTACACCTGTCAACATAATTGGAAGAAATATGTTGACTCAGCTTGGTTGTACTTTAAATTTTCCAATCAGTCCTATTGACACTGTACCAGTAAGATTAAAGCCAGGAATGGATGGCCCAAAGGTTAAACAATGGCCATTGACAACAGAAAAAATAGAAGCATTAACAGCAATTTGTGATGAAATGGAAAAGGAAGGAAAAATTACAAAGATTGGGCCTGAAAATCCATACAACACTCCAATATTCGCTATAAAAAAGAAAGACAGTACTAAGTGGAGAAAATTAGTAGATTTCAGGGAACTCAATAAAAGAACTCAAGATTTTTGGGAAGTTCAATTAGGAATACCACACCCAGCAGGATTAAAAAAGAAGAAATCAGTGACAGTGCTGGATGTGGGGGATGCATATTTTTCAGTTCCTCTATATGAAGACTTCAGGAAATATACTGCATTCACCATACCTAGTATAAACAATGAAACACCAGGGATTAGGTATCAGTACAATGTACTTCCACAGGGATGGAAAGGATCACCAGCAATATTTCAAAGTAGCATGACAAAAATCTTGGAGCCTTTTAGAAAACAAAATCCAGACATAGTCATCTATCAATACATGGATGATTTGTATGTAGGATCTGACTTAGAGATAGGGCAGCATAGAGTAAAAATAGAGGAACTGAGACAACATTTGTTGAAGTGGGGATTTACCACACCAGACAAGAAACATCAGAAAGAACCTCCCTTTCTTTGGATGGGGTATGAACTCCATCCTGAC------
>GX-14-002550
GATGCCCCAGTTTTGGAAGACATGNATTTGCCAGGGAAATGGAAACCAAAAATGATAGGGGGAATTGGAGGTTTTATCAAAGTAAGACAGTATGACCAGATACCCATAGAAATCTGTGGACAGAGAGCTATAGGTACAGTATTAGTAGGACCTACACCTGTCAACATGATTGGAAGAAATCTGTTGACTCAGATTGGTTGTACTTTAAATTTTCCAATCAGTCCTATTGAAACTGTACCAGTAAAACTAAAGCCAGGAATGGATGGCCCAAAGGTTAAACAATGGCCATTGACAAAAGAGAAAATAGAAGCATTAACAGCAATTTGTGATGAAATGGAAAAGGAAGGAAAAATTACAAAAATTGGGCCTGAAAATCCATACAACACTCCAATATTTGCCATAAAAAAGAAAGACAGTACTAAGTGGAGAAAATTAGTAGATTTCAGGGAACTCAATAAAAGAACTCAAGATTTTTGGGAAGTTCAATTAGGAATACCACACCCAGCAGGATTAAAAAAGAAAAAATCAGTGACAGTGCTGGATGTGGGGGATGCATATTTTTCAGTTCCTTTAGATGAAGACTTCAGGAAGTATACTGCATTCACCATACCTAGTATAAACAATGAAACACCAGGGATTAGGTATCAGTACAATGTACTTCCACAGGGATGGAAAGGATCACCAGCAATATTTCAAAGTAGCATGACAAAAATCTTAGAGCCTTTTAGAAAACAAAATCCAGACATAGTCATCTATCAATACATGGATGATTTGTATGTAGGATCTGACTTAGAAATAGGGCAGCATAGAACAAAAATAGAGGAACTGAGACAACATTTGTTGAGGTGGGGATTTACCACACCAGACAAAAAACATCAGAAAGAACCTCCATTTCTTTGGATGGGGTATGAACTCCATCCTGACAAA---
>GX-14-002551
GATGATACAGTATTAGAAGAAATAGACTTGCCAGGAAGGTGGAAACCAAAAATGATAGGGGGAATTGGAGGTTTTATCAAAGTAAGACAATATGAGCAGATACTTATAGAAATTTGTGGAAAAAAGGCTGTAGGTACAGTGTTAGTAGGACCCACGCCTGTCAACATAATTGGACGAAATATGTTGACTCAGCTTGGTTGTACTTTAAATTTCCCAATTAGTCCTATTGACACTGTACCAGTAAAATTAAAGCCAGGAATGGATGGACCAAAAGTTAAACAGTGGCCATTGACAGAAGAAAAAATAAAAGCATTAACAGAAATTTGTAAGGAGATGGAAGAGGAAGGAAAAATCTCAAAAATTGGGCCTGAAAATCCATACAATACTCCAGTATTTGCTATAAAGAAAAAGGACAGTACCAAATGGAGGAAATTAGTAGATTTCAGAGAGCTTAATAAAAGAACTCAGGATTTTTGGGAAGTTCAATTAGGGATACCGCATCCGGCAGGTTTAAAAAAGAAAAAATCAGTAACAGTACTAGATATAGGAGATGCATATTTTTCAGTTCCTTTAGATGAAAGCTTTAGAAAGTATACCGCATTCACCATACCTAGTACAAATAATGAGACACCAGGAATCAGATATCAGTACAATGTGCTGCCACAGGGATGGAAAGGATCACCAGCAATATTCCAGAGTAGCATGACAAAAATCTTAGAGCCCTTTAGAATAAAAAATCCAGAAATGGTTATTTATCAATACATGGATGACTTGTATGTAGGATCTGATTTAGAAATAGGGCAGCACAGAATAAAAATAGAGGAGCTGAGAGCTCATCTATTAAGCTGGGGATTTACTACACCAGATAAAAAGCATCAGAAGGAACCTCCATTCCTTTGGATGGGATATGAACTCCATCCT---------
>GX-14-002605
GATGATACAGTGTTAGAAGATATAAATTTGCCAGGAAAATGGAAACCAAAAATGATAGGGGGAATTGGAGGTTTTATTAAGGTAAAACAATATGATCAGATACTTATAGAAATTTGTGGAAAAAAGGCTATAGGTACAGTATTAGTAGGACCCACGCCTGTCAACATAATTGGACGAAATATGTTGACTCAGATTGGTTGTACTTTAAATTTCCCAATAAGTCCTATTGAAGTTGTACCAGTAAAATTAAAGCCGGGAATGGATGGACCAAAGGTTAAACAGTGGCCATTGACAGAAGAAAAAATAAAAGCATTAACAGAAATTTGTAAAGAGATGGAAGAGGAAGGAAAAATCTCAAAAATTGGGCCTGAAAATCCATACAATACTCCAGTATTTGCTATAAAGAAAAAGGACAGCACCAAGTGGAGGAAATTAGTAGATTTCAGAGAGCTTAATAAAAGAACTCAGGATTTTTGGGAAGTTCAATTAGGAATACCGCATCCAGCAGGGTTAAAAAAGAAAAAATCAGTAACAGTACTAGATGTGGGAGATGCATATTTTTCAGTTCCTCTAGATGAAAGTTTTAGAAAGTATACTGCATTCACCATACCTAGTATAAATAATGAGACACCAGGAACCAGATATCAGTACAATGTGCTGCCACAGGGATGGAAAGGATCACCAGCAATATTCCAGAGTAGCATGACAAAAATCTTAGAGCCCTTTAGACTAAAAAATCCAGAAATGATTATTTACCAATACATGGATGACTTGTATGTAGGATCTGATTTAGAAATAGGGCAGCACAGAATAAAAATAGAGGAGCTAAGAGCTCATCTATTGAGCTGGGGATTTACTACACCAGATAAAAAACATCAGAAGGAACCTCCATTTCTTTGGATGGGATATGAACTCCATCCTGAC------
>GX-14-003070
GATGATACAGTATTAGAAGATATAAATTTGCCAGGAAAATGGAAGCCAAAAATGATAGGGGGAATTGGAGGTTTTATTAAAGTAAGGCAATATGATCAGATACTTATAGAAATTTGTGGAAAAAAGGCTATAGGTACAGTGTTAGTAGGACCCACGCCTGTCAACATAATTGGACGAAATATGTTGACTCAGATTGGTTGTACTTTAAACTTCCCAATTAGTCCTATTGACACTGTACCAGTAACATTAAAGCCAGGAATGGATGGACCAAAGGTTAAACAGTGGCCACTGACAGAAGAAAAAATAAAAGCATTAACAGAAATTTGTAAAGAGATGGAAGAGGAAGGAAAAATCTCAAAAATTGGGCCTGAAAATCCATACAACACTCCAGTATTTGCTATAAAGAAAAAAGACAGCACCAAATGGAGGAAATTAGTAGATTTCAGAGAGCTTAATAAAAGAACTCAGGATTTTTGGGAAGTTCAATTAGGAATACCGCATCCGGCAGGTTTAAAAAAGAAAAAATCAGTAACAGTACTAGATGTGGGAGATGCATATTTTTCAGTTCCTTTAGATGAAAGTTTTAGAAAGTATACTGCATTCACCATACCTAGTATAAATAATGAGACACCAGGAATCAGATATCAGTACAATGTGCTGCCACAAGGATGGAAAGGATCACCAGCAATCTTCCAGAGTAGCATGACAAAAATCTTAGAGCCCTTTAGAATAAAAAATCCAGAAATGGTTATTTATCAATACATGGATGACTTGTATGTAGGATCTGATTTAGAAATAGGGCAGCACAGAATAAAAATAGAGGAACTGAGAGCTCATCTATTGAGCTGGGGGTTTACTACACCAGACAAAAAGCATCAAAAGGAACCTCCATTCCTTTGGATGGGATATGAACTCCATCCTGACAGA---
>GX-14-003176
GATGATACAGTATTAGAAGATATAAATTTGCCAGGAAAATGGAAACCAAAAATGATAGGGGGAATTGGAGGTTTTATCAAGGTAAGGCAATATGATGAGATATCTATAGAAATTTGTGGAAAAAAGGCTATAGGTTCAGTATTAGTAGGACCTACGCCTGTCAACATAATTGGACGAAATATGTTGACTCAGCTTGGTTGTACTTTAAATTTCCCAATTAGTCCTATTGACACTGTACCAGTAACATTAAAGCCAGGAATGGATGGACCAAAGGTTAAACAGTGGCCATTGACAGAAGAAAAAATAAAAGCATTAACAGAAATTTGTAAAGAGATGGAAGAGGAAGGAAAAATCTCAAAAATTGGGCCTGAAAATCCATACAATACTCCAGTATTTGCTATAAAGAAAAAGGACAGTACCAAATGGAGGAAATTAGTAGATTTCAGAGAGCTTAATAAAAGAACTCAGGATTTTTGGGAAGTTCAATTAGGAATACCGCATCCGGCAGGATTAAAAAAGAAAAAATCAGTAACAGTACTAGATGTGGGAGATGCATATTTTTCAGTTCCTTTAGATGAAAGCTTTAGAAAATATACTGCATTCACCATACCTAGCATAAATAATGAGACACCAGGAATCAGATATCAGTACAATGTGCTGCCACAGGGATGGAAAGGATCACCAGCAATATTCCAGAGTAGTATGACAAAAATCTTAGAGCCCTTTAGAGCAAAAAATCCAGAAATAATTATTTATCAATACATGGATGACTTGTATGTAGGATCTGATTTAGAAATAGGGCAGCACAGAATAAAAGTAGAGGAGCTGAGAGCTCATCTATTGAGCTGGGGATTTACTACACCAGATAAAAAGCATCAGAAGGAACCTCCATTCCTTTGGATGGGATATGAACTCCATCCTGACAAA---
>ly12003422
GATGATACAGTATTAGAAGACATGAATTTGCCAGGAAAATGGAAACCAAAAATGATAGGGGGAATTGGAGGTTTTATCAAAGTAAGACAGTATGATCAGATACCCATAGAAATCTGCGGCCACAAGGCTGTAGGTACAGTGTTAATAGGACCTACACCTGTCAACATAATTGGAAGAAATCTGTTGACTCAGCTTGGTTGCACTTTAAATTTTCCCATTAGTCCTATTGAAACTGTACCAGTAAAATTAAAGCCAGGAATGGATGGCCCAAAAGTTAAACAATGGCCATTGACAGAAGAAAAAATAAAAGCACTAATAGACATTTGTACAGAAATGGAAAAGGAAGGGAAAATTTCAAAAATTGGGCCTGAAAATCCATACAATACTCCAGTATTTGCCATAAAGAAAAAAGACAGTACTAAATGGAGAAAATTAGTAGATTTCAGGGAACTTAATAAAAGAACTCAAGACTTCTGGGAAGTTCAATTAGGAATACCACATCCCGCAGGGTTAAAAAAGAAAAAATCAGTAACAGTCCTGGATGTGGGTGATGCATATTTCTCAGTTCCTTTAGATAAAGATTTTAGGAAGTATACTGCATTTACCATACCCAGTTTAAACAATGAGACACCAGGGATCAGATATCAGTACAATGTGCTTCCACAGGGATGGAAAGGATCACCAGCAATATTCCAATGGAGCATGACAAGGATCTTAGAGCCTTTTAGAAAACAAAATCCAGACATAGTTATCTATCAATACATGGATGATTTGTATGTAGGATCTGATTTAGAAATAGGGCAGCATAGAGCAAAAATAGAGGAACTGAGACAGCATCTGTTGAGGTGGGGATTTACCACACCAGATAAAAAACATCAGAAAGAACCTCCATTCCTTTGGATGGGTTATGAACTCCATCCTGATAAA---
>ly12003454
GATGATACAGTATTAGAAGACATGAATTTGCCAGGAAGATGGAAGCCAAAAATGATAGGGGGAATTGGAGGTTTTATCAAAGTAAAACAGTATGATCAAATACCCATAGAAATCTGTGGACACAAGGCGGTAGGTACAGTATTAATAGGACCTACACCTGTCAACATAATTGGGAGAAATCTGTTGACTCAGCTTGGTTGTACTTTAAATTTTCCTATTAGTCCTATTGAAACTGTGCCAGTAAAATTAAAGCCAGGAATGGATGGCCCAAAGGTTAAACAATGGCCATTGACAGAAGAAAAAATAAAAGCATTAGTAGAAATTTGTACAGAAATGGAAAAGGAAGGGAAAATTTCAAAAATCGGGCCTGAAAATCCATACAATACTCCAGTATTTGCCATAAAGAAAAAAGACAGTACTAAATGGAGAAAACTAGTAGATTTTAGGGAACTTAATAAAAGAACTCAAGATTTCTGGGAAGTTCAATTAGGAATACCACATCCCGCAGGATTAAAAAAGAAAAGGTCTGTAACAGTCCTAGATGTGGGTGATGCATATTTCTCAGTCCCTTTAGATAAAGACTTCAGGAAATATACTGCATTTACCATACCTAGTATAAACAATGAGACACCAGGGATCAGATATCAGTACAATGTGCTTCCACAGGGATGGAAAGGATCACCAGCAATATTCCAGAGTAGCATGACAAAAATTTTAGATCCTTTCAGAAAAGAAAATCCAGACATAGTTATCTATCAATACATGGATGATTTGTATGTAGGATCTGATTTAGAAATAGGGCAGCATAGAACAAAAATAGAGGAACTGAGACAGCATCTGTTAAGGTGGGGATTTACCACACCAGACAAAAAACATCAGAAAGAACCTCCATTCCTTTGGATGGGTTATGAACTCCATCCTGATAAA---
>LY12003978
GATGATACAGTATTAGAAGACATGAATTTGCCAGGGAAATGGAAACCAAAAATGATAGGGGGAATTGGAGGTTTTATCAAAGTACGACAGTATGAACAGATACCCATAGAAATCTGTGGACATAAAGCTATAGGTACAGTATTAGTAGGACCTACACCTGTCAACATAATTGGAAGGAATCTGTTGACTCAGCTTGGTTGTACTTTAAATTTTCCAATCAGTCCTATTGAAACTGTACCAGTAAAACTAAAGCCAGGAATGGATGGCCCAAAGGTTAAACAATGGCCATTGACAAAAGAGAAAATAGAAGCATTAACAGCAATTTGTGATGAAATGGAAAAGGAAGGAAAAATTACAAAAATTGGGCCTGAAAATCCATACAACACTCCAATATTTGCCATAAAAAAGAAAGACAGTACTAAGTGGAGAAAATTAGTAGATTTCAGAGAACTCAATAAAAGAACTCAAGATTTTTGGGAAGTTCAATTAGGAATACCACACCCAGCAGGATTAAAAAAGAAAAAATCAGTGACAGTGCTGGATGTGGGGGATGCATATTTTTCAGTTCCTTTATATGAAGACTTCAGGAAATATACTGCATTCACCATACCTAGTATAAACAATGAAACACCAGGGATTAGGTATCAGTACAATGTACTTCCACAGGGATGGAAAGGATCACCAGCAATATTTCAAAGTAGCATGACAAAAATTTTAGAACCTTTTAGAAAACAAAATCCAGACATAGTCATCTATCAATACATGGATGATTTGTATGTAGGATCTGACTTAGAGATAGGGCAACATAGAACAAAAATAGAGGAACTGAGACAACATTTGTTGAGGTGGGGATTTACCACACCAGACAAGAAACATCAGAAAGAACCTCCATTTCTTTGGATGGGGTATGAACTCCATCCTGACAAA---
>LY12003986
GACGATACAGTATTAGAAGATATAAATTTGCCAGGAAAATGGAAGCCAAAAATGATAGGGGGAATTGGAGGTTTTATCAAGGTCAGGCAATATGATCAGATACTTATAGAAATTTGTGGAAAAAAGGCTATAGGTACAGTGTTAGTAGGACCTACACCTGTCAACATAATTGGACGAAATATGTTGACTCAGATTGGTTGTACTTTAAATTTCCCAATTAGTCCTATTGACACTGTACCAGTAAAATTAAAGCCAGGAATGGATGGGCCAAAGGTTAAACAATGGCCATTGACAGAAGAAAAAATAAAAGCATTAACAGAAATTTGTAAAGAAATGGAAGAGGAAGGAAAAATCTCAAAAATTGGGCCTGAAAATCCATACAATACTCCAATATTTGCTATAAAGAAAAAAGACAGCACCAAATGGAGGAAATTAGTAGACTTCAGAGAGCTTAATAAAAGAACTCAGGACTTTTGGGAAGTTCAGTTAGGAATACCGCATCCAGCAGGTTTAAAAAAGAAAAAATCAGTCACAGTACTAGATGTAGGAGATGCATATTTTTCAGTTCCTTTAGATGAAAGCTTTAGAAAGTATACTGCATTCACCATACCTAGTAGAAACAATGAGACACCAGGAATTAGATATCAGTACAATGTGCTTCCACAGGGATGGAAAGGATCACCAGCAATATTCCAAAGTAGCATGACAAAAATCTTAGAGCCTTTTAGAAAACAAAATCCAGACATAGAGATCTATCAGTACATGGATGATTTGTATGTAGGATCTGACTTAGAAATAGGGCAGCATAGAATAAAAATAGAGGAGCTGAGACAACATTTGTTGAAGTGGGGACTTACCACACCAGACAAGAAACATCAGAAAGAACCCCCATTCCTTTGGATGGGTTATGAACTCCATCCTGATAAA---
>LY12004101
GATGATACAGTATTAGAAGACATGAATTTGCCAGGAAGATGGAAACCAAAAATGATAGGGGGAATTGGAGGTTTTATCAAAGTAAAACAGTATGATCAAATACCCATAGAAATCTGTGGACACAAGGCGGTAGGTACAGTATTAATAGGACCTACACCTGTCAACATAATTGGGAGAAATCTGTTGACTCAGCTTGGTTGTACTTTAAATTTTCCTATTAGTCCTATTGAAACTGTGCCAGTAAAATTAAAGCCAGGAATGGATGGCCCAAAGGTTAAACAATGGCCATTGACAGAAGAAAAAATAAAAGCATTAGTAGAAATTTGTACAGAAATGGAAAAGGAAGGGAAAATTTCAAAAATTGGGCCTGAAAATCCATACAATACTCCAGTATTTGCCATAAAGAAAAAAGACAGTACTAAAAGGAGAAAACTAGTAGATTTTAGGGAACTTAATAAAAGAACTCAAGACTTCTGGGAAGTTCAATTAGGAATACCACATCCCGCAGGATTAAAAAAGAAAAAGTCTGTAACAGTCCTGGATGTGGGTGATGCATATTTCTCAGTCCCTTTAGATAAAGACTTCAGGAAGTATACTGCATTTACCATACCTAGTATAAACAATGAGACACCAGGGATCAGATATCAGTACAATGTGCTTCCGCAGGGATGGAAAGGATCACCAGCAATATTCCAGAGTAGCATGACAAAAATTTTAGATCCTTTTAGAAAAGAAAATCCAGACATAGTTATCTATCAATACATGGATGATTTGTATGTAGGATCTGATTTAGAAATAGGGCAGCATAGAACAAAAATAGAGGAACTGAGACAACATCTGTTAAGGTGGGGATTTACCACACCAGACAAAAAACATCAGAAAGAACCTCCATTCCTTTGGATGGGTTATGAACTCCATCCTGATAAA---
>LY12004233
GATGATACAGTATTAGAAGACATGAATTTGCCAGGGAAATGGAAACCAAGAATGATAGGGGGGATTGGAGGTTTTATCAAAGTAAGACAGTATGAACAGGTACCCATAGAAATCTGTGGACATAAAGCTATAGGTACAGTATTAGTAGGACCGACACCTGTCAACATAATTGGAAGAAATCTGTTGACTCAGCTTGGTTGTACTTTAAATTTTCCAATCAGTCCTATTGAAACTGTACCAGTAAAACTAAAGCCAGGAATGAATGGCCCAAAGGTTAAACAATGGCCATTAACAAAAGAGAAAATAGAAGCATTAACAGCAATTTGTAATGAAATGGAAAAGGAAGGAAAAATTACAAAAATTGGGCCTGAAAATCCATACAACACTCCAATATTTGCCATAAAAAAGAAAGACAGTACTAAATGGAGAAAATTAGTAGATTTCAGGGAACTCAATAAAAGAACTCAAGATTTTTGGGAAGTTCAACTAGGAATACCACACCCAGCAGGATTAAAAAAGAAAAAATCAGTGACAGTGCTAGATGTGGGGGATGCATATTTTTCAGTTCCTTTATATGAAGACTTCAGGAAATATACTGCATTCACCATACCTAGTATAAACAATGGAACACCAGGGATTAGGTATCAATACAATGTACTTCCGCAGGGATGGAAAGGATCACCAGCAATATTTCAAAGTAGCATGACAAAAATCTTAGAGCCTTTTAGAAAACAAAATCCAGACATAGTCATCTATCAATACATGGATGATTTGTATGTAGAATCTGATTTAGAGATAGGGCAGCATAGAACAAAAATAGAGGAACTGAGACAACATTTGTTGAGGTGGGGATTTACCACACCAGACAAGAAACATCAGAAAGAACCGCCATTTCTTTGGATGGGGTATGAACTCCATCCTGACAAA---
>LY12004387
GATGATACAGTATTAGAAGACATGAATTTGCCAGGGAAATGGAAACCAAAAATGATAGGGGGAATTGGAGGTTTTATCAAAGTAAGACAGTATGAACAGATACCCATAGAAATCTGTGGACATAAAGCTATAGGTACAGTATTAGTAGGACCTACACCTGTCAACATAATTGGAAGAAATCTGTTAACTCAGCTTGGTTGTACTTTAAATTTTCCAATCAGTCCTATTGAAACTGTACCAGTAAAACTAAAGCCAGGAATGGATGGCCCAAAGGTTAAACAATGGCCATTGACAAAAGAGAAAATAGAAGCATTAACAGCAATTTGTGATGAAATGGAAAAGGAAGGAAAAATTACAAAAATTGGGCCTGAAAATCCATACAACACTCCAATATTTGCCATAAAAAAGAAAGACAGCACTAAGTGGAGAAAATTAGTAGATTTCAGGGAACTCAATAAAAGAACTCAAGATTTTTGGGAAGTTCAATTAGGAATACCACACCCAGCAGGATTAAAAAAGAAAAAATCAGTGACAGTGCTGGATGTGGGGGATGCATATTTTTCAGTTCCTTTACATGAAGACTTCAGGAAATATACTGCATTCACCATACCTAGTACAAACAATGAAACACCAGGGATTAGGTATCAGTACAATGTACTTCCACAGGGATGGAAAGGATCACCAGCAATATTTCAATGTAGCATGACAAAAATCTTAGAGCCTTTTAGAAAACAAAATCCAAACATAGTCATCTATCAATACATGGATGATTTGTATGTAGGATCTGACTTAGAGATAGGGCAGCATAGAACAAAAATAGAGGAACTGAGACAACATTTGTTGAGGTGGGGATTTACCACACCAGACAAGAAACATCAGAAAGAACCTCCATTTCTTTGGATGGGGTATGAACTCCATCCTGACAAA---
>LY12004419
GATGATACAGTATTAGAAGATATAAATTTGCCAGGAAAATGGAAACCAAAAATGATAGGGGGAATTGGAGGTTTTATCAAGGTAAGGCAGTATGATGAGATACTTATAGAAATCTGTGGAAAAAGGGCTATAGGTACAGTGTTAGTAGGACCTACACCTGTCAACATAATTGGACGAAATATGTTGACTCAGCTTGGTTGTACTTTAAATTTCCCAATTAGTCCTATTAACACTGTACCAGTAAAATTAAAACCAGGAATGGATGGACCAAAGGTTAAACAGTGGCCATTGACAGAAGAAAAAATAAAAGCATTAACAGAAATTTGTAAAGAGATGGAAGAGGAAGGAAAAATCTCAAAAATTGGGCCTGAAAATCCATATAATACTCCAGTATTTGCTATAAAGAAAAAGGACAGCACCAAATGGAGGAAATTAGTAGATTTCAGAGAGCTCAATAAGAGAACTCAGGACTTTTGGGAAGTTCAATTAGGAATACCGCATCCAGCAGGATTAAAAAAGAAAAAAGCAGTGACAGTACTAGATGTAGGAGATGCATATTTTTCAGTTCCTTTAGATGAAAGTTTTAGAAAGTACACTGCATTCACCATACCTAGTATAAACAATGAGACACCAGGAATCAGATATCAGTACAATGTACTACCACAGGGATGGAAAGGATCTCCGGCAATATTCCAGAGTAGCATGACAAAAATCTTAGAGCCCTTTAGAAGAAAAAATCCAGAGATGATTATCTATCAATACATGGATGACTTGTATGTAGGATCTGATTTAGAAATAGGGCAGCACAGAACAAAAATAGAAGAGCTAAGAGCTCATCTATTGAGCTGGGGATTTACTACACCAGACAAAAAGCATCAGAAGGAACCTCCATTTCTTTGGATGGGATATGAACTCCATCCGGACAGA---
>LY12004457
GATGATACAGTATTAGAAGATATAAATTTGCCAGGAAAATGGAAACCAAAAATGATAGGGGGAATTGGAGGTTTTATCAAAGTAAGGCAATATGATCAGATACTTATAGAAATTTGTGGAAAAAAGGCTATAGGTACAGTGTTAGTAGGACCTACACCTGTCAATATAATTGGACGAAATATGTTGACTCAGATTGGTTGTACTTTAAATTTACCAATTAGTCCTATTGACACTGTACCAGTAACATTAAAGCCAGGAATGGATGGACCAAGGGTTAAACAGTGGCCATTGACAGAAGAAAAAATAAAAGCATTAACAGAAATTTGTAGGGAAATGGAAGAGGAAGGAAAAATTTCAAAAATTGGGCCTGAAAATCCATATAATACCCCAGTATTTGCTATAAAGAAAAAGGACAGCACCAAATGGAGAAAATTAGTGGATTTCAGAGAGCTCAATAAAAGAACTCAGGACTTTTGGGAAGTTCAATTAGGAATACCACATCCAGCAGGATTAAAAAGAAAAAGATCAGTGACAGTACTAGATGTGGGAGATGCATATTTTTCAGTCCCTTTAGATAAAAGCTTTAGAAAATATACTGCATTCACCATACCTAGTATAAACAATGAGACACCAGGAATCAGATATCAGTATAATGTGTTACCACAGGGATGGAAAGGATCTCCGGCAATATTCCAGTGTAGCATGACAAAAATCTTAGAGCCCTTTAGAATAAAAAATCCAGAGATAATTATCTATCAATACATGGATGACTTGTATGTAGGATCTGATTTAGAAATAGGGCAGCACAGAGCAAAAATAGATGAGCTGAGAGCTCATCTATTGAGCTGGGGATTTACTACACCAGACAAAAAGCATCAGAAGGAACCGCCATTTCTTTGGATGGGATATGAACTCCATCCGGACAGA---
>LY12004572
GATGATACAGTATTAGAAGACATGAATTTGCCAGGGAAATGGAAACCAAAAATGATAGGGGGAATTGGAGGTTTTATCAAAGTAAGACAGTATGAACAGATACCCATAGAAATCTGTGGACAAAAAGCTATAGGTACAGTATTAATAGGACCTACACCTGTCAACATAATTGGAAGAAATCTGTTGACTCAGCTTGGTTGCACTTTAAATTTTCCAATCAGTCCTATTGAAACTGTGCCAGTAAAATTAAAGCCAGGAATGGATGGCCCAAAGGTAAAACAATGGCCATTGACAAAAGAGAAAATAGAAGCATTAACAGCAATTTGTGATGAAATGGAAAAGGAAGGAAAAATTACAAAAATTGGGCCTGAAAATCCATATAACACTCCAATATTTGCCATAAAAAAGAAGGACAGTACTAAGTGGAGAAAATTAGTAGATTTCAGAGAACTCAATAAAAGAACTCAAGATTTCTGGGAAGTTCAGTTAGGAATACCGCATCCAGCAGGGTTAAAAAAGAAAAAATCAGTAACAGTACTGGATGTGGGGGATGCATATTTTTCAGTTCCTTTATATGAAGACTTCAGGAAATATACTGCATTCACCATACCTAGTATAAACAATGAAACACCAGGGATTAGGTATCAGTACAATGTACTTCCACAGGGATGGAAAGGATCACCAGCAATATTTCAAAGTAGCATGACAAAAATCTTAGAGCCTTTTAGAAAACAAAATCCAGACATAGTCATCTATCAATACATGGATGATTTGTATGTAGGATCTGACTTAGAGATAGGGCGGCATAGAACAAAAATAGAGGAACTGAGACAACATTTGTTGAGGTGGGGATTTACCACACCAGACAAGAAACACCAGAAAGAACCTCCATTTCTTTGGATGGGGTATGAACTCCATCCTGACAAA---
>LY-14-000109
GATGATACAGTATTAGAAGATATAAATTTGCCAGGGAAATGGAAACCAAAGATGATAGGGGGAATTGGAGGTTTTATCAAGGTAAGGCAATATGATCAGATACTTATAGAAATTTGTGGAAAAAAGGCTATAGGTACAGTGTTAGTAGGACCTACACCTGTCAACATAATTGGACGAAATATGTTGACTCAGCTTGGTTGTACTTTAAATTTCCCAATCAGTCCTATTGAAACTGTACCAGTAAAACTAAAGCCAGGAATGGATGGCCCAAAGGTTAAACAATGGCCATTGACAAAAGAAAAAATAGAAGCATTAACAGCAATTTGTGATGAAATGGAAAAGGAAGGAAAAATTACAAAAATTGGGCCTGAAAATCCATACAACACTCCAATATTTGCCATAAAAAAGAAAGACAGTACTAAGTGGAGAAAATTAGTAGATTTCAGGGAACTCAATAAGAGAACTCAAGATTTTTGGGAAGTTCAATTAGGAATACCACACCCAGCAGGATTAAAAAAGAAAAAATCAGTAACAGTGTTGGATGTGGGGGATGCATATTTTTCAGTCCCTTTACATGAAGACTTCAGGAAATATACTGCATTCACTATACCTAGTATAAACAATGAAACACCAGGGATTAGGTATCAGTACAATGTACTTCCACAGGGATGGAAAGGATCACCAGCAATATTTCAAAGTAGCATGACAAAAATCTTAGAGCCTTTTAGAAAACAAAATCCAGACATAGTCATCTATCAATACATGGATGATTTGTATGTAGGATCTGATTTAGAGATAGGGCAGCATAGAACAAAAATAGAGGAACTGAGACAACATTTGTTGATGTGGGGATTTACCACACCAGACAAGAAACATCAGAAAGAACCTCCATTTCTTTGGATGGGGTATGAACTCCATCCTGACAAA---
>LY-14-000270
GATGATACAGTATTAGAAGACATGAATTTGCCAGGGAAATGGAAACCAAAAATGATAGGGGGAATTGGAGGTTTTATCAAAGTAAGACAGTATGAACAGATACCCATAGAAATCTGTGGACATAAAGCTGTAGGTACAGTATTAATAGGACCTACACCTGTCAACATAATTGGAAGAAATCTGTTGACTCAGCTTGGTTGTACTTTAAATTTTCCAATCAGTCCTATTGAAACTGTACCAGTAAAACTAAAGCCAGGAATGGATGGCCCAAAGGTTAAACAATGGCCATTGACAAAAGAGAAAATAGAAGCATTAACAGCAATTTGTGAGGAAATGGAAAAGGAAGGAAAAATTACAAAAATTGGGCCTGAAAATCCATACAACACTCCAATATTTGCCATAAAAAAGAAAGACAGTACTAAATGGAGAAAATTAGTAGATTTCAGGGAACTCAATAAAAGAACTCAAGATTTTTGGGAAGTTCAATTAGGAATACCACACCCAGCAGGATTAAAAAAGAAAAAATCAGTGACAGTGCTGGATGTGGGGGATGCATATTTTTCAGTTCCTTTAGATAAAGACTTCAGGAAATATACTGCATTCACCATACCTAGTATAAACAATGAGACACCAGGGATTAGGTATCAGTACAATGTACTTCCACAGGGATGGAAAGGATCACCAGCAATATTTCAAAGTAGCATGACAAAAATCTTAGAGCCTTTTAGAAAACAAAATCCAGACTTAGTCATCTATCAATACATGGATGATTTGTATGTAGGATCTGACTTAAAGATAGGGCAGCATAGAACAAAAATAGAGGAACTAAGACAACATTTGTTGAGGTGGGGATTTACCACACCAGACAAGAAACATCAGAAAGAACCTCCATTTCTTTGGATGGGGTATGAACTCCAT------------
>LY-14-001339
GATGATACAGTATTAGAAGACATGGATTTGCCAGGGAAATGGAAACCAAAAATGATAGGGGGAATTGGAGGTTTTATCAAAGTAAGACAGTATGAACAGATACCCCTAGAAATCTGTGGACATAAAGTTATAGGTACAGTATTAGTAGGACCTACACCTGTCAACATAATTGGAAGAAATCTGTTGACTCAGCTTGGTTGTACTTTAAATTTTCCAATCAGTCCTATTGAAACTGTACCAGTACAATTAAAGCCAGGAATGGATGGCCCAAAGGTTAAACAATGGCCATTGACAAAAGAGAAAATAGAAGCATTAACAGCAATTTGTGATGAAATGGAAAAGGAAGGAAAAATTACAAAAATTGGGCCTGAAAATCCATACAACACTCCAATATTTGCCATAAAAAAGAAAGACAGTACTAAGTGGAGAAAATTAGTAGATTTCAGGGAACTCAATAAAAGAACTCAAGATTTTTGGGAAGTTCAATTAGGAATACCACACCCAGCAGGATTAAAAAAGAAAAAATCAGTGACAGTGCTGGATGTGGGAGATGCATATTTTTCAGTTCCTTTATATGAAGACTTCAGGAAATATACTGCATTCACCATACCTAGTATAAACAATGAAACACCAGGGATTAGGTATCAGTACAATGTACTTCCACAGGGATGGAAAGGATCACCAGCAATATTTCAAAGTAGCATGACAAGAATCTTAGAGCCTTTTAGAAAACAAAATCCAGACATAGTCATCTATCAATACATGGATGATTTGTATGTAGGATCTGACTTAGAGATAGGGCAGCATAGAACAAAAATAGAGGAACTGAGACAACATTTGTTGAGGTGGGGATTTACCACACCAGACAAGAAACATCAGAAAGAACCTCCATTTCTTTGGATGGGGTATGAACTCCATCCTGAC------
>LY-14-002862
GATGATACAGTATTAGAAGACATGAATTTGCCAGGAAGATGGAAACCAAAAATGATAGGGGGAATTGGAGGTTTTATCAAAGTAAAACAGTATGATCAAATACCCATAGAAATCTGTGGACACAAGACGGAAGGTACAGTATTAATAGGACCTACACCTGTCAACATAATTGGGAGAAATCTGTTGACTCAGCTTGGTTGTACTTTAAATTTTCCTATTAGTCCTATTGAAACTGTGCCAGTAAAATTAAAGCCAGGAATGGATGGCCCAAAGGTTAAACAATGGCCATTGACAGAAGAAAAAATAAAAGCATTAGTAGCAATTTGTACAGAAATGGAAAAGGAAGGGAAAATTTCAAGAATCGGGCCTGAAAATCCATACAATACTCCAGTATTTGCCATAAAGAAAAAAGACAGTACTAAATGGAGAAAACTAGTAGATTTTAGGGAACTTAATAAAAGAACTCAAGACTTCTGGGAAGTTCAATTAGGAATACCACATCCTGCAGGATTAAAAAAGAAAAAGTCTGTAACAGTCCTGGATGTGGGTGATGCATATTTCTCAGTCCCTTTAGATAAAGACTTCAGGAAGTATACTGCATTTACCATACCTAGTATAAACAATGAGACACCAGGGATCAGGTATCAGTACAATGTGCTTCCGCAGGGATGGAAAGGATCACCAGCAATATTCCAGAGTAGCATGACAAAAATTTTAGATCCTTTTAGAAAAGAAAATCCAGACATAGTTATCTATCAATACATGGATGATTTGTATGTAGGATCTGATTTAGAAATAGGGCAGCATAGAGAAAAAGTAGAGAAACTGAGACAACATCTGTTAAGGTGGGGATTTACCACACCAGACAAAAAACATCAGAAAGAACCTCCATTCCTTTGGATGGGTTATGAACTCCATCCTGATAAA---
>LY-14-002890
GATGATACAGTATTAGAAGAAATGAATTTGGCAGGGAAATGGAAACCAAGAATGATAGGGGGAATTGGAGGTTTTATCAAAGTAAGACAGTATGAACAGGTACCCATAGAAATCTGTGGACATAAAGCTATAGGTACAGTATTAATAGGACCTACACCTGTCAACATAATTGGAAGAAATCTGTTGACTCAGCTTGGTTGTACTTTAAATTTTCCAATCAGTCCTATTGAAACTGTACCAGTAAGACTAAAGCCAGGAATGGATGGCCCAAAGGTTAAACAATGGCCATTGACAAAAGAAAAAATAGAAGCATTAACAGCAATTTGTGATGAAATGGAAAAGGAAGGAAAAATTACAAAGATTGGGCCTGAAAATCCATACAACACTCCAATATTCGCTATAAAAAAGAAAGACAGTACTAAGTGGAGAAAATTAGTAGATTTCAGGGAACTCAATAAAAGAACTCAAGATTTTTGGGAAGTTCAATTAGGAATACCACACCCAGCAGGATTAAAAAAGAAGAAATCAGTGACAGTGCTGGATGTGGGGGATGCATATTTTTCAGTTCCTCTATATGAAGACTTCAGGAAATATACTGCATTCACCATACCTAGTATAAACAATGAAACACCAGGGATTAGGTATCAGTACAATGTACTTCCACAGGGATGGAAAGGATCACCAGCAATATTTCAAAGTAGCATGACAAAAATCTTGGAGCCTTTTAGAAAACAAAATCCAGACATAGTCATCTATCAATACATGGATGATTTGTATGTAGGATCGGACTTAGAGATAGGGCAGCATAGAGCAAAAATAGAGGAACTGAGACAACATTTGTTGAGGTGGGGATTTACCACACCAGACAAGAAACATCAGAAAGAACCTCCCTTTCTTTGGATGGGGTATGAACTCCATCCTGACAAA---
>LY-14-002984
GATGATACAGTATTAGAAGACATGAATTTGCCAGGGAAATGGAAGCCAAAAATGATAGGGGGAATTGGAGGTTTTATCAAAGTAAGACAGTATGAACAGATACCCATAGAAATCTGTGGCCACAAAGCTATAGGTACAGTGTTAGTGGGACCTACACCTGTCAACATAATTGGAAGAAATCTGTTGACTCAGCTTGGTTGCACTTTAAATTTTCCAATCAGTCCCATTGAAACTGTACCAGTAAAATTAAAGCCAGGAATGGATGGCCCAAAGGTTAAACAATGGCCATTGACAGAAGAGAAAATAAAAGCATTAACAGCAATTTGTGATGAAATGGAGAAGGAAGGAAAAATTACAAAAATTGGGCCTGAAAACCCATATAACACTCCAATATTTGCCATAAAAAAGAAGGACAGTACTAAGTGGAGAAAATTAGTAGATTTCAGGGAACTCAATAAAAGAACTCAAGATTTTTGGGAAGTTCAATTAGGAATACCACACCCAGCAGGGTTGAAAAAGAAAAAGTCAGTGACAGTACTGGATGTGGGGGATGCATATTTTTCAGTTCCTTTATATGAAGATTTCAGGAAATATACTGCATTCACCATACCTAGTATAAACAATGAAACACCAGGAATTAGGTATCAGTACAATGTACTTCCACAGGGATGGAAAGGATCACCAGCAATATTCCAAAGTAGCATGACAAAAATCTTAGAGCCTTTTAGAAAACAAAATCCAGACATAGTTATCTATCAATACATGGATGATTTGTATGTAGGATCTGACTTAGAGATAGGACAGCATAGAGCAAAAATAGAGGAGCTGAGAGAGCATTTGTTGAGGTGGGGGTTTACCACACCAGACAAGAAACATCAGAAGGAACCTCCATTTCTTTGGATGGGGTATGAACTCCATCCTGACAAG---
>LY14003472
GACGATACAGTATTAGAAGATATAAATTTGCCAGGAAAATGGAAGCCAAAAATGATAGGGGGAATTGGAGGTTTTATCAAGGTCAGGCAATATGATCAGATACTTATAGAAATTTGTGGAAAAAAGGCTATAGGTACAGTGTTAGTAGGACCTACACCTGTCAACATAATTGGACGAAATATGTTGACTCAGATTGGTTGTACTTTAAATTTCCCAATTAGTCCTATTGACACTGTACCAGTAAAATTAAAGCCAGGAATGGATGGGCCAAAGGTTAAACAATGGCCATTGACAGAAGAAAAAATAAAAGCATTAACAGAAATTTGTAAAGAAATGGAAGAGGAAGGAAAAATCTCAAAAATTGGGCCTGAAAATCCATACAATACTCCAATATTTGCTATAAAGAAAAAAGACAGCACCAAATGGAGGAAATTAGTAGACTTCAGAGAGCTCAATAAAAGAACTCAGGACTTTTGGGAAGTTCAGTTAGGAATACCGCATCCAGCAGGTTTAAAAAAGAAAAAATCAGTCACAGTACTAGATGTAGGAGATGCATATTTTTCAGTTCCTTTAGATGAAAGCTTTAGAAAGTATACTGCATTCACCATACCTAGTAGAAACAATGAAACACCAGGAATTAGGTATCAGTACAATGTACTTCCACAGGGATGGAAAGGATCACCAGCAATATTTCAAAGTAGCATGACAAAAATTTTAGAGCCTTTTAGAAAACAAAATCCAGACATAGTCATCTATCAATACATGGATGATTTATATGTAGGATCTGACTTAGAGATAGGGCAACATAGAACAAAAGTAGAGGAACTGAGACAACATTTGTTGAGGTGGGGATTTACCACACCAGACAAGAAACATCAGAAAGAACCTCCATTTCTTTGGATGGGGTATGAACTCCATCCTGATAAA---
>LY14003600
GATGATACAGTATTAGAAGATATAAATTTGCCAGGAAAATGGAAGCCAAAAATGATAGGGGGAATTGGAGGCTTTATCAAGGTCAGGCAATATGATCAGATACTTATAGAAATTTGTGGAAAAAAGGCTATAGGTACAGTGTTAGTAGGACCTACACCTGTCAACATAATTGGACGAAATATGTTGACTCAGATTGGTTGTACTTTAAATTTCCCAATTAGTCCTATTGACACTGTACCAGTAAAATTAAAGCCAGGAATGGATGGGCCAAAGGTTAAACAATGGCCATTGACAGAAGAAAAAATAAAAGCATTAACAGAAATTTGTAAAGAAATGGAAGAGGAAGGAAAAATCTCAAAAATTGGGCCTGAAAATCCATACAATACTCCAGTATTTGCTATAAAGAAAAAAGACAGCACCAAATGGAGGAAATTAGTAGATTTTAGAGAACTTAATAAAAGAACTCAAGACTTTTGGGAAGTTCAGCTAGGAATACCGCATCCAGCAGGTTTAAAAAAGAAAAAATCAGTAACAGTACTAGATGTAGGAGATGCATATTTTTCAGTTCCTTTAGATGAAAGTTTTAGAAAATATACTGCATTCACCATACCTAGTAGAAACAATGAGACACCAGGAATTAGATATCAGTACAATGTGCTTCCACAAGGATGGAAGGGATCACCAGCAATATTCCAAAGTAGCATGACAAAAATCTTAGAGCCTTTTAGAAAACAAAATCCAGACATAGAAATCTATCAATACATGGATGATTTGTATGTAGGATCTGACTTAGAAATAGGGCAGCATAGAACAAAAATAGAGGAGCTGAGACAACATTTGTTGAAGTGGGGACTTACCACACCAGATAAGAAACATCAGAAAGAACCCCCATTCCTTTGGATGGGTTATGAACTCCATCCTGATAAA---
>LY14003657
GATGATACAGTATTAGAAGATATAAATTTGTCAGGAAAATGGAAACCAAAAATGATAGGGGGAATTGGAGGTTTTATTAAGGTAAGGCAATATGATCAGATACTTATAGAAATTTGTGGAAAAAGGGCTATAGGTACAGTATTAGTAGGACCTACACCTGTCAACATAATTGGACGAAATATGTTGACTCAGATTGGTTGTACTTTAAATTTCCCAATTAGCCCTATTGACACTGTACCAGTAACATTAAAGCCAGGAATGGATGGACCAAAGGTTAAACAGTGGCCATTGACAGAAGAAAAAATAAAAGCATTAATAGAAATTTGTAAAGAGATGGAAGAGGAAGGAAAAATCTCAAAAATTGGGCCTGAAAATCCATATAATACTCCAGTATTTGCTATAAAGAAAAAGGACAGCACCAAATGGAGGAAATTAGTAGATTTCAGAGAGCTCAATAAAAGAACTCAGGACTTTTGGGAAGTTCAATTAGGAATACCACATCCAGCAGGATTAAAAAAGAAAAAAGCAGTGACAGTACTGGATGTGGGAGATGCATATTTTTCAGTTCCTTTAGATGAAAGCTTTAGAAAATATACTGCATTCACCATACCTAGTGTAAACAACGAGACACCAGGAATCAGATATCAGTACAATGTGCTACCACAGGGATGGAAAGGATCTCCGGCAATATTCCAGTGTAGCATGACAAAAATCTTAGAGCCCTTTAGAAGAAAAAATCCAGAGATGATTATCTATCAATACATGGATGATTTATATGTAGGATCTGATTTAGAAATAGGGCAGCACAGAACAAAAATAGAGGAGCTAAGAGCTCATCTATTGAGCTGGGGATTTACTACACCAGACAAAAAGCATCAGAAGGAACCTCCATTTCTTTGGATGGGATATGAACTCCATCCGGACAGA---
>LY-14-004753
GATGATACAGTATTAGAAGCCATGGATTTGCCAGGGAGATGGAAACCAAAAATGATAGGGGGAATTGGAGGTTTTATCAAAGTAAGACAGTATGACCAGATATCCATAGAAATCTGTGGACATACAGTTATAGGTACAGTATTAATAGGACCTACACCTGTCAACATAATTGGAAGAAATCTGTTGACTCAGCTTGGTTGTACTTTAAATTTTCCAATCAGTCCTATTGAAACTGTACCAGTAAAACTAAAGCCAGGAATGGATGGCCCAAAGGTTAAACAATGGCCATTGACAAAAGAAAAAATAGAAGCATTAACAGCAATTTGTAATGAAATGGAAAAGGAAGGAAAAATTACAAAAATTGGGCCTGAAAATCCATACAACACTCCAATATTTGCCATAAAAAAGAAAGACAGTACTAAGTGGAGAAAATTAGTAGATTTCAGGGAACTCAATAAAAGAACTCAAGATTTTTGGGAAGTTCAATTAGGAATACCACACCCAGCAGGATTAAAAAAGAAAAAATCAGTGACAGTGCTGGATGTGGGGGATGCATATTTTTCAGTTCCTTTATATGAAGACTTCAGGAAATATACTGCATTCACCATACCTAGTATAAACAATGAAACACCAGGGATTAGGTATCAGTACAATGTACTTCCACAGGGATGGAAAGGATCACCAGCAATATTCCAAAGTAGCATGACAAAAATCTTAGAGCCTTTTAGAAAACAAAATCCAGGCATAGTCATCTATCAATACATGGATGATTTGTATGTAGGATCTGACTTAGAGATAGGGCAGCATAGAACAAAAATAGAGGAACTAAGACAACATTTGTTGAGGTGGGGATTTACCACACCAGACAAGAAACATCAGAAAGAACCTCCATTTCTTTGGATGGGGTATGAACTCCATCCTGACAAA---
>MY12003108
GATGATACAGTATTAGAAGACATGAATTTGCCGGGGAAATGGAAACCAAAAATGATAGGGGGAATTGGAGGTTTTATCAAAGTAAGACAGTATGAACAGATACCCATAGAAATCTGCGGACACAAAGCTATAGGTACAGTATTAGTAGGACCTACACCTGTCAACATAATTGGAAGAAATCTGTTGACTCAGCTTGGGTGTACTTTAAATTTTCCAATCAGTCCCATTGAAACTGTACCAGTAAAATTAAAGCCAGGAATGGATGGCCCAAAGGTTAAACAATGGCCATTGACAGAAGAGAAAATAAAAGCATTAACAGCAATTTGTGAGGAAATGGAGAAGGAAGGAAAAATTACAAAAATTGGGCCTGAAAATCCATATAATACTCCAATATTTGCAATAAAAAAGAAAGACAGTACAAAGTGGAGAAAATTAGTAGATTTCAGGGAACTCAATAAAAGAACTCAAGATTTTTGGGAAGTTCAATTAGGAATACCACACCCAGCAGGGCTAAAAAAGAAAAAATCAGTGACAGTACTGGATGTGGGGGATGCATATTTTTCAGTTCCTTTATATGAAGATTTCAGGAAATATACTGCATTCACCATACCTAGTATAAACAATGAGACACCAGGGATTAGGTATCAATACAATGTACTTCCACAGGGATGGAAAGGATCACCAGCAATATTCCAAAGTAGCATGACAAAAATATTAGAACCTTTTAGAAAACAGAATCCAGACATAGTTATCTATCAATACATGGATGATTTGTATGTAGGCTCTGACTTAGAAATAGGGCAACATAGAACAAAAATAGAGGAACTGAGACAACATTTGTTGAGGTGGGGATTTACCACACCAGACAAGAAACATCAGAAAGAACCTCCATTTCTTTGGATGGGGTATGAACTCCATCCTGACAAA---
>MY12003574
GATGATACAGTATTAGAAGAAATGAATTTGCCAGGGAAATGGAAACCAAAAATGATAGGGGGAATTGGAGGTTTTATCAAAGTGAGACAATATGAACAAATACCCATAGAAATCTGTGGACATAAGGCTATAGGTACAGTATTAGTAGGACCTACCCCTGTCAACATAATTGGAAGGAATCTGTTGACTCAGCTTGGTTGTACTTTAAATTTTCCAATCAGTCCTATTGAAACTGTACCAGTAAAACTAAAGCCAGGAATGGATGGCCCAAAGGTTAAACAATGGCCATTGACAAAAGAGAAAATAGAAGCATTAACAGCAATTTGTGATGAAATGGAAAAGGAAGGAAAAATTACAAAAATTGGCCCTGAAAATCCATACAACACTCCAATATTTGCCATAAAAAAGAAAGACAGTACTAAGTGGAGAAAATTAGTAGATTTCAGGGAACTCAATAAAAGAACTCAAGATTTTTGGGAAGTTCAATTAGGAATACCACACCCAGCAGGATTAAAAAAGAAAAAATCAGTGACAGTGCTGGATGTGGGGGATGCATATTTTTCAGTTCCTTTATATGAAGACTTCAGGAAATATACTGCATTCACCATACCTAGTATAAACAATGAAACACCAGGGATTAGGTATCAGTACAATGTACTTCCACAGGGATGGAAAGGATCACCAGCAATATTTCAAAGTAGCATGACAAAAATCTTAGAGCCTTTTAGAAAACAAAATCCAGACATAGTCATCTATCAATACATGGATGATTTGTATGTAGGATCTGACTTAGAGATAGGGCAGCATAGAACAAAAATAGAGGAACTGAGACAACATTTGTTGAGGTGGGGATTTACCACACCAGACAAGAAACATCAGAAAGAACCTCCATTTCTTTGGATGGGGTATGAACTCCATCCTGACAAA---
>MY13002660
GATGATACAGTATTAGAAGACATGAATTTGCCAGGGAAATGGAAACCAAAAATGATAGGGGGAATCGGGGGTTTTATCAAAGTAAAACAGTATGAACAGATACCCGTAGAAATCTGTGGACATAAAGCTATAGGTACAGTATTAGTAGGACCTACACCTGTCAACATAATTGGAAGAAATCTGTTGACTCAGCTTGGTTGTACTTTAAATTTTCCAATCAGTCCTATTGAAACTGTACCAGTAAAACTAAAGCCAGGAATGGATGGCCCAAAGGTTAAACAATGGCCATTGACAAAAGAAAAAATAGAAGCATTAACAGCAATTTGTGATGAAATGGAAAAGGAAGGAAAAATTACAAAAATTGGGCCTGAAAATCCATACAACACTCCAATATTTGCCATAAAAAAGAAAGACAGTACTAAGTGGAGAAAATTAGTAGATTTCAGGGAACTCAATAAAAGAACTCAAGATTTTTGGGAAGTTCAATTAGGAATACCACACCCAGCAGGATTAAAAAAGAAAAAATCAGTGACAGTGCTGGATGTGGGGGATGCATATTTCTCAGTTCCTTTATATGAAGACTTCAGGAAATATACTGCATTCACCATACCTAGTATAAACAATGAAACACCAGGGATTAGATATCAGTACAATGTACTTCCACAGGGATGGAAAGGATCACCAGCAATATTTCAAAGTAGCATGACAAAAATCTTAGAGCCTTTTAGAAAACAAAATCCAGACATAGTCATCTATCAATACATGGATGATTTGTATGTAGGATCTGACTTAGAGATAGGGCAGCATAGAGCAAAAATAGAGGAACTGAGACAACATTTGTTGAGGTGGGGATTTACCACACCAGACAAGAAACATCAGAAAGAACCTCCATTTCTTTGGATGGGGTATGAACTCCATCCTGACAAA---
>MY13002661
GATGATACAGTGTTAGAAGATATAAATTTACCAGGAAAATGGAAACCAAAAATGATAGGAGGAATTGGAGGTTTCATCAAAGTAAGGCAATATGATCAGATACTTATAGAAATTTGTGGAAGAAAGGCTATAGGTACAGTGTTAGTAGGACCTACACCTGTCAACATAATTGGACGAAACATGTTGACTCAGATTGGTTGCACTTTAAATTTTCCAATTAGTCCTATTGACACTGTACCAGTAACATTAAAGCCAGGAATGGATGGGCCAAAGGTTAAACAGTGGCCATTGACAGAAGAAAAAATAAAAGCATTAACAGAAATTTGTAGGGAAATGGAAGAGGAAGGAAAAATCTCAAAAATTGGGCCTGAAAATCCATATAATACTCCAGTATTTGCTATAAAGAAAAAGGACGGCACCAAATGGAGGAAATTAGTAGATTTCAGGGAGCTCAATAAAAGAACTCAGGACTTTTGGGAAATTCAATTAGGAATACCGCATCCAGCAGGATTAAAAAAGAAAAAATCAGTGACAGTACTAGATGTGGGAGATGCATATTTTTCAGTCCCTTTAGATGAAAGCTTTAGAAAGTATACTGCATTCACCATACCTAGTACAAACAATGAGACACCAGGAATCAGATATCAGTACAATGTGCTACCACAGGGATGGAAAGGATCTCCGGCAATATTCCAGTGTAGCATGACAAAAATCTTAGAGCCCTTTAGAAAACAAAATCCAGAGATGGTTATCTATCAATACATGGATGACTTGTATGTAGGATCTGATTTAGAAATAGGGCAGCACAGAACAAAAATAGATGAGCTAAGAGCTCATCTATTGAGCTGGGGATTTACTACACCAGACAAAAAGCATCAGAAGGAACCACCATTTCTTTGGATGGGATATGAACTCCATCCGGACAGA---
>MY14000058
GATGATACAGTATTAGAAGACATAAATTTGCCAGGGAGATGGAAACCAAAAATGATAGGGGGAATTGGAGGTTTTATCAAAGTAAAAGAGTATGAACAGATACCTATAGAAATCTGCGGACACAAAGCTATAGGTACAGTATTAGTAGGACCTACACCTGTCAACATAATTGGAAGAAATCTGTTGACTCAGCTTGGTTGCACTTTAAATTTTCCAATCAGTCCCATTGAAACTGTACCAGTAAAGTTAAAGCCAGGAATGGATGGCCCAAGGGTTAAACAATGGCCTTTGACAGAAGAAAAAATAAAAGCATTAATGGCAATTTGTGATGAGATGGAAAAGGAAGGAAAAATTACAAAAATCGGGCCTGAAAATCCATATAACACTCCAATATTTGCTATAAAAAAGAAGGACAGTACTAAGTGGAGGAAATTAGTAGATTTCAGAGAACTCAATAAAAGAACTCAAGATTTTTGGGAAGTTCAATTAGGAATACCACACCCTGCAGGGTTAAAAAAGAAAAAATCAGTGACAGTACTGGATGTGGGAGATGCATATTTTTCAGTTCCTCTATATGAAGACTTTAGGAAATATACTGCATTCACCATACCTAGTATAAACAATGAAACACCAGGAATTAGGTATCAGTACAATGTACTTCCACAGGGTTGGAAAGGATCACCAGCAATATTCCAAAGTAGCATGACAAAAATCTTAGAGCCTTTTAGAAAACAAAATCCAGACATAGTTATCTATCAATACATGGATGATTTGTATGTAGGGTCTGACTTAGAGATAGGGCAGCATAGAACAAAAATAGAGGAACTGAGACAACATTTGTTGAGGTGGGGATTTACCACACCAGACAAGAAACATCAGAAAGAACCTCCATTTCTCTGGATGGGGTATGAACTCCACCCTGATAAA---
>MY14000061
GATGATACAGTATTAGAAGACATGAATTTGCCAGGGAAATGGAAACCAAAAATGATAGGGGGAATTGGAGGTTTTATCAAAGTAAGACAGTATGATCAGATACCCATAGAGATCTGTGGACATAAAGCTATAGGTACAGTATTAATAGGACCTACACCTGTCAACATAATTGGAAGAAATCTGTTGACTCAGCTTGGTTGTACTTTAAATTTTCCAATCAGTCCTATTGAAACTGTACCAGTAAAACTAAAGCCAGGAATGGATGGCCCAAAGGTTAAACAATGGCCATTGACAAAAGAGAAAATAGAAGCATTAACAGCAATTTGTGAGGAAATGGAAAAGGAAGGAAAAATTACAAAAATTGGGCCTGAAAATCCATACAACACTCCAATATTTGCCATAAAAAAGAAAGACAGTACTAAGTGGAGAAAATTAGTAGATTTCAGGGAACTCAATAAAAGAACTCAAGATTTTTGGGAAGTTCAATTAGGAATACCACACCCAGCAGGATTAAAAAAGAAAAAATCAGTGACAGTGCTGGATGTGGGGGATGCATATTTTTCAGTTCCTTTATATGAAGACTTCAGGAAATATACTGCATTCACCATACCTAGTATAAACAATGAAACACCAGGGATTAGGTATCAGTACAATGTACTTCCACAGGGATGGAAAGGATCACCAGCAATATTTCAAAGTAGCATGACAAAAATCTTAGAGCCTTTTAGAAAACAAAATCCAGACATAGTCATCTATCAATACATGGATGACTTGTATGTAGGATCTGACTTAGAGATAGGGCAGCATAGAACAAAAATAGAGGAACTGAGAGAACATTTGTTGAGGTGGGGATTTACCACACCAGACAAGAAACATCAGAAAGAACCTCCATTTCTTTGGATGGGGTATGAACTCCATCCTGACAAA---
>MY14000272
GATGATACAGTATTAGAAGAAATAAATTTACCAGGAAAATGGAAACCAAAAATGATAGGGGGAATTGGAGGTTTTATCAAAGTAAGGCAATATGATCAGATACTTATAGAAATTTGTGGAAAGAAGGCTGTAGGAACAGTGTTAGTAGGACCTACACCTATCAACATAATTGGACGAAATATGTTGACTCAAATTGGTTGTACTTTAAATTTCCCAATTAGTCCTATTGACACTGTACCAGTAACATTAAAGCCAGGAATGGATGGACCAAAGGTTAAACAGTGGCCATTAACTGAAGAAAAAATAAAAGCCTTAACAGAAATTTGTAATGAAATGGAAAAGGAAGGAAAAATCTCAAAAATTGGGCCTGAAAATCCATACAATACTCCAATATTTGCTATAAAGAAAAAGGACAGCACTAAATGGAGGAAATTAGTAGACTTTAGAGAGCTCAATAAAAGAACCCAGGACTTTTGGGAAGTTCAATTAGGAATACCGCATCCAGCAGGTTTAAAAAAGAAAAAATCAGTAACAGTACTAGATGTGGGAGATGCATATTTTTCAGTTCCTTTAGATGAAAGCTTTAGAAAATATACCGCATTTACCATACCTAGTATAAACAATGAGACACCAGGGATTAGATATCAGTACAATGTGCTTCCACAGGGATGGAAAGGATCACCAGCAATATTCCAGTGTAGCATGACAAAAATCCTAGAGCCTTTTAGAAAACAAAATCCAGACATAGTTATCTATCAATACATGGATGACTTGTATGTAGGATCTGATTTAGAAATAAAGAAGCACAGAGCAAAAATAGAAGAACTAAGAAATCATCTATTGAGCTGGGGATTTACTACACCAGATAAAAAACATCAGAAGGAACCTCCATTCCTTTGGATGGGATATGAGCTCCATCCTGACAGA---
>MY14000558
GATGATACAGTATTAGAAGACATGAATTTGCCAGGGAAATGGAAACCAAAAATGATAGGGGGAATTGGAGGTTTTATCAAAGTAAGACAGTATGAACAGGTACCCATAGAAATCTGTGGGCATAAAGCTATAGGTACAGTATTAGTAGGACCTACACCTGTCAACATAATTGGAAGAAATCTGTTGACTCAGCTTGGTTGTACTTTAAATTTTCCAATCAGTCCTATTGAAACTGTACCAGTAAAACTAAAGCCAGGAATGGATGGCCCAAAGGTTAAACAATGGCCATTGACAAAAGAGAAAATAGAAGCATTAACAGCAATTTGTGATGAAATGGAAAAGGAAGGAAAAATTACAAAAATTGGGCCTGAAAATCCATACAACACTCCAATATTTGCTATAAAAAAGAAAGACAGTACTAAGTGGAGAAAATTAGTAGATTTCAGGGAACTCAATAAAAGAACTCAAGATTTTTGGGAAGTTCAATTAGGAATACCACACCCAGCAGGATTAAAAAAGAAAAAATCAGTGACAGTGCTGGATGTGGGGGATGCATATTTTTCAGTTCCTTTATATGAAGACTTCAGGAAATATACTGCATTCACCATACCTAGTATAAACAATGAAACACCAGGGATTAGGTATCAGTACAATATACTTCCACAGGGATGGAAAGGATCACCAGCAATATTTCAAAGTAGCATGACAAAAATCTTAGAGCCTTTTAGAAAACAAAATCCAGACATAGTCATCTATCAATACATGGATGATTTGTATGTAGGATCTGACTTAGAGATAGGGCGGCATAGAATAAAAATAGAGGAACTGAGACAACATTTGTTGAAGTGGGGATTTACTACACCAGACAAGAAACATCAGAAAGAACCTCCATTTCTTTGGATGGGGTATGAACTCCATCCTGACAAA---
>MY-14-000644
GATGATACAGTATTAGAAGACATGAATTTGCCAGGGAAATGGAAACCAAAAATGATAGGGGGAATTGGGGGTTTTATCAAAGTAAGACAGTATGAACAGGTCCACATAGAAATCTGCGGACACAAAGCTATAGGTACAGTATTAGTAGGACCTACACCTGTCAACATAATTGGAAGAAATCTGTTGACTCAGCTAGGTTGCACTTTAAATTTTCCAATCAGTCCCATTGAAACTGTACCAGTAAAATTAAAGCCAGGAATGGATGGCCCAAAGGTTAAACAATGGCCATTGACAGAAGAAAAAATAAAAGCATTAACAGAAATTTGTGATGAAATGGAGAAGGAAGGAAAAATTACAAAAATTGGGCCTGAAAATCCATATAACACTCCAATATTTGCCATAAAAAAGAAAGACAGTACTAAATGGAGAAAATTAGTAGATTTCAGGGAACTCAATAAAAGAACTCAAGATTTTTGGGAAGTTCAATTAGGAATACCACACCCAGCAGGGTTAAAAAAGAAAAAATCAGTGACAGTACTGGATGTGGGGGATGCATATTTTTCAGTTCCTTTGCATGAAGACTTCAGGAAATATACTGCATTCACCATACCTAGTACAAACAATGAAACACCAGGGATTAGGTATCAGTACAATGTACTTCCACAGGGATGGAAAGGATCACCAGCAATATTTCAGAGTAGCATGACAAAAATCTTAGAGCCTTTTAGAAAACAAAATCCAGACATAGTGATCTATCAATACATGGATGATTTGTATGTAGGATCTGACTTAGAGATAGGGCAACATAGAACAAAAATAGAGGAGCTGAGACAGCATTTGTTGAGGTGGGGGTTCACCACACCAGACAAGAAACATCAGAAGGAACCTCCATTTCTTTGGATGGGGTATGAACTCCATCCTGAC------
>MY-14-000936
GATGATACAGTATTAGAAGATATAAATTTGCCAGGAAAATGGAAACCAAAAATGATAGGGGGAATTGGAGGTTTTATCAAGGTAAGGCAGTATGATCAGATACTTATAGAAATCTGTGGAAAAAAGGCTATAGGTACAGTATTAGTAGGACCTACACCTGTCAACATAATTGGACGAAATATGTTGACTCAGATTGGTTGTACTTTAAATTTCCCAATCAGTCCTATTGAAACTGTACCAGTAACATTAAAGCCAGGAATGGATGGCCCAAAGGTTAAACAATGGCCATTGACAAAAGAGAAAATAGAAGCATTAATAGCAATTTGTGATGAAATGGAAAAGGAAGGAAAAATTACAAAAATTGGGCCTGAAAATCCATATAACACTCCAATATTTGCCATAAAAAAGAAAGACAGTACTAAGTGGAGAAAATTAGTAGATTTCAGGGAACTCAATAAAAGAACTCAAGATTTTTGGGAAGTTCAATTAGGAATACCACACCCAGCAGGATTAAAAAAGAAAAAATCAGTGACAGTGCTGGATGTAGGAGATGCATATTTTTCAGTTCCTTTAGATGAAAGCTTTAGGAAATATACTGCATTCACCATACCTAGTACGAACAATGAAACACCAGGGACTAGGTATCAGTACAATGTACTTCCACAGGGGTGGAAAGGATCACCAGCAATATTTCAAAGTAGTATGACAAAAATCTTAAAGCCTTTTAAAAAACAAAATCCAGACATAGTCATCTATCAATACATGGATGATTTGTATGTAGGATCTGACTTAGAGATAGGGCAGCATAGAATAAAAATAGAGGAACTAAGACAACATTTGTTGAGGTGGGGATTTACCACACCAGACAAGAAACATCAGAAAGAACCTCCATTTCTTTGGATGGGGTATGAACTCCATCCTGACAAA---
>MY-14-000942
GATGATACAGTATTAGAAGACATGAATTTGCCAGGGAAATGGAAACCAAAAATGATAGGGGGAATTGGAGGTTTTATCAAAGTAAGACAATATGAACAGATACCCATAGAAATCTGTGGACATAAAGCTATAGGTACAGTATTAATAGGACCTACACCTATTAACATAATTGGAAGAAATCTGTTGACTCAGCTTGGTTGTACTTTAAATTTTCCAGTCAGTCCTATTGAAACTGTACCAGTAAAACTAAAGCCAGGAATGGATGGCCCAAAGGTTAAGCAATGGCCATTGACAAGAGAGAAAATAGAAGCATTAACAGCAATTTGTGATGAAATGGAAAAAGAAGGAAAAATTACAAAAATTGGGCCTGAAAATCCATACAACACTCCAATATTTGCCATAAAAAAGAAAGATAGTACTAAGTGGAGAAAATTAGTAGATTTCAGGGAACTCAATAAAAGAACTCAAGATTTTTGGGAAGTTCAATTAGGAATACCACACCCAGCAGGATTAAAAAAGAAAAAATCAGTGACAGTACTGGATGTGGGGGATGCATATTTTTCAGTTCCTTTATATGAAGACTTCAGGAAATATACTGCATTCACCATACCTAGTATAAACAATGAAACACCAGGGATTAGATATCAGTATAATGTACTTCCACAGGGATGGAAAGGATCACCAGCAATATTTCAAAGTAGCATGACAAAAATCTTAGAGCCTTTTAGAAAACAAAATCCAGACATAGTCATCTATCAATACATGGATGATTTGTATGTAGGATCTGACTTAGAGATAGGGCAGCATAGAACAAAGATAGAGGAACTGAGACAACATTTGTTGAGATGGGGATTTACCACACCAGACAAGAAACATCAGAAAGAACCCCCATTTCTTTGGATGGGGTATGAACTCCATCCTGACAAA---
>MY-14-001231
GATGATACAGTATTAGAAGATATAAATTTGCCAGGAAAATGGAAACCAAAAATGATAGGGGGAATTGGAGGTTTTATCAAAGTAAAGCAATATGATCAGGTACTTATAGAAATTTGTGGAAAAAAAGCTATAGGTACAGTGTTAGTAGGACCTACACCTGTCAACATAATTGGACGAAATATGTTGACTCAGATTGGTTGCACTTTAAATTTTCCAATTAGTCCTATTGACACTGTACCAGTAACATTAAAGCCAGGAATGGATGGACCAAAAGTTAAACAGTGGCCATTAACAGAAGAAAAAATAAAAGCATTAACAGCAATTTGTGAAGAGATGGAAAAGGAAGGAAAAATTTCAAAAATTGGGCCTGAAAATCCATACAATACTCCAGTATTTGCTATAAAGAAAAAGGACAGCACAAAATGGAGAAAATTAGTAGATTTCAGAGAGCTCAATAGAAGAACTCAGGACTTTTGGGAAGTACAATTAGGAATCCCGCATCCAGCAGGTTTAAAGAAAAACAAATCAGTAACAGTACTGGATGTGGGAGATGCATATTTTTCAGTTCCTTTAGATGAAAGCTTTAGAAAGTATACTGCATTCACCATACCTAGTACAAACAATGAGACACCAGGAATCAGATATCAGTACAATGTGCTGCCACAGGGATGGAAAGGATCACCGGCAATATTCCAGTGTAGCATGACAAAGATCTTAGAGCCCTTTAGAAGAAAAAATCCAGAAATAGTTATCTATCAATACATGGATGATTTGTATGTAGGCTCTGATTTAGAAATAGGGCAGCACAGAATAAAAATAGAGGAACTGAGAGCTCATCTATTGAGCTGGGGACTTACTACCCCAGACAAAAAGCATCAGAAGGAACCTCCATTCCTTTGGATGGGATATGAACTCCATCCTGACAAA---
>MY-14-001617
GATGATACAGTATTAGAAGATATAAATTTACCAGGAAAATGGAAGCCAAAAATGATAGGGGGAATTGGAGGTTTTATCAAGGTCAGACAATATGATCAGATACTTATAGAAATTTGTGGAAAAAAGGCTATAGGTACAGTGTTAGTAGGACCTACACCTGTCAACATAATTGGACGAAATATGTTGACTCAGATTGGTTGTACTTTAAATTTCCCAATTAGTCCTATCGACACTGTACCAGTAAAATTAAAGCCAGGAATGGATGGGCCAAGGGTTAAACAATGGCCATTGACAGAAGAAAAAATAAAAGCATTAACAGAAATTTGTAAAGAAATGGAGGAGGAAGGAAAAATCTCAAAAATTGGGCCTGAAAATCCATACAATACTCCAATATTTGCTATAAAGAAAAAAGACAGCACCAAATGGAGAAAATTAGTAGACTTCAGAGAGCTAAATAAAAGAACTCAGGACTTTTGGGAAGTTCAGTTAGGAATACCGCATCCAGCAGGTTTAAAAAAGAAAAAATCAGTAACAGTACTAGATGTGGGAGATGCATATTTTTCAGTTCCTCTAGATGAAAGCTTTAGAAAGTATACTGCATTCACCATACCTAGTAGAAACAATGAGACACCAGGAATTAGATATCAGTACAATGTGCTTCCACAGGGATGGAAAGGATCACCAGCAATATTCCAAAGTAGCATGACAAAAATCTTAGAGCCTTTTAGAAAACAAAATCCAGACTTAGAGATCTATCAATACATGGATGATTTGTATGTAGGATCTGACTTAGAAATAGGGCAACATAGAACAAAAGTAGAGGAGCTGAGACAACATTTGTTAAAGTGGGGACTTACCACACCAGACAAGAAACATCAGAAAGAACCCCCATTCCTTTGGATGGGTTATGAACTCCATCCTGATAAA---
>MY-14-001845
GATGATACAGTATTAGAAGACATGAATTTGCCAGGGAAATGGAAACCAAAAATGATAGGGGGAATTGGAGGTTTTATCAAAGTAAGACAATATGAACAGATACCCATAGAAATCTGTGGACATAAAGCTATAGGTACAGTATTAATAGGACCTACACCTGTTAACATAATTGGAAGAAATCTGCTAACTCAGCTTGGTTGTACTTTAAATTTTCCAGTCAGTCCTATTGAAACTGTACCAGTAAAACTAAAGCCAGGAATGGATGGCCCAAAGGTTAAGCAATGGCCATTGACAAGAGAGAAAATAGAAGCATTAACAGCAATTTGTGATGAAATGGAAAAGGAAGGAAAAATTACAAAAATTGGGCCTGAAAATCCATACAACACTCCAATATTTGCCATAAAAAAGAAAGACAGTACTAAGTGGAGAAAATTAGTAGATTTCAGGGAACTCAATAAAAGAACTCAAGATTTTTGGGAAGTTCAATTAGGAATACCACACCCAGCAGGATTAAAAAAGAAAAAATCAGTGACAGTACTGGATGTGGGGGATGCATATTTTTCAGTTCCTTTATATGAAGACTTCAGGAAATATACTGCATTCACCATACCTAGTATAAACAATGAAACACCAGGGATTAGGTATCAGTACAATGTACTTCCACAGGGATGGAAAGGATCACCAGCAATATTTCAAAGTAGCATGACAAAAATCTTAGAGCCTTTTAGAAAACAAAATCCAGACATAGTCATCTATCAATACATGGATGATTTGTATGTAGGATCTGACTTAGAGATAGGGCAGCATAGAACAAAGATAGAGGAACTGAGACAACATTTGTTGAGGTGGGGATTTACCACACCAGACAAGAAACATCAGAAAGAACCCCCATTTCTTTGGATGGGGTATGAACTCCATCCTGACAAA---
>MY-14-001846
GATGATCCAGTATTAGAAGCCATGGATTTGCCAGGGAAATGGAAACCAAAAATGATAGGGGGAATTGGAGGTTTTATCAAAGTAAGACAGTATGAACAGGTACCCATAGAAATCTGTGGACATAAAGCTATAGGTACAGTATTAGTAGGACCTACACCTGTCAACATAATTGGAAGAAATCTGTTGACTCAGCTTGGTTGTACTTTAAATTTTCCAATCAGTCCTATTGAAACTGTACCAGTAAAACTAAAGCCAGGAATGGATGGCCCAAAGGTTAAACAATGGCCATTAACAAAAGAGAAAATAGAAGCATTAACAGCAATTTGTGATGAAATGGAAAAGGAAGGAAAAATTACAAAAATTGGGCCTGAAAATCCATACAACACTCCAATATTTGCCATAAAAAAGAAAGACAGTACTAAGTGGAGAAAATTAGTAGATTTCAGGGAACTCAATAAAAGAACTCAAGATTTTTGGGAAGTTCAATTAGGAATACCACACCCAGCAGGATTAAAAAAGAAAAAATCAGTGACAGTGCTGGATGTGGGGGATGCATATTTTTCAGTTCCTTTATATGAAGACTTCAGGAAATATACTGCATTCACCATACCTAGTATAAACAATGAAACACCAGGGATTAGGTATCAGTACAATGTACTTCCACAGGGATGGAAAGGATCACCAGCAATATTTCAAAGTAGCATGACAAAAATCTTAGAGCCTTTTAGAAAACAAAATCCAGACATAGTCATCTATCAATACATGGATGATTTGTATGTAGGATCTGACTTAGAGATAGGGCAGCATAGAACAAAAATAGAGGAACTAAGAAAACATTTGTTGAGATGGGGATTTACCACACCAGACAAGAAACATCAGAAAGAACCTCCCTTTCTTTGGATGGGGTATGAACTCCATCCTGACAAA---
>MY-14-002275
GATGATACAGTACTAGAAGACATGAATTTGCCAGGGAAATGGAAACCAAAAATGATAGGGGGAATTGGAGGTTTTATCAAAGTAAGGCAGTATGATCAAATACCCATAGAAATCTGTGGACACAAAGTCATAGGTACAGTATTAGTGGGACCTACACCTGTCAACATAATTGGAAGAAATCTGTTGACTCAGCTTGGATGTACTTTAAATTTTCCAATCAGTCCCATTGAAACTGTACCAGTAAAATTAAAGCCAGGGATGGATGGCCCAAAGGTTAAACAATGGCCATTGACAGAAGAGAAAATAAAAGCATTAACAGAAATTTGTGATGAAATGGAAAAGGAAGGAAAAATTACAAAAATTGGGCCTGAAAATCCATATAACACTCCAATATTTGCCATAAAAAAGAAGGATAGTACTAAGTGGAGAAAGTTAGTAGATTTCAGGGAACTCAATAAAAGAACTCAAGATTTTTGGGAAGTTCAATTAGGAATACCACACCCAGCAGGGTTAAGAAAGAAAAAATCAGTGACAGTACTGGATGTGGGGGATGCATATTTTTCAGTTCCTTTACATGAAGACTTCAGGAAATATACTGCATTCACCATACCTAGTATAAACAATGAAACACCAGGGATTAGGTATCAGTACAATGTACTTCCACAGGGATGGAAAGGATCACCAGCAATATTCCAAAGTAGCATGACAAAAATCTTAGAGCCTTTTAGAAAACAAAATCCAGACATAGTTATCTATCAATACATGGATGATTTGTATATAGGATCTGACTTAGAGATAGGGCAGCATAGAACAAAAATAGAGAAACTGAGAGAACATTTGTTGAGGTGGGGATTTACTACACCAGACAAGAAACATCAGAAAGAACCCCCATTTCTTTGGATGGGGTATGAACTCCATCCTGACAAA---
>MY-14-002276
GATGATACAGTATTAGAAGACATGAATTTGCCAGGGAAATGGAAACCAAAAATGATAGGGGGAATTGGAGGTTTTATCAAAGTAAGACAATATGAACAGATACCCATAGAAATCTGTGGACATAAAGCTATAGGTACAGTATTAATAGGACCTACACCTGTTAACATAATTGGAAGAAATCTGCTAACTCAGCTTGGTTGTACTTTAAATTTTCCAGTCAGTCCTATTGAAACTGTACCAGTAAAACTAAAGCCAGGAATGGATGGCCCAAAGGTTAAGCAATGGCCATTGACAAGAGAGAAAATAGAAGCATTAACAGCAATTTGTGATGAAATGGAAAAGGAAGGAAAAATTACAAAAATTGGGCCTGAAAATCCATACAACACTCCAATATTTGCCATAAAAAAGAAAGACAGTACTAAGTGGAGAAAATTAGTAGATTTCAGGGAACTCAATAAAAGAACTCAAGATTTTTGGGAAGTTCAATTAGGAATACCACACCCAGCAGGATTAAAAAAGAAAAAATCAGTGACAGTACTGGATGTGGGGGATGCATATTTTTCAGTTCCTTTATATGAAGACTTCAGGAAATATACTGCATTCACCATACCTAGTATAAACAATGACACACCAGGGATTAGGTATCAGTACAATGTACTTCCACAGGGATGGAAAGGATCACCAGCAATATTTCAAAGTAGCATGACAAAAATCTTAGAGCCTTTTAGGAAACAAAATCCAGACATAGTCATCTATCAATACATGGATGATTTGTATGTAGGATCTGACTTAGAGATAGGGCAGCATAGAACAAAGATAGAGGAACTGAGACAACATTTGTTGAGGTGGGGATTTACCACACCAGACAAGAAACATCAGAAAGAACCCCCATTTCTTTGGATGGGGTATGAACTCCATCCTGACAAA---
>MY-14-002277
GATGATACAGTGTTAGAAGACATGAATTTGCCAGGGAGATGGAAACCAAAAATGATAGGGGGAATTGGAGGTTTTATCAAAGTAAGACAGTATGATCAAATACCCATAGAAATCTGTGGACACAAAGCTGTAGGTACAGTATTAATAGGACCCACACCTATCAACATAATTGGAAGAAATCTGTTGACTCAGCTTGGGTGCACTTTAAATTTTCCCATTAGTCCTATTGAAACTGTACCAGTAAAATTAAAGCCAGGGATGGATGGCCCAAAAGTTAAACAATGGCCATTGACAGAAGAAAAAATAAAAGCCTTAGTAGAAATTTGTACAGAAATGGAAAAGGAAGGGAAAATTTCAAAAATTGGGCCTGAAAATCCATACAATACTCCAATATTTGCCATAAAGAAAAAGGACAGTACTAAATGGAGAAAATTAGTAGATTTCAGAGAACTTAATAAAAGAACTCAAGACTTCTGGGAAGTTCAATTAGGGATACCACATCCCGCAGGGTTAAAGAAGAAAAAATCAGTATCAGTCCTGGATGTGGGTGATGCATATTTCTCAGTCCCTTTAGATGAAGACTTTAGGAAGTATACTGCATTTACCATACCTAGTGTAAACAATGAGACACCAGGAATCAGATATCAGTACAATGTGCTTCCACAGGGATGGAAAGGGTCACCAGCAATATTCCAATGCAGTATGACAAAAATCTTAGAGCCTTTTAGAAAACCAAATCCAGACATAGTTATCTATCAATACATGGATGATTTGTATGTAGGGTCTGACTTAGAAATAGGGCAGCATAGGACAAAAATAGAGGAACTGAGACAATATTTGTTAAGATGGGGTTTTACCACACCAGACAAAAAACATCAGAAAGAACCTCCATTCCTTTGGATGGGTTATGAACTCCATCCTGATAAA---
>MY-14-002278
GATGATACAGTATTAGAAGAGATAAATTTGCCAGGGAAATGGAAACCAAAAATGATAGGGGGAATTGGAGGTTTTATCAAGGTAAGGCAATATGATCAGATACTTATAGAAATTTGTGGAAAAAAGGCCATAGGTACAGTATTGGTAGGACCTACACCTGTCAACATAATTGGACGAAATATGTTGACTCAGATTGGTTGTACTTTAAACTTCCCAATTAGTCCTATTGATACTGTACCAGTAACATTAAAGCCAGGAATGGATGGACCAAAGGTTAAACAGTGGCCATTGACAGAAGAAAAAATAAAAGCATTAACAGATATTTGTAGAGAGATGGAAAAAGAAGGAAAAATCTCAAAAATTGGACCTGAAAATCCATATAATACTCCAGTATTTGCTATAAAGAAAAAGGACAGCACCAAATGGAGGAAATTAGTAGATTTCAGAGAGCTCAATAAAAGAACTCAGGACTTTTGGGAAGTTCAATTAGGAATACCACACCCAGCAGGATTAAAAAAGAAAAAATCAGTGACAGTACTAGATGTGGGAGATGCATATTTTTCAGTTCCTTTAGATGAAAACTTTAGAAAGTATACTGCATTCACCATACCTAGTATAAACAATGAGACACCAGGAATCAGATATCAGTACAATGTGCTACCACAGGGATGGAAAGGATCTCCAGCAATATTCCAGTGTAGCATGACAAAAATCCTGGAGCCCTTTAGGAAAAATAATCCAGAGATGATTATCTATCAATACATGGATGACTTATATGTAGGATCTGATTTGGAGATAGGTCAGCACAGAGCAAAAATAGAGGAGCTAAGAGCTCATCTATTAAGCTGGGGGTTTACTACACCAGACAAAAAGCATCAGAAAGAACCTCCATTTCTTTGGATGGGATATGAACTCCATCCGGACAGA---
>MY-14-002437
GATGATACAGTATTAGAAGATATAAATTTGCCAGGGAAATGGAAACCAAAAATGATAGGGGGAATTGGAGGTTTTATCAAAGTAAGACAGTATGAACAGATACCCATAGAAATCTGCGGACACAAAGTTATAGGGACAGTATTAATGGGACCTACACCTGTCAACATAATTGGAAGAAATCTGTTGACTCAGCTTGGTTGCACCTTAAATTTTCCAATCAGTCCCATTGAAACTGTACCAGTAAAATTAAAGCCAGGAATGGATGGCCCAAAGGTTAAACAATGGCCATTGACAGAAGAAAAAATAAAAGCATTAACAGCAATTTGTGATGAAATGGAGAAGGAAGGAAAAATTACAAAAATTGGGCCTGAAAATCCATACAATACTCCAATATTTGCCATAAAAAAGAAGGACAGTACTAAGTGGAGAAAATTAGTAGATTTCAGGGAACTCAATAAAAGAACTCAAGATTTTTGGGAAGTTCAGTTAGGAATACCACACCCAGCAGGGTTAAAAAAGAAAAAATCAGTGACAGTACTGGATGTGGGGGATGCATATTTTTCAGTTCCTTTATATGAAGACTTCAGGAAGTATACTGCATTCACCATACCTAGTATAAACAATGAAACACCAGGGATTAGATACCAGTACAATGTACTTCCACAGGGATGGAAAGGATCACCAGCAATATTCCAAAGTAGTATGACAAAAATCTTAGAGCCTTTTAGAAAACAAAATCCAGACATAGTTATTTATCAATACATGGATGATTTGTATGTAGGATCTGACTTAGAGATAGGGCAACATAGAACAAAAATAGAGGAACTAAGACAACATTTGTTGAGGTGGGGATTTACCACACCAGACAAGAAACATCAGAAAGAACCTCCATTTCTTTGGATGGGATATGAACTCCATCCTGACAAA---
>MY-14-002509
GATGACACAGTATTAGAAGACATGAATTTGCCAGGGAAATGGAAACCAAAAATGATAGGGGGAATTGGAGGTTTTATCAAAGTAAGACAGTATGAACAGATACCCATAGAAATCTGTGGACAGAAAGCTATAGGTACAGTATTAGTAGGACCTACACCTGTCAACATAATTGGAAGAAATCTGTTGACTCAGATTGGTTGTACTTTAAATTTTCCAATCAGTCCTATTGAAACTGTACCAGTAAAACTAAAGCCAGGAATGGATGGCCCAAAGGTTAAACAATGGCCATTGACAAAAGAGAAAATAGAAGCATTAACAGCAATTTGTGATGAAATGGAAAAGGAAGGAAAAATTACAAAAATTGGGCCTGAAAATCCATACAACACTCCAATATTTGCCATAAAAAAGAAAGACAGTACTAAGTGGAGAAAATTAGTAGATTTCAGGGAACTCAATAAAAGAACTCAAGATTTTTGGGAAGTTCAATTAGGAATACCACACCCAGCAGGATTAAAAAAGAAAAAATCAGTGACAGTGCTGGATGTGGGGGATGCATATTTTTCAGTTCCTTTAGATGAAGACTTCAGGAAGTATACTGCATTCACCATACCTAGTATAAACAATGAAACACCAGGGATTAGGTATCAGTACAATGTACTTCCACAGGGATGGAAAGGATCACCAGCAATATTTCAAAGTAGCATGACAAAAATCTTAGAGCCTTTTAGAAAACAAAATCCAGACATAGTCATCTATCAATACATGGATGATTTGTATGTAGGATCTGACTTAGAAATAGGGCAGCATAGAACAAAAATAGAGGAACTGAGACAACATTTGTTGAGGTGGGGATTTACCACACCAGACAAAAAACATCAGAAAGAACCTCCATTTCTTTGGATGGGGTATGAACTCCATCCTGACAAA---
>MY-17-000155
GATGATACAGTATTAGAAGATATAAATTTGCCAGGAAAATGGAAACCAAAAATGATAGGGGGAATTGGAGGTTTTATCAAGGTAAGGCAATATGATGAGATATCTATAGAAATTTGTGGAAAAAAGGCTATAGGTTCAGTATTAGTAGGACCTACGCCTGTCAACATAATTGGACGAAATATGTTGACTCAGCTTGGTTGTACTTTAAATTTCCCAATTAGTCCTATTGACACTGTACCAGTAACATTAAAGCCAGGAATGGATGGACCAAAGGTTAAACAGTGGCCATTGACAGAAGAAAAAATAAAAGCATTAACAGAAATTTGTAAAGAGATGGAAGAGGAAGGAAAAATCTCAAAAATTGGGCCTGAAAATCCATACAATACTCCAGTATTTGCTATAAAGAAAAAGGACAGTACCAAATGGAGGAAATTAGTAGATTTCAGAGAGCTTAATAAAAGAACTCAGGATTTTTGGGAAGTTCAATTAGGAATACCGCATCCGGCAGGATTAAAAAAGAAAAAATCAGTAACAGTACTAGATGTGGGAGATGCATATTTTTCAGTTCCTTTAGATGAAAGCTTTAGAAAATATACTGCATTCACCATACCTAGCATAAATAATGAGACACCAGGAATCAGATATCAGTACAATGTGCTGCCACAGGGATGGAAAGGATCACCAGCAATATTCCAGAGTAGTATGACAAAAATCTTAGAGCCCTTTAGAGCAAAAAATCCAGAAATAATTATTTATCAATACATGGATGACTTGTATGTAGGATCTGATTTAGAAATAGGGCAGCACAGAATAAAAGTAGAGGAGCTGAGAGCTCATCTATTGAGCTGGGGATTTACTACACCAGATAAAAAGCATCAGAAGGAACCTCCATTCCTTTGGATGGGATATGAACTCCATCCTGACAGA---
>MY-17-000157
GATGACACAGTATTAGAAGACATGAATTTGCCAGGGAAATGGAAACCAAAAATGATAGGGGGAATTGGAGGTTTTATCAAAGTAAGACAGTATGAACAGATACCCATAGAAATCTGTGGACAGAAAGCTATAGGTACAGTATTAGTAGGACCTACACCTGTCAACATAATTGGAAGAAATCTGTTGACTCAGATTGGTTGTACTTTAAATTTTCCAATCAGTCCTATTGAAACTGTACCAGTAAAACTAAAGCCAGGAATGGATGGCCCAAAGGTTAAACAATGGCCATTGACAAAAGAGAAAATAGAAGCATTAACAGCAATTTGTGATGAAATGGAAAAGGAAGGAAAAATTACAAAGATTGGGCCTGAAAATCCATACAACACTCCAATATTTGCCATAAAAAAGAAAGACAGTACTAAGTGGAGAAAATTAGTAGATTTCAGGGAACTCAATAAAAGAACTCAAGATTTTTGGGAAGTTCAATTAGGAATACCACACCCAGCAGGATTAAAAAAGAAAAAATCAGTGACAGTGCTGGATGTGGGGGATGCATATTTTTCAGTTCCTTTAGATGAAGACTTCAGGAAATATACTGCATTCACCATACCTAGTATAAACAATGAAACACCAGGGATTAGGTATCAGTACAATGTACTTCCACAGGGATGGAAAGGATCACCAGCAATATTTCAAAGTAGCATGACAAAAATCTTAGAGCCTTTTAGAAAACAAAATCCAGACATAGTCATCTATCAATACATGGATGATTTGTATGTAGGATCTGACTTAGAAATAGGGCAGCATAGAACAAAAATAGAGGAACTGAGACAACATTTGTTGAGGTGGGGATTTACCACACCAGACAAAAAACATCAGAAAGAACCTCCATTTCTTTGGATGGGGTATGAACTCCATCCTGACAAA---
>WS12000312
GATGATACAGTATTAGAAGATATAAATTTGCCAGGAAAATGGAAGCCAAAAATGATAGGGGGAATTGGAGGCTTTATCAAGGTCAGGCAATATGATCAGATACTTATAGAAATTTGTGGAAAAAAGGCTATAGGTACAGTGTTAGTAGGACCTACACCTGTCAACATAATTGGACGAAATATGTTGACTCAGATTGGTTGTACTTTAAATTTCCCAATTAGTCCTATTGACACTGTACCAGTAAAATTAAAGCCAGGAATGGATGGGCCAAAGGTTAAACAATGGCCATTGACAGAAGAAAAAATAAAAGCATTAACAGAAATTTGTAAAGAAATGGAAGAGGAAGGAAAAATCTCAAAAATTGGGCCTGAAAATCCATACAATACTCCAGTATTTGCTATAAAGAAAAAAGACAGCACCAAATGGAGGAAATTAGTAGATTTTAGAGAACTTAATAAAAGAACTCAAGACTTTTGGGAAGTTCAGCTAGGAATACCGCATCCAGCAGGTTTAAAAAAGAAAAAATCAGTAACAGTACTAGATGTAGGAGATGCATATTTTTCAGTTCCTTTAGATGAAAGTTTTAGAAAATATACTGCATTCACCATACCTAGTAGAAACAATGAGACACCAGGAATTAGATATCAGTACAATGTGCTTCCACAAGGATGGAAGGGATCACCAGCAATATTCCAAAGTAGCATGACAAAAATCTTAGAGCCTTTTAGAAAACAAAATCCAGACATAGAAATCTATCAATACATGGATGATTTGTATGTAGGATCTGACTTAGAAATAGGGCAGCATAGAACAAAAATAGAGGAGCTGAGACAACATTTGTTGAAGTGGGGACTTACCACACCAGATAAGAAACATCAGAAAGAACCCCCATTCCTTTGGATGGGTTATGAACTCCATCCTGATAAA---
>WS12000318
GATGATACAGTATTAGAAGACATGAATTTGCCAGGGAAATGGAAACCAAAAATGATAGGGGGAATTGGAGGTTTTATCAAAGTAAGACAGTATGACCAGATACCCATAGAAATCTGTGGACACAAGGCTATAGGTACAGTATTAGTGGGACCTACACCTGTCAACATAATTGGAAGAAATCTGTTGACTCAGCTTGGTTGCACTTTAAATTTTCCAATCAGCCCCATTGAAACTGTACCAGTAAAATTAAAGCCAGGAATGGATGGCCCAAAGGTTAAACAATGGCCATTGACAGAAGAAAAAATAAAAGCATTAACAGCAATTTGTGATGAAATGGAGAAGGAAGGAAAAATTACAAAAATTGGGCCTGAAAATCCATATAACACTCCAATATTTGCCATAAAAAAGAAGGACAGTACTAAGTGGAGAAAATTAGTAGATTTCAGGGAACTCAATAAAAGAACTCAAGATTTTTGGGAAGTTCAGTTAGGAATACCACACCCAGCAGGGTTAAAAAAGAAAAAATCAGTAACAGTATTAGATGTGGGGGATGCATATTTTTCAGTTCCTTTAGATGAAAACTTCAGGAAATATACTGCATTCACCATACCTAGTACAAACAATGAAACACCAGGGATTAGATATCAGTACAATGTACTTCCACAGGGATGGAAAGGATCACCAGCAATATTCCAAAGTAGCATGACAAAAATCTTAGAGCCTTTTAGAAAACAAAATCCAGACATAGTTATCTATCAATACATGGATGATTTGTATGTAGGATCTGACTTAGAGATAGGGCAGCATAGAATAAAAATAGAGGAACTGAGACAACATTTGTTGAAGTGGGGATTTACCACACCAGACAAGAAACATCAGAAAGAACCTCCATTTCTTTGGATGGGGTATGAACTCCATCCTGACAAA---
>WS12000320
GATGATACAGTATTAGAAGATATAAATTTACCAGGAAAATGGAAACCAAAAATGATAGGGGGAATTGGAGGTTTTATCAAAGTAAGGCAATATGATCAGATACCTATAGAAATTTGTGGAAAAAGGGCTATAGGTACAGTGTTAGTAGGACCTACACCTGTCAACATAATTGGACGAAATATGTTGACTCAGCTTGGTTGTACTTTAAATTTCCCAATTAGTCCTATTAACACTGTACCAGTAACATTAAAGCCAGGAATGGATGGACCAAAGGTTAAACAGTGGCCATTGACAGAAGAAAAAATAAAAGCATTAACAGAAATTTGTAAAGAAATGGAAGAGGAAGGAAAAATCTCAAAAATTGGGCCTGAAAATCCATATAATACTCCAATATTTGCTATAAAGAAAAAGGACAGCACCAAATGGAGGAAATTAGTAGATTTCAGAGAGCTCAATAAAAGAACTCAGGACTTTTGGGAAGTTCAATTAGGAATACCGCATCCAGCAGGATTAAAAAAGAAAAAATCAGTGACAGTACTAGATGTAGGAGATGCATATTTTTCAGTTCCTTTAGATGAAAACTTTAGAAAGTATACTGCATTCACCATACCTAGTACAAACAATGAGACACCAGGAATCAGATATCAGTACAATGTGCTACCACAGGGATGGAAAGGATCTCCGGCAATATTCCAGTGTAGCATGACAAAAATCTTAGAGCCCTATAGAAGAAAAAATCCAGAGATGATTATCTATCAATACATGGATGACTTATATGTAGGATCTGATTTAGAAATAGGGCAGCACAGAACAAAAATAGAGGAGCTAAGAGCTCATCTATTGAGCTGGGGATTTACTACACCAGACAAAAAGCATCAGAAGGAACCTCCATTTCTTTGGATGGGATATGAACTCCATCCGGACAGA---
>WS12000322
GATGATACAGTATTAGAAGATATAAATTTGCCAGGAAAATGGAAACCAAAAATGATAGGGGGAATTGGAGGTTTTATCAAAGTAAGGCAATATGATCAGATACTTATAGAAATTTGTGGAAAAAAGGCTATAGGTACAGTGTTAGTAGGACCTACACCTGTCAACATAATTGGACGAAATATGTTGACTCAGCTTGGTTGTACTTTAAATTTTCCAATTAGTCCTATTGACACTGTACCAGTAACATTAAAGCCAGGAATGGATGGACCAAAGGTTAAACAGTGGCCATTGACAGAAGAAAAAATAAAAGCGTTAACAGAAATTTGTAAGGAAATGGAAGAGGAAGGAAAAATCTCAAAAATTGGGCCTGAAAATCCATATAATACTCCAGTGTTTGCTATAAAGAAAAAGGACGGCACCAAATGGAGGAAATTAGTAGATTTCAGAGAACTCAATAAAAGAACTCAGGACTTTTGGGAAGTTCAATTAGGAATACCACATCCAGCAGGATTAAAGAAGAAAAAATCAGTGACAGTACTAGATGTGGGAGATGCATATTTTTCAGTCCCTTTAGATGAAAACTTTAGAAAGTATACTGCATTCACCATACCTAGTACAAACAATGAGACACCAGGAATCAGATATCAGTACAATGTGTTACCACAGGGATGGAAAGGATCTCCGGCAATATTCCAATGTAGTATGACAAAAATCTTAGAGCCCTTTAGAAAACAAAATCCAGAGATAGTTATCTATCAATACATGGATGACTTGTATGTAGGGTCTGATTTAGAAATAGGGCAGCACAGAACAAAAATAGATGAGCTGAGAGCTCATCTATTGAGCTGGGGATTCACTACACCAGACAAAAAGCATCAGAAGGAACCGCCATTTCTTTGGATGGGGTATGAACTCCATCCGGACAGA---
>WS12000326
GATGATACAGTATTAGAAGAAATGAATTTGCCAGGGAAATGGAAACCAAAAATGATAGGGGGAATTGGAGGTTTTATCAAAGTAAGACAGTATGAACAGATACCCCTAGAAATCTGCGGACACAAAGCTATAGGTACAGTATTAATAGGACCTACACCTGTCAACATAATTGGACGAAATCTGTTGACTCAGCTTGGTTGCACTTTAAATTTTCCAATCAGTCCCATTGAAACTGTACCAGTAAAATTAAAGCCAGGAATGGATGGCCCAAAGGTTAAACAATGGCCATTGACAGAAGAGAAAATAAAAGCATTAACAGCGATTTGTGATGAAATGGAGAAGGAAGGAAAAATTACAAAAATTGGGCCTGAAAATCCATATAACACTCCAATATTTGCCATAAAAAAGAAGGACAGTACTAAGTGGAGAAAATTAGTAGATTTCAGGGAACTCAATAAAAGAACTCAAGACTTTTGGGAAGTTCAATTAGGAATACCACACCCAGCAGGGTTAAAAAAGAAAAAATCAGTGACAGTACTAGATGTGGGGGATGCATATTTTTCAGTTCCTTTACATGAAGACTTCAGGAAATATACTGCATTCACCATACCTAGTATAAACAATGAAACACCAGGAATTAGGTATCAGTATAATGTACTTCCACAGGGATGGAAAGGATCACCAGCAATATTCCAAAGTAGCATGACAAGAATCTTAGAGCCTTTTAGAAAACAAAATCCAGAAATAGTTATCTACCAATATATGGATGATTTGTATGTAGGGTCTGACTTAGAGATAGGGCAGCATAGAATAAAAATAGAGGAACTGAGACAACATTTGTTGAGGTGGGGATTTACCACACCAGACAAAAAACATCAGAAAGAACCTCCATTTCTTTGGATGGGGTATGAACTCCATCCTGACAAA---
>WS12000333
GATGATACAGTGTTAGAAGACATGAATTTGCCAGGGAAATGGAAACCAAAAATGATAGGGGGAATTGGAGGTTTTATCAAAGTAAGACAGTATGAAGAGATACCCATAGAAATCTGCGGACACAAAGCTATGGGTACAGTATTAGTGGGGCCTACACCTGTCAACATAATTGGAAGAAATCTGTTGACTCAGCTTGGTTGCACTTTAAATTTTCCAATCAGTCCCATTGAAACTATACCAGTAAAATTAAAGCCAGGAATGGATGGCCCAAAGGTTAAACAATGGCCATTGACAGAAGAAAAAATAAAAGCATTAACAGAAATTTGTGATGAAATGGAAAAGGAAGGAAAAATTACAAAAATTGGGCCTGAAAATCCATATAACACTCCAATATTTGCCATAAAAAAGAAGGACAGTACTAAGTGGAGAAAATTAGTAGATTTCAGGGAACTCAATAAAAGAACACAAGATTTTTGGGAAGTTCAATTAGGAATACCACACCCAGCAGGGTTAAAAAAGAAAAAATCAGTGACAGTACTGGATGTGGGGGATGCATATTTTTCAGTTCCTTTATATGAAGAATTCAGGAAGTATACTGCATTCACCATACCTAGTACAAACAATGAAACACCAGGGATTAGGTATCAGTATAATGTACTTCCACAGGGATGGAAAGGATCACCAGCAATATTCCAAAGTAGCATGACAAAAATTTTAGAGCCTTTTAGAAAACAAAATCCAGAAATAGTTATCTATCAATATATGGATGATTTGTATGTAGGATCTGACTTAGAGATAGGGCAGCATAGAACAAAAATAGAGGAACTGAGACAACATTTGTTGAGGTGGGGGTTTACCACACCAGACAAGAAACATCAGAAAGAACCTCCATTTCTGTGGATGGGGTATGAACTCCATCCTGACAAA---
>WS12000336
GATGATACAGTATTAGAAGACATGACTTTGCCAGGGAAATGGAAACCAAAAATGATAGGGGGAATTGGAGGTTTTATCAAAGTAAGACAGTATGAAGAGATGCCCATAGAAATCTGCGGACACAAAGTTATAGGTACAATATTAGTAGGACCTACACCTGTCAACATAATTGGAAGAAATCTGTTGACTCAGCTTGGTTGCACTTTAAATTTTCCAATCAGTCCCATTGAAACTGTACCAGTAAAATTAAAGCCAGGAATGGATGGCCCAAAGGTTAAACAATGGCCATTGACAGAAGAGAAAATAAAAGCATTAACAGCAATTTGTGATGAAATGGAGAAGGAAGGAAAAATTACAAAAATTGGGCCTGAAAATCCATATAACACTCCAATATTTGCCATAAAAAAGAAGGACAGTACTAAGTGGAGAAAATTAGTAGACTTCAGGGAACTCAATAAAAGAACTCAAGATTTTTGGGAAGTTCAATTAGGAATCCCCCACCCAGCAGGGTTAAAAAAGAAAAAATCAGTAACAGTTCTGGATGTGGGGGATGCATATTTTTCAGTTCCTTTATATGAAGATTTCAGGAAATATACTGCATTTACCATACCTAGTATAAACAATGAGACACCAGGGATTAGGTATCAGTACAATGTACTCCCACAGGGATGGAAAGGATCACCAGCAATATTTCAAAGTAGCATGACAAGAATCTTAGAGCCTTTTAGAAAACAAAATCCAGACATAGTTATCTATCAATACATGGATGATTTGTATGTAGGATCTGACTTAGAGATAGGGCAGCATAGAGTAAAAATAGAGGAACTGAGACAACATTTGTTGAGGTGGGGATTTACCACACCAGACAAGAAACATCAGAAAGAACCTCCATTTCTTTGGATGGGGTATGAACTCCATCCTGACAAA---
>WS12000337
GATGATACAGTATTAGAAGACATGAATTTGCCAGGGAAATGGAAACCAAAAATGATAGGGGGAATTGGAGGTTTTATCAAAGTAAGACAGTATGAACAGATACCCATAGAAATCTGTGGACATAAAGCTATAGGTACAGTATTAATAGGACCTACACCTGTCAACATAATTGGAAGAAATCTGTTGACTCAGCTTGGTTGTACTTTAAATTTTCCAATCAGTCCTATTGAAACTGTACCAGTAAAACTAAAGCCAGGAATGGATGGCCCAAAGGTTAAACAATGGCCATTGACAAAAGAGAAAATAGAAGCATTAACAGCAATCTGTGATGAAATGGAAAAGGAAGGAAAAATTACAAAAATTGGGCCTGAAAATCCATATAACACTCCAATATTTGCCATAAAAAAGAAAGACAGTACTAAGTGGAGAAAATTAGTAGATTTCAGGGAACTCAATAAAAGAACTCAAGATTTTTGGGAAGTTCAATTAGGAATACCACACCCAGCAGGATTGAAAAGGAAAAAATCAGTGACAGTGCTGGATGTGGGGGATGCATATTTTTCAGTTCCTTTAGATGAAGACTTCAGGAAATATACTGCATTCACTATACCTAGTATAAACAATGAAACACCAGGGATTAGGTATCAGTACAATGTACTTCCACAGGGATGGAAAGGATCACCAGCAATATTTCAAAGTAGCATGACAAAAATCTTAGAGCCTTTTAGAAAACAAAATCCAGACATAGTCATCTATCAATACATGGATGATTTGTATGTAGGATCTGACTTAGAGATAGGGCAGCATAGAACAAAAATAGAGGAACTGAGAGAACATTTGTTGAGGTGGGGATTTACCACGCCAGACAAGAAACATCAAAAAGAACCTCCATTTCTTTGGATGGGGTATGAACTCCATCCTGACAAA---
>WS12000342
GATGATACAGTATTAGAAGACATGAATTTGCCAGGGAAATGGAAACCAAAAATGATAGGGGGAATTGGAGGTTTTATCAAAGTAAGACAGTATGAACAGATACCCATAGAAATCTGTGGACATAAAGCTATAGGTACAGTATTAGTAGGACCTACACCTGTCAACATAATTGGAAGAAATCTGTTGACTCAGCTTGGTTGTACTTTAAATTTTCCAATCAGTCCTATTGAAACTGTACCAGTAAAACTAAAGCCAGGAATGGATGGGCCAAAGGTTAAACAATGGCCATTGACAAAAGAGAAAATAGAAGCATTAACAGCAATTTGTGATGAAATGGAAAAGGAAGGAAAAATTACAAAAATTGGGCCTGAAAATCCATACAACACTCCAATATTTGCCATAAAAAAGAAAGACAGTACTAAGTGGAGAAAATTAGTAGATTTCAGGGAACTCAATAAAAGAACTCAAGATTTTTGGGAAGTTCAATTAGGAATACCACACCCAGCAGGATTAAAAAAGAAAAAATCAGTGACAGTGCTGGATGTGGGGGATGCATATTTTTCAGTTCCTTTATATGAAGACTTCAGGAAATATACTGCATTCACCATACCTAGTATAAACAATGAAACACCAGGGATTAGGTATCAGTACAATGTACTTCCACAGGGATGGAAAGGATCACCAGCAATATTTCAAAGTAGCATGACAAAAATCTTAGAGCCTTTTAGAAAACAAAATCCAGACATAGTCATCTATCAATACATGGATGATTTGTATGTAGGATCTAACTTAGAGATAGGGCAGCATAGAACAAAAATAGAGGAACTGAGACAACATTTGTTGAGGTGGGGATTTACCACACCAGACAAGAAACATCAGAAAGAACCTCCATTTCTTTGGATGGGGTATGAACTCCATCCTGACAAA---
>WS12000352
GACGATACAGTATTAGAAGAAATGAATTTGCCAGGGAAATGGAAACCAAAAATGATAGGGGGAATTGGAGGTTTTATCAAAGTAAAACAGTATGAGCAGGTACCCATAGAAATTTGCGGACACAAAGCAATAGGTACAGTATTAATAGGACCTACACCTGTCAACATAATTGGAAGAAATCTGTTGACTCAACTTGGCTGCACTCTAAATTTTCCAATCAGTCCCATTGAAACTGTACCAGTAAAATTAAAGCCAGGAATGGATGGCCCAAAGGTTAAACAATGGCCATTGACAGAAGAGAAAATAAAAGCATTAACAGCAATTTGTGATGAAATGGAGAAGGAAGGAAAAATTACAAAAATTGGGCCTGAGAATCCATATAACACTCCAATATTTGCCATAAAAAAGAAGGACAGTACTAAATGGAGAAAATTAGTAGATTTCAGGGAACTCAATAAAAGAACTCAAGATTTTTGGGAAGTTCAATTAGGAATACCACACCCAGCAGGGTTAAAAAAGAAAAAGTCAGTGACAGTACTGGATGTGGGGGATGCATATTTTTCAGTTCCCTTACATGAAGACTTCAGGAAGTATACTGCATTCACCATACCCAGTACAAACAATGAAACACCAGGGATTAGGTATCAGTACAATGTACTTCCACAGGGATGGAAAGGATCACCAGCAATATTCCAAAGTAGCATGACAAAAATTTTAGAGCCTTTTAGAAAACAGAATCCAGACATAGATATCTATCAATACATGGATGATTTGTATGTAGGATCTGACTTAGAGATAGGGCAACATAGAACAAAAATAGAGGAACTGAGACAACATTTGTTGAAGTGGGGATTTACCACACCAGACAAGAAACATCAGAAAGAACCTCCATTTCTTTGGATGGGGTATGAACTCCATCCTGACAAA---
>WS12000356
GATGATACAGTATTAGAAGAAATGAATTTGCCAGGGAAATGGAAACCAAAAATGATAGGGGGAATTGGAGGTTTTATCAAAGTAAGACAATATGAACAGGTAATCATAGAAATCTGTGGACACAAAGCTATAGGTACAGTGCTAATAGGACCTACACCTGTCAACATAATTGGAAGAAATCTGTTGACTCAGCTTGGTTGTACTTTAAATTTTCCAATCAGCCCCATTGAAACTGTACCAGTAAAATTAAAGCCAGGAATGGATGGCCCAAAGGTTAAACAATGGCCATTGACAGAAGAGAAAATAAAAGCATTAACAGCAATTTGTGATGAAATGGAGAAGGAAGGAAAAATTACAAAAATTGGGCCTGAAAATCCATATAACACTCCAATATTTGCCATAAAAAAGAAGGACAGTACTAAGTGGAGGAAATTAGTAGATTTCAGAGAACTCAATAAAAGAACTCAAGACTTTTGGGAAGTTCAATTAGGAATACCACACCCAGCAGGGTTAAAAAAGAAAAGGTCAGTGACAGTACTAGATGTGGGGGATGCATATTTTTCAGTTCCTTTAGATGAAGACTTCAGGAAATATACTGCATTCACCATACCTAGTATAAACAATGAAACACCAGGGATTAGGTATCAGTACAATGTACTTCCACAGGGATGGAAAGGATCACCAGCAATATTCCAAAGTAGCATGACAAAAATATTAGAGCCTTTTAGAAAACAAAATCCAGACATAGTTATCTATCAATACATGGATGATTTATATGTAGGATCTGACCTAGAGATAGGGCAACATAGAGCAAAAATAGAGGAACTAAGAGAACATCTGTTGAAATGGGGATTTACCACACCAGACAAGAAACATCAGAAAGAACCCCCATTTCTGTGGATGGGGTATGAACTCCATCCTGACAAA---
>ws12001009
GATGATACAGTATTAGAAGACATAGATTTGCCAGGAAAATGGAAACCAAAAATGATAGGGGGAATTGGAGGTTTTATCAAAGTAAGACAGTATGAACAAATACCCATAGAAATTAGCGGACACAAAGCTATAGGTACAGTATTAATAGGACCTACACCTGTCAACATAATTGGAAGAAATCTGTTGACTCAGCTTGGTTGCACTTTAAATTTTCCAATCATTCCTATTGAAACTGTACCAGTAAAATTAAAGCCAGGAATGGATGGCCCAAAAGTTAAGCAATGGCCATTAACAAGAGAGAAAATAGAAGCATTAACAGCAATTTGTGATGAAATGGAGAAGGAAGGAAAAATTACAAAAATTGGGCCTGAAAATCCATATAACACTCCAATATTTGCCATAAAAAAGAAAGACAGTACTAAGTGGAGAAAATTAGTAGATTTCAGGGAACTCAATAAAAGAACTCAAGATTTTTGGGAAGTTCAATTAGGAATACCACACCCAGCAGGGTTAAAAAAGAAAAAATCAGTAACAGTACTAGATGTGGGGGATGCATATTTTTCAGTTCCTTTACATGAAGACTTCAGGAAATATACTGCATTCACCATACCTAGTACAAACAATGAAACACCAGGGATTAGGTATCAGTACAATGTACTTCCACAGGGATGGAAAGGATCACCAGCAATATTCCAAAGTAGCATGACAAAAATCTTAGAGCCTTTTAGAAAACAAAATCCAGACATAGTCATCTATCAATACATGGATGATTTGTATGTAGGATCTGACTTAGAGATAGGGCAGCATAGAACAAAAATAGAGGAACTGAGACAACATTTGTTGAAGTGGGGATTTACCACACCAGACAAAAAACATCAGAAAGAACCTCCATTTCTGTGGATGGGGTATGAACTCCATCCTGACAAA---
>ws12001010
GATGATACAGTATTAGAAGACATGAATTTGCCAGGGAAATGGAAGCCAAGAATGATAGGGGGAATTGGAGGTTTTATCAAAGTAAGACAGTATGAACAGATACCCATAGAAATCTGCGGACACAAAGCTATAGGTACAGTATTAGTGGGACCTACACCTGTCAACATAATTGGAAGAAATTTGTTGACTCAGCTTGGTTGCACTTTAAATTTTCCAATCAGCCCCATTAAAACTGTACCAGTAAAATTAAAGCCAGGAATGGATGGCCCAAAGGTTAAGCAATGGCCATTGACAGAAGAGAAAATAAAAGCATTAACAGCAATTTGTGATGAAATGGAAAAGGAAGGAAAAATTACAAAAATTGGGCCTGAAAATCCATATAACACTCCAATATTTGCCATAAAAAAGAAGGACAGTACTAAGTGGAGAAAATTAGTAGATTTCAGGGAACTTAATAAAAGAACTCAAGATTTTTGGGAAGTTCAATTAGGAATACCACACCCAGCAGGGTTAAAAAAGAAGAAGTCAGTGACAGTATTGGATGTGGGGGATGCATATTTTTCAGTTCCTTTACATGAAGACTTCAGGAAATATACTGCATTCACCATACCTAGTACAAACAATGAAACACCAGGGATTAGGTATCAGTACAATGTACTTCCACAAGGATGGAAAGGATCACCAGCAATATTCCAAGCTAGCATGACAAAAATCTTAGAGCCTTTTAGAAAACAAAATCCAGACATAGTTATCTATCAATACATGGATGATTTGTATGTAGGATCTGACTTAGAGATAGGGCAGCATAGAACAAAAATAGAGGAACTGAGACAACATTTGTTGAGGTGGGGATTTACCACACCAGATAAGAAACATCAGAAAGAACCTCCATTTCTTTGGATGGGGTATGAACTCCATCCTGACAAG---
>ws12001011
GATGATACAGTATTAGAAGACATGAATTTGCCAGGGAAATGGAAACCAAAAATGATAGGGGGAATTGGAGGTTTTATCAAAGTAAGACAGTATGAACAGATACCCATAGAAATCTGTGGACATAAAGCTATAGGTACAGTATTAGTAGGACCTACACCTGTCAACATAATTGGAAGAAATCTGTTGACTCAGATTGGTTGTACTTTAAATTTTCCAATCAGTCCTATTGAAACTGTACCAGTAAAACTAAAGCCAGGAATGGATGGCCCAAAAGTTAAACAATGGCCATTGACAAGAGAGAAAATAGAAGCATTAACAGCAATTTGTGATGAAATGGAAAAGGAAGGAAAAATTACAAAAATTGGGCCTGAAAATCCATACAACACTCCAATATTTGCCATAAAAAAGAAAGACAGTACTAAGTGGAGAAAATTAGTAGATTTCAGGGAACTCAATAAAAGAACTCAAGATTTTTGGGAAGTTCAATTAGGAATACCACACCCAGCAGGATTAAAAAAGAAAAGATCAGTGACAGTGCTGGATGTGGGGGATGCATATTTTTCAGTTCCTTTACATGAAGACTTCAGGAAATATACTGCATTCACCATACCTAGTATAAACAATGAAACACCAGGGATTAGGTATCAGTACAATGTACTTCCACAGGGATGGAAAGGATCACCAGCAATATTTCAAAGTAGCATGACAAAAATCTTAGAGCCTTTTAGAAAACAAAATCCAGACATAGTCATCTATCAATACATGGATGATTTGTATGTAGGATCTGACTTAGAGATAGGGCAGCATAGAACAAAAATAGAGGAACTGAGACAACATTTGTTGAGGTGGGGATTTACCACACCAGACAAGAAACATCAGAAAGAACCTCCATTTCTTTGGATGGGGTATGAACTCCATCCTGACAAA---
>ws12001012
GATGATACAGTATTAGAAGATATAAATTTGCCAGGAAAATGGAAACCAAAAATGATAGGGGGAATTGGAGGTTTTATCAAGGTGAGGCAATATGATCAGATACTTATAGAAATTTGTGGAAAAAAGGCTATAGGTACAGTGTTAGTAGGACCTACACCTGTCAACATAATTGGACGAAACATGTTGACTCAGATTGGTTGTACTTTAAATTTCCCAATTAGTCCTATTGACACTGTACCAGTAACATTAAAGCCAGGAATGGATGGGCCAAAGATTAAACAGTGGCCATTGACAGCAGAAAAAATAAAAGCATTAACAGAAATTTGTAGGGAAATGGAAGAGGAAGGAAAAATCTCAAAAATTGGGCCTGAAAACCCATATAATACTCCAGTATTTGCTATAAAGAAAAAGGATAGCACCAAATGGAGGAAATTAGTAGATTTCAGAGAGCTTAATAAAAGAACTCAGGACTTTTGGGAAGTTCAATTAGGAATACCACATCCAGCAGGATTAAAAAAGAAAAAATCAGTGACAGTGCTAGACGTGGGAGATGCATATTTTTCAGTCCCTTTAGATGAAAGCTTTAGAAAGTATACTGCATTCACCATACCTAGTGTAAACAATGAGACACCAGGAATCAGATATCAGTACAATGTGCTACCACAGGGATGGAAAGGATCTCCGGCAATATTCCAGTGTAGCATGACAAAAATCTTAGAGCCCTTTAGAAGCAAGAATCCAGGGATAGATATCTATCAATACATGGATGACTTGTATGTAGGATCTGATTTAGAAATAGGGCAGCACAGAACAAAAGTAGATGAGCTAAGAGCTCATCTATTGAGCTGGGGATTTACTACACCAGACAAAAAGCATCAGAAGGAACCACCATTTCTTTGGATGGGATATGAACTCCATCCGGACAGA---
>WS12001266
GATGATACAGTATTAGAAGACATGAATTTGCCAGGGAAATGGAAACCAAAAATGATAGGGGGAATTGGAGGTTTTATCAAAGTAAGACAGTATGAACAGGTACCCATAGAAATTTGCGGACACAGAGCAGTAGGTACAGTATTAATAGGACCTACGCCTGTCAACATAATTGGAAGAAATCTGTTGACTCAACTTGGTTGCACTTTAAATTTTCCAATCAGTCCCATTGAAACTGTACCAGTAAAATTAAAGCCAGGAATGGATGGCCCAAAGGTTAAACAATGGCCATTAACAGAAGAGAAAATAAAAGCATTAACAGAAATTTGTAATGAGATGGAGAAGGAAGGAAAAATTACAAAAATTGGGCCTGAAAATCCATATAACACTCCAATATTTGCCATAAAAAAGAAGGACAGTACTAAATGGAGGAAATTAGTAGATTTCAGGGAACTCAATAAAAGGACTCAAGATTTTTGGGAGGTTCAATTAGGAATACCACACCCAGCAGGGTTAAAAAAGAAAAAGTCAGTGACAGTACTGGATGTGGGGGATGCATATTTTTCAGTTCCCTTACATGAAGACTTCAGGAAGTATACTGCATTCACCATACCTAGCACGAACAATGAAACACCAGGGGTTAGGTATCAGTACAATGTACTTCCACAGGGATGGAAAGGATCACCAGCAATATTCCAAAGTAGTATGACAAAAATCTTAGAGCCTTTTAGAAAACAGAATCCAGACATAGTTATTTATCAATACATGGATGATTTATATGTAGGATCTGACTTAGAGATAGGGCAACATAGAACAAAAATAGAGGAACTGAGACAACATTTGTTGAGGTGGGGATTTACCACACCAGATAAGAAACATCAGAAAGAACCTCCATTTCTTTGGATGGGGTATGAACTCCATCCTGACAAA---
>WS12001503
GATGATACAGTATTAGAAGATATAAATTTGCCAGGAAAATGGAAGCCAAAAATGATAGGGGGAATTGGAGGTTTTATCAAGGTCAAGCAATATGATCAGATACTTATAGAAATTTGTGGAAAAAGGGCTATAGGTACAGTGCTAGTAGGACCTACACCTGTCAACATAATTGGACGAAATATGTTGACTCAGATTGGTTGTACTTTAAATTTCCCAATTAGTCCTATTGACACTGTACCAGTAAAATTAAAGCCAGGAATGGATGGGCCAAAGGTTAAACAATGGCCATTGACAGAAGAAAAAATAAAAGCATTAACAGAAATTTGTAAAGAAATGGAAGAGGAAGGAAAAATCTCAAAAATTGGGCCTGAAAATCCATACAATACGCCAGTATTTGCTATAAAGAAAAAAGACAGCACCAAATGGAGGAAATTAGTAGACTTCAGAGAGCTCAATAAAAGAACTCAGGACTTTTGGGAAGTTCAGTTAGGAATACCACATCCAGCAGGTTTAAAAAAGAAAAAATCAGTAACAGTACTAGATGTGGGAGATGCATATTTTTCAGTTCCTTTAGATGAAAGCTTTAGAAAGTATACTGCATTCACCATACCTAGTAGAAACAATGAGACACCAGGAATTAGATATCAGTACAATGTGCTTCCACAGGGATGGAAAGGATCACCAGCAATATTCCAAAGTAGCATGACAAAAATCTTAGAGCCTTTTAGAAAACAAAATCCAGACATAGAAATCTATCAATACATGGATGATTTGTATGTAGGATCTGACTTAGAAATAGGGCAGCATAGAACAAAAGTAGAGGAGCTGAGACAACATTTGTTGAAGTGGGGACTTACCACACCAGACAAGAAACACCAGAAAGAACCCCCATTCCTTTGGATGGGTTATGAACTCCATCCTGATAAA---
>WS12001504
TATGATACAGTATTAGAAGACATAAACTTGCCAGGGAAATGGAAACCAAAAATGATAGGGGGAATTGGAGGTTTTATCAAAGTAAGACAGTATGAACAGATACCCATAGAAATCTGTGGACATAAAGCTATAGGTACAGTATTAGTGGGACCTACACCTGTCAACATAATTGGAAGAAATCTGTTGACTCAGCTTGGTTGTACTTTAAATTTTCCAATCAGTCCTATTGAAACTGTACCAGTAAAACTAAAGCCAGGAATGGATGGCCCAAAGGTTAAACAATGGCCATTGACAAAAGAGAAAATAGAAGCATTAACAGCAATTTGTGATGAAATGGAAAAGGAAGGAAAAATTACAAAAATTGGGCCTGAAAATCCATACAACACTCCAATATTTGCCATAAAAAAGAAAGACAGTACTAAGTGGAGAAAATTAGTAGATTTCAGGGAACTCAATAAAAGAACTCAAGATTTTTGGGAAGTTCAATTAGGAATACCACACCCAGCAGGATTAAAAAAGAAAAAATCAGTGACAGTGCTGGATGTGGGGGATGCATATTTTTCAGTTCCTTTATATGAAGACTTCAGGAAATATACTGCATTTACCATACCTAGTACAAACAATGAAACACCAGGGATTAGGTATCAGTACAATGTACTTCCACAGGGATGGAAAGGATCACCAGCAATATTTCAATGTAGCATGACAAAAATCCTAGAGCCTTTTAGAAGACAAAATCCAGACATAGTCATCTATCAATACATGGATGATTTGTATGTAGGATCTGACTTGGAGATAGGGCAGCATAGAACAAAAATAGAGGAACTGAGACAACATTTATTGAGGTGGGGATTTACCACACCAGACAAGAAACATCAGAAAGAACCCCCATTTCTTTGGATGGGGTATGAACTCCATCCTGACAAA---
>WS12001589
GATGATACAGTATTAGAAGACATGAATTTGCCAGGGAAATGGAAACCAAAAATGATAGGGGGAATTGGAGGTTTTATCAAAGTAAGACAGTATGAACAGATACCCATAGAAATCTGTGGACATAAAGCTATAGGTACAGTATTAATAGGACCTACACCTGTCAACATAATTGGAAGGAATCTGTTGACTCAGCTTGGTTGTACTTTAAATTTTCCAATCAGTCCTATTGAAACTGTACCAGTAAAACTAAAGCCAGGAATGGATGGCCCAAAGGTTAAACAATGGCCATTGACAAAAGAGAAAATAGAAGCATTAATAGCAATTTGTGATGAAATGGAAAAGGAGGGAAAAATTACAAAAATTGGGCCTGAAAATCCATACAACACTCCAATATTTGCTATAAAAAAGAAAGACAGTACTAAGTGGAGAAAATTAGTAGATTTCAGGGAACTCAATAAAAGAACTCAAGATTTTTGGGAAGTCCAATTAGGAATACCACACCCAGCAGGATTAAAAAAGAAAAAATCAGTAACAGTGCTGGATGTGGGGGATGCATATTTTTCAGTTCCTTTATATGAAGACTTCAGGAAATATACTGCATTCACCATACCTAGTATGAACAATGAAACACCAGGGATTAGGTATCAGTATAATGTACTTCCACAGGGATGGAAAGGATCACCAGCAATATTTCAAAGTAGCATGACAAAAATCTTAGAGCCTTTTAGAAAACAAAATCCAGACATAGTCATCTATCAATACATGGATGATTTGTATGTAGGATCTGACTTAGAGATAGGGCAGCATAGAACAAAAATAGAGGAACTGAGACAACATTTGTTGAGGTGGGGATTTACCACACCAGACAAGAAACATCAGAAAGAACCTCCATTTCTTTGGATGGGGTATGAACTCCATCCTGACAAA---
>WS12001803
GATGATACAGTATTAGAAGAAATGAATTTGCCAGGAAAATGGAAACCAAAAATGATAGGGGGAATTGGAGGTTTTATCAAAGTAAGACAGTATGAACAGATAGCCATAGACATCTGCGGACACAAAGCTATAGGTACAGTATTAGTAGGACCTACACCTGTCAACATAATTGGAAGGAATCTGTTGACTCAGATTGGTTGCACTTTAAATTTTCCAATCAGTCCCATTGATACTGTACCAGTAAAATTAAAGCCAGGAATGGATGGCCCAAAGGTTAAACAATGGCCATTGACAGAAGAGAAAATAAAAGCATTAACAGCAATTTGTGATGAAATGGAAAAGGAAGGAAAAATTACAAAAATTGGGCCTGAAAATCCATATAACACTCCAATATTTGCCATAAAAAAGAAGGACAGTACTAAGTGGAGAAAATTAGTAGATTTCAGGGAACTCAATAAAAGAACTCAAGATTTTTGGGAAGTTCAATTAGGAATACCACACCCAGCAGGGTTAAAAAAGAAAAAATCAGTGACAGTACTGGATGTGGGGGATGCATATTTTTCAGTTCCTTTATATGAAGACTTCAGGAAATATACTGCATTCACCATACCTAGTATAAACAATGAAACACCAGGGATTAGGTATCAGTACAATGTACTTCCACAGGGATGGAAAGGATCACCAGCAATATTCCAAAGTAGCATGACAAAAATCTTAGAGCCTTTTAGAAAACAAAATCCAGACATAGTTATCTATCAATACATGGATGATTTGTATGTAGGATCTGACTTAGAGATAGGACAGCATAGAATAAAAATAGAGGAACTGAGACAACATTTGTTGAGGTGGGGATTTACCACACCAGACAAGAAGCATCAGAAAGAACCTCCATTTCTTTGGATGGGGTATGAACTCCATCCTGACAAA---
>WS12001902
GATGATACAGTATTAGAAGATATAAATTTGCCAGGAAAATGGAAACCAAAAATGATAGGGGGAATTGGAGGTTTTATCAAGGTAAGGCAATATGACCAGATACTTATAGAAATTTGTGGAAAAAAGGCTATAGGTACAGTGTTAGTAGGACCTACACCTGTCAACATAATTGGACGAAATATGTTGACTCAGATTGGTTGTACTTTAAATTTCCCAATTAGCCCTATTGACACTGTACCAGTAACATTAAAGCCAGGAATGGATGGACCAAAGGTTAAACAATGGCCATTGACAGAAGAAAAAATAAAAGCATTAGTAGAAATTTGTACAGAAATGGAAAAGGAAGGGAAAATCTCAAAAATTGGGCCTGAAAATCCATACAATACTCCAGTATTTGCTATAAAGAAAAGGGATAGCACCAAATGGAGAAAATTAGTAGATTTCAGAGAACTCAATAAAAGAACTCAAGACTTTTGGGAAGTTCAATTGGGAATCCCCCTTCCACCAGGTTTAAAAAAGAAAAAATCAGTGACAGTACTAGATGTGGGGGATGCATATTTTTCAGTTCCTTTAGATAAAAGCTTTAGGAAGTATACTGCATTCACCATACCTAGTATAAACAATGAGACACCAGGAATCAGATATCAGTACAATGTGCTGCCACAGGGATGGAAAGGATCACCAGCAATATTTCAGAGTAGCATGACAAAAATCTTAGAGCCCTTTAGAATAAAAAACCCAGAAATAATTATCTATCAATACATGGATGACTTGTATGTAGGATCTGATTTAGAAATAGGGCAGCACAGAATAAAAATAGAGGAGCTAAGAGCTCATCTATTGAGCTGGGGATTTACTACACCAGACAAAAAGCATCAGAAGGAACCTCCATTCCTTTGGATGGGATATGAACTCCATCCTGACAAA---
>WS12003091
GATGATACAGTATTAGAAGACATGAATTTGCCAGGGAAATGGAAACCAAAAATGATAGGGGGAATTGGAGGTTTTATCAAAGTAAGACAGTATGAACAGATACCCATAGAAATTTGTGGACATAAAGCTATAGGTACAGTATTAGTAGGACCTACACCTGTCAACATAATTGGAAGGAATCTGTTGACTCAGCTTGGTTGTACTTTAAATTTTCCAATCAGTCCTATTGAAACTGTACCAGTAAAACTAAAGCCAGGAATGGATGGCCCAAAGGTTAAACAATGGCCATTGACAAAAGAGAAAATAGAAGCATTAATAGCAATTTGTGATGAAATGGAAAAGGAAGGAAAAATTACAAAAATTGGGCCTGAAAATCCATACAACACTCCAATATTTGCCATAAAAAAGAAAGACAGTACTAAGTGGAGAAAATTAGTAGATTTCAGGGAACTCAATAAAAGAACTCAAGATTTTTGGGAAGTCCAATTAGGAATACCACACCCAGCAGGATTAAAAAAGAAAAAATCAGTAACAGTGCTGGATGTGGGGGATGCATATTTTTCAGTTCCTTTATATGAAGACTTCAGGAAATATACTGCATTCACCATACCTAGTATGAACAATGAAACACCAGGGATTAGGTATCAGTATAATGTACTTCCACAAGGATGGAAAGGATCACCAGCAATATTTCAAAGTAGCATGACAAAAATCTTAGAGCCTTTTAGAAAACAAAATCCAGACATAGTCATCTATCAATACATGGATGATTTGTATGTAGGATCTGACTTAGAGATAGGGCAGCATAGAACAAAAATAGAGGAACTGAGACAACATTTGTTAAGGTGGGGATTTACCACACCAGACAAGAAACATCAAAAAGAACCTCCATTTCTTTGGATGGGGTATGAACTCCATCCTGACAAA---
>WS12003092
GATGATACAGTATTAGAAGACATGAATTTGCCAGGAAGATGGAAACCAAAAATGATAGGGGGAATTGGAGGTTTTATCAAAGTAAAACAGTATGATCAGGTACCCGTAGAAATCTGCGGACACAAGGCTATAGGTACAGTGTTAATAGGACCTACACCTGTCAACATAATTGGGAGAAATCTGTTGACTCAGCTTGGTTGCACTTTAAATTTCCCCATCAGTCCTATTGAAACTGTACCAGTAAAATTAAAGCCAGGAATGGATGGCCCAAAAGTTAAACAATGGCCATTGACAGAAGAAAAAATAAAAGCATTAGTAGAAATTTGTACAGAAATGGAAAAGGAAGGAAAAATTTCAAAAATCGGGCCTGAAAATCCATACAATACTCCAGTATTTGCCATAAAGAAAAAAGACAGTACTAAATGGAGAAAATTAGTAGATTTCAGGGAACTTAATAAAAGAACTCAAGACTTCTGGGAAGTGCAGTTAGGGATACCACATCCCGCAGGGTTAAAAAAGAAAAAATCCGTAACAGTCCTAGATGTGGGTGATGCATATTTCTCAGTCCCTTTAGATAAAGACTTCAGGAAGTATACTGCATTTACCATACCTAGTTTAAACAATGAGACACCAGGGATCAGATATCAGTACAATGTGCTTCCACAGGGATGGAAAGGATCACCAGCAATATTCCAATGTAGCATGACAAAAATCTTAGAGCCTTTTAGAAAACAAAATCCAGACATAGTTATCTATCAATACATGGATGATTTGTATGTAGGATCTGACTTAGAAATAGGACAGCATAGAACAAAAATAGAGGAGCTGAGACAGCATCTGTTGAAGTGGGGATTTACCACACCAGACAAAAAACATCAGAAAGAACCTCCATTCCTTTGGATGGGCTATGAGCTCCATCCTGATAAA---
>WS12003096
GATGATACAGTGTTAGAAGAAATGAATTTACCAGGAAGATGGAAACCAAAAATGATAGGGGGAATTGGAGGTTTTATCAAAGTAAAACAGTATGATCAGATACCCATAGAAATCTGCGGACACAAGGCTGTAGGTACAGTATTAATAGGACCTACACCTGTCAACATAATTGGAAGAAATCTGTTGACTCAGCTTGGGTGCACGTTAAATTTTCCCATTAGTCCTATTGAAACTGTACCAGTAAAATTAAAGCCAGGAATGGATGGCCCAAAAGTTAAACAATGGCCATTGACAGAAGAAAAAATAAAAGCATTAGTAGAAATTTGTACAGAAATGGAAAAGGAAGGGAAAATTTCAAAAATTGGGCCTGAAAACCCATACAATACTCCAGTATTTGCCATAAAGAAAAAAGACAGTACCAAATGGAGAAAATTAGTAGATTTTAGGGAGCTTAATAAAAGAACTCAAGACTTCTGGGAAGTTCAACTAGGAATACCACATCCCGCAGGGTTAAAAAAGAAAAAATCTGTAACAGTCCTGGATGTGGGTGATGCATACTTCTCAGTCCCTTTAGATAAAGAGTTCAGGAAGTATACTGCATTTACCGTACCTAGTGTAAACAATGAGACACCAGGAATCAGATATCAATACAATGTGCTTCCACAGGGATGGAAAGGATCACCAGCAATATTCCAATGTAGCATGACAAAAATCTTAGAGCCTTTTAGAAAACAAAATCCAGACATAGTTATCTATCAATACATGGATGATTTGTATGTAGGATCTAACTTAGAAATAGGACAGCATAGAGCAAAAATAGAGGAACTGAGACTACATTTGTTGAAGTGGGGATTTACCACACCAGACAAAAAGCACCAGAAAGAACCTCCATTCCTTTGGATGGGTTATGAACTCCATCCTGATAAA---
>WS13003163
GATGATACAGTATTAGAAGAAATGAATTTGCCAGGGAAATGGAAACCAAAAATGATAGGGGGAATTGGAGGTTTTATCAAAGTAAGACAGTATGAACAGATACCCATAGACATCTGTGGACATACAGCTATAGGTACAGTATTAGTAGGACCTACACCTGTCAACATAATTGGAAGAAATTTGTTGACTCAGCTTGGTTGCACTCTAAATTTTCCAATCAGTCCTATTGAAACTGTACCAGTAAAATTAAAGCCAGGAATGGATGGCCCAAAGGTTAAACAATGGCCATTGACAGAAGAAAAAATAAAAGCATTAAAAGAAATTTGTGATGAAATGGAGAAAGAAGGAAAAATTTCAAAAATTGGGCCTGAAAATCCATATAACACTCCAATATTTGCTATAAAAAAGAAGGACAGTACTAAATGGAGAAAATTAGTAGATTTCAGGGAACTCAATAAAAGAACTCAAGATTTTTGGGAAGTTCAATTAGGAATACCACACCCAGCAGGGTTAAAAAAGAAAAAATCTGTGACAGTACTAGATGTGGGGGATGCATATTTTTCAGTTCCTTTAGATAAAGACTTTAGAAAATATACTGCATTCACCATACCTAGTATAAATAATGAAACACCAGGGATTAGATATCAGTACAATGTACTTCCACAGGGATGGAAAGGATCACCAGCAATATTCCAAAGTAGCATGACAAAGATCTTAGAGCCTTTTAGAAAGCAGAATCCAGACATAGATATCTATCAATACATGGATGATTTGTATGTAGGATCTGACTTAGAGATAGGACAACACAGAGCAAAAATAGAGGAACTGAGACAACATTTGTTGAGGTGGGGATTTACCACACCAGACAAGAAACATCAGAAAGAACCTCCATTTCTTTGGATGGGGTATGAACTCCATCCTGACAAA---
>WS13003165
GATGACACGGTATTAGAAGACATGAATTTGCCAGGGAAATGGAAACCAAAAATGATAGGGGGAATTGGAGGTTTTATCAAAGTAAGGCAGTATGAACAGGTACCCATAGAAATTTGTGGACACAGAGCAGTAGGGACAGTATTAATAGGGCCTACACCTGTCAACATAATTGGAAGAAATCTGTTGACTCAGCTTGGTTGCACTTTAAATTTTCCAATCAGTCCTATTGAAACTGTACCAGTAAAATTAAAGCCAGGAATGGATGGCCCAAAGGTTAAACAATGGCCATTGACAGAAGAAAAAATAAAAGCATTAACAGAAATTTGTAAGGAAATGGAAAAGGAAGGAAAAATTACAAAAATTGGGCCTGAAAATCCATATAACACTCCAATATTTGCCATAAAAAAGAAAGACAGTACTAAATGGAGAAAATTAGTAGATTTCAGGGAACTCAATAAAAGAACTCAAGATTTTTGGGAGGTTCAATTAGGAATACCACACCCAGCAGGGTTAAAAAAGAAAAGATCAGTGACAGTACTGGATGTGGGGGATGCATATTTTTCAGTTCCTTTACATGAAGATTTCAGGAAATATACTGCATTCACCATACCTAGTACAAACAATGAAACACCAGGGGTTAGGTATCAGTACAATGTACTTCCACAGGGATGGAAAGGATCACCAGCAATATTCCAAAGTAGCATGACAAAAATCTTAGAGCCTTTTAGAAAACAGAATCCAGACATAGTTATCTATCAATACATGGATGATTTGTATGTAGGATCTGACTTAGAGATAGGGCAACATAGAACAAAAATAGAGGAACTGAGACAACATTTGTTGAGGTGGGGATTTACCACACCAGACAAGAAACATCAGAAAGAACCTCCATTTCTTTGGATGGGGTATGAACTCCATCCTGACAAA---
>WS13003299
GATGATACAGTATTAGAAGACATGAATTTGCCAGGGAAATGGAAACCAAAAATGATAGGGGGAATTGGAGGTTTTATCAAAGTAAGACAGTATGAACAGATAACCCTAGAAATTTGTGGACACAAGGTTATAGGTACAATATTAATAGGACCTACGCCTGTTAACATAATTGGAAGAAATCTGTTGACTCAGCTAGGTTGCACTTTAAATTTTCCAATCAGTCCCATTGAAACTATACCAGTAAAATTAAAGCCAGGAATGGATGGCCCAAAGGTTAAACAGTGGCCATTGACAGAAGAGAAAATAAAAGCATTAACAACAATTTGTGATGAAATGGAAAAAGAAGGAAAAATTACAAGAATTGGGCCTGAAAATCCCTATAACACTCCAATATTTGCCATAAAAAAGAAAGACAGTACTAAGTGGAGAAAGTTAGTAGACTTCAGGGAACTCAATAAAAGAACTCAAGATTTTTGGGAAGTTCAATTAGGAATACCACACCCAGCAGGGTTAAAAAAGAAAAAATCAGTGACAGTACTGGACGTGGGGGATGCATATTTTTCAGTTCCTTTATATGAGGACTTCAGGAAGTATACTGCATTCACCATACCTAGTACAAACAATGAAACACCAGGAATTAGGTATCAGTACAATGTACTTCCACAGGGATGGAAAGGATCACCAGCAATCTTCCAAAGTAGCATGACAAAAATCTTAGAGCCTTTTAGGAAACAAAATCCAGACATAGTTATATATCAATACATGGATGATTTGTATGTAGGATCTGACTTAGAGATAAAGCAGCATAGAACAAAAATAGAGGAACTGAGACAACATTTATTGAAGTGGGGATTTACCACACCAGACAAGAAACATCAGAAAGAACCTCCATTTCTTTGGATGGGGTATGAACTCCATCCTGACAAA---
>WS13003741
GATGATACAGTATTAGAAGAAATGAATTTGCCAGGAAAATGGAAACCAAAAATGATAGGGGGAATTGGAGGTTTTATCAAAGTAAAACAGTATGAACAGATACCCATAGAAATCTGTGGACACAAAGCTATAGGTACAGTATTAATAGGACCTACACCTGTCAACATAATTGGAAGAAATCTGTTGACTCAGCTTGGTTGCACTTTAAATTTTCCAATCAGTCCCATTGAAACTGTACCAGTAAAATTAAAGCCAGGAATGGATGGCCCAAAGGTTAAACAATGGCCATTGACAGAAGAGAAAATAAAAGCATTAACAGAAATTTGTGATGAAATGGAGAAGGAAGGAAAAATTACAAAAATTGGGCCTGAAAATCCATATAACACTCCAATATTTGCCATAAAAAAGAAGGACAGTACTAAGTGGAGAAAATTAGTAGATTTCAGGGAACTCAATAAAAGAACTCAAGATTTTTGGGAAGTTCAATTAGGAATACCACACCCAGCAGGGTTAAAAAAGAAAAAATCAGTGACAGTACTGGATGTGGGGGATGCATATTTTTCAGTTCCTTTACATGAAGACTTCAGGAAATATACTGCATTCACCATACCTAGTATAAACAATGAAACACCAGGGATTAGGTACCAGTACAATGTACTTCCACAGGGATGGAAAGGATCACCAGCAATATTCCAAAGTAGCATGACAAAAATTTTAGAGCCTTTTAGAAAACAAAATCCAGACATAGTTATCTATCAATACATGGATGATTTGTATGTAGGATCTGACTTAGAGATAGGGAAGCATAGAACAAAAATAGAGGAACTGAGACAACATTTGTTGAGATGGGGATTTACCACTCCAGACAAGAAACATCAGAAAGAACCTCCATTTCTTTGGATGGGGTATGAACTCCATCCTGACAAA---
>WS-13-004862
GATGATACAGTATTAGAAGACATGAATTTGCCAGGGAAATGGAAACCAAAAATGATAGGGGGAATTGGAGGTTTTATCAAAGTAAGACAGTATGAACAGATACCCATAGAAATCTGTGGACATAAAGCTATAGGTACAGTATTAATAGGACCTACACCTGTCAACATAATTGGAAGAAATTTGTTAACTCAGCTTGGTTGTACTTTAAATTTTCCAATCAGTCCTATTGAAACTGTACCAGTAAAACTAAAGCCAGGAATGGATGGCCCAAAGGTTAAACAATGGCCATTGACAAAAGAGAAAATAGAAGCATTAACAGCAATTTGTGATGAAATGGAAAAGGAAGGAAAAATTACAAAAATTGGGCCCGAAAATCCATACAACACTCCAATATTTGCCATAAAAAAGAAAGACAGTACTAAGTGGAGAAAACTAGTAGATTTCAGGGAACTCAATAAAAGAACTCAAGATTTTTGGGAAGTGCAATTAGGAATACCACACCCAGCAGGATTAAAAAAGAAAAAATCAGTGACAGTGCTGGATGTGGGGGATGCATATTTTTCAGTACCTTTACATGAAGACTTCAGGAAATATACTGCATTCACCATACCTAGTATAAACAATGAAACACCAGGGATTAGGTATCAGTACAATGTACTTCCACAGGGATGGAAAGGCTCACCAGCAATATTTCAATGTAGCATGACAAAAATCTTAAAGCCTTTTAAAAAACAAAATCCAGACATAGTCATCTATCAATACATGGATGATTTGTATGTAGGATCTGACTTAGAGATAGGGCAGCATAGAACAAAAATAGAGGAACTGAGACAACATTTGTTGAGGTGGGGATTTACCACGCCAGACAAGAAACATCAGAAAGAACCTCCATTTCTTTGGATGGGGTATGAACTCCATCCTGACAAA---
>WS-13-004974
GATGATACAGTATTAGAAGACATGAATTTGCCAGGGAAATGGAAACCAAAAATGATAGGGGGAATTGGAGGTTTTATCAAAGTAAGACAGTATGAACAGATACCCATAGAAATCTGTGGACATAAAGCTATAGGTACAGTATTAATAGGACCTACACCTGTCAACATAATTGGAAGAAATCTGTTGACTCAGCTTGGTTGTACTTTAAATTTTCCAATCAGTCCTATTGAAACTGTACCAGTAAAATTAAAGCCAGGAATGGATGGCCCAAAGGTTAAACAATGGCCATTGACAAAAGAGAAAATAGAAGCATTAACAGCAATTTGTGATGAAATGGAAAAGGAAGGAAAAATTACAAAAATTGGGCCTGAAAATCCATACAACACTCCAATATTTGCCATAAAAAAGAAAGACAGTACTAAGTGGAGAAAATTAGTAGATTTCAGGGAACTCAACAAGAGAACTCAAGATTTTTGGGAAGTTCAATTAGGAATACCACACCCAGCAGGCTTAAAAAAGAAAAAATCAGTGACAGTGCTGGATGTGGGGGATGCATATTTTTCAGTTCCTTTACATGAAGACTTCAGGAAATATACTGCATTCACCATACCTAGTATAAACAATGAAACACCAGGGATTAGGTATCAGTATAATGTACTTCCACAGGGATGGAAAGGATCACCAGCAATATTTCAAAGTAGCATGACAAAAATCTTAGAGCCTTTTAAAAAACAAAATCCAGACATAGTCATCTATCAATACATGGATGACTTGTATGTAGGATCTGACTTAGAAATAGGGCAGCATAGAACAAAAATAGAAGAACTGAGACAGCATTTGTTGAGGTGGGGATTTACTACACCAGACAAGAAACATCAGAAAGAGCCTCCATTTCTTTGGATGGGGTATGAACTCCATCCTGACAAA---
>WS-13-005103
GATGATACAGTATTAGAAGACATGAATTTGCCAGGGAAATGGAAACCAAAAATGATAGGGGGAATTGGAGGTTTTATCAAAGTAAGACAGTATGAACAAGTACCCATAGAAATCTGTGGACACAAAGCTATAGGTACAGTATTAATAGGACCTACGCCTGTCAACATAATTGGAAGAAATCTGTTGACTCAGCTTGGTTGCACTTTAAATTTTCCAATCAGTCCCATTGAAACTGTACCAGTAAAATTAAAGCCAGGAATGGATGGCCCAAAGGTGAAACAATGGCCATTGACAGAAGAAAAAATAAAAGCATTAACAGCAATTTGTGATGAAATGGAGAAAGAAGGAAAAATTACAAAAATTGGTCCTGAGAATCCATATAACACTCCAATATTTGCTATAAAAAAGAAGGACAGCACTAAGTGGAGAAAGTTAGTAGATTTCAGGGAACTCAATAAAAGAACTCAAGATTTTTGGGAAGTTCAATTAGGAATACCACACCCAGCAGGGTTAAAAAAGAAAAAATCAGTGACGGTACTGGATGTGGGGGATGCATATTTTTCAGTTCCTTTACATGAAGATTTCAGGAAGTATACTGCATTCACCATACCTAGTAGAAACAATGAAACACCAGGGATTAGGTACCAGTACAATGTACTTCCACAGGGATGGAAAGGATCACCGGCAATATTCCAGAGTAGCATGACAAAAATCTTAGAGCCTTTTAAAAAACAAAACCCAGACATAGTTGTCTATCAATACATGGATGATTTGTATGTAGGATCTGACTTAGAAATAGGGCAACATAGAACAAAAATAGAGGAACTGAGACAACATTTGTTGAGGTGGGGATTTACCACACCAGACAAGAAACATCAGAAAGAACCTCCATTTCTTTGGATGGGGTATGAACTCCATCCTGACAAA---
>WS-13-005435
GATGATACAGTATTAGAAGACATGAATTTGACAGGGAGATGGAAACCAAAAATGATAGGGGGAATTGGAGGTTTTATCAAAGTAAAACAATATGAACAGGTACCCATAGAAATCTGCGGACACAAAGTTATAGGTACAGTATTAGTGGGATCTACGCCTGTCAACATAATTGGAAGAAATCTGTTGACTCAGCTTGGTTGCACTTTAAATTTTCCCATCAGTCCTATTGAAACTGTACCAGTAAAATTAAAGCCAGGAATGGATGGCCCAAAGGTTAAACAATGGCCATTGACAGAGGAGAAAATAAAAGCATTAAAAGCAATTTGTGATGAAATGGAGAAGGAAGGAAAAATTACGAAAATTGGGCCTGAAAATCCATATAACACTCCAATATTTGCCATAAAAAAGAAAGACAGTACTAAGTGGAGAAAATTAGTAGACTTCAGGGAACTCAATAAAAGAACCCAAGATTTTTGGGAAGTTCAATTAGGAATACCACACCCAGCAGGGTTAAAGAAGAAAAAGTCAGTGACAGTACTGGATGTGGGGGATGCATATTTTTCAGTTCCTTTATATGAAGACTTTAGGAAATATACTGCATTCACCATACCTAGTATAAACAATGAAACACCAGGGATTAGGTATCAGTACAATGTACTTCCACAGGGATGGAAAGGATCACCAGCAATATTCCAAAGTAGCATGACAAAAATCTTAGAGCCTTTTAGAAAACAAAATCCAGACATAGTTATTTATCAATACATGGATGATTTGTATGTAGGATCTGACTTAGAGATAGGGCAGCATAGAACAAAAATAGAAGAACTGAGAAAACACTTGTTGGGGTGGGGATTTACCACACCAGACAAGAAACATCAGAAAGAACCCCCATTTCTTTGGATGGGGTACGAACTCCATCCTGACAAA---
>WS-13-005820
GATGATACAGTATTAGAAGACATGAATTTGCCAGGGAAATGGAAACCAAAAATGATAGGGGGAATTGGAGGTTTTATCAAAGTAAGACAATACGAACAGATACCCATAGAAATCTGTGGACATAAAGCTATAGGTACAGTATTAATAGGACCTACACCTGTTAACATAATTGGAAGAAATCTGCTAACTCAGCTTGGTTGTACTTTAAATTTTCCAGTCAGTCCTATTGAAACTGTACCAGTAAAACTAAAGCCAGGAATGGATGGCCCAAGGGTTAAGCAATGGCCATTGACAAGAGAGAAAATAGAAGCATTAACAGCAATTTGTGATGAAATGGAAAAGGAAGGAAAAATTACAAAAATTGGGCCTGAAAATCCATACAACACTCCAATATTTGCCATAAAAAAGAAAGACAGTACTAAGTGGAGAAAATTAGTAGATTTCAGGGAACTCAATAAAAGAACTCAAGATTTTTGGGAAGTTCAATTAGGAATACCACACCCAGCAGGATTAAAAAAGAAAAAATCAGTGACAGTACTGGATGTGGGGGATGCATATTTTTCAGTTCCTTTATATGAAGACTTCAGGAAATATACTGCATTCACCATACCTAGTATAAACAATGAAACACCAGGGATTAGGTATCAGTACAATGTACTTCCACAGGGATGGAAAGGATCACCAGCAATATTTCAAAGTAGCATGACAAAAATCTTAGAGCCTTTTAGAAAACAAAATCCAGACATAGTCATCTATCAATACATGGATGATTTGTATGTAGGATCTGACTTAGAGATAGGGCAGCATAGAACAAAGATAGAGGAACTGAGACAACATTTGTTGAGGTGGGGATTTACCACACCAGACAAGAAACATCAGAAAGAACCCCCATTTCTTTGGATGGGGTATGAACTCCATCCTGACAAA---
>WS-13-005950
GATGATCCAGTATTAGAAGAAATAAATTTGCCAGGAAAATGGAACCCAAAAATGATAGGGGGAATTGGAGGTTTTATCAAAGTAAGCCAGTATGACCAGATACCCATAGAAATCTGTGGACACAAAGCTATAGGTACAGTATTGATAGGACCTACACCTGTCAACATAATTGGAAGAAATCTGTTGACTCAGCTTGGTTGCACTTTAAATTTTCCAATCAGTCCTATTGAAACTGTACCAGTAAAATTAAAACCAGGAATGGATGGCCCAAAGGTTAAACAATGGCCATTGACAGAAGAGAAAATAAAAGCATTAACAGAAATTTGTAATGAAATGGAGAAAGAAGGCAAAATTACAAAAATTGGGCCTGAAAATCCATATAACACTCCAATATTTGCTATAAAAAAGAAGGATAGTACTAAGTGGAGAAAGTTAGTAGATTTCAGGGAACTCAATAAAAGAACTCAAGATTTTTGGGAGGTTCAATTAGGAATACCACACCCAGCAGGGTTAAAAAAGAAAAAATCAGTAACAGTACTGGATGTGGGGGATGCATATTTTTCAGTTCCTTTACATGAAGACTTCAGGAAATATACTGCATTCACCATACCTAGTATAAATAATGAAACACCAGGGATTAGGTATCAGTACAATGTACTTCCACAGGGATGGAAAGGATCACCAGCAATATTTCAAAGTAGTATGACAAAAATCTTAGAGCCCTTTAGAAAACAAAATCCAGAAATGGTTATCTATCAATATATGGATGATTTGTATGTAGGATCTGACTTAGAGATAGGGCAACATAGAGCAAAGATAGAGGAACTAAGACAACATTTATTGAGGTGGGGATTTACCACACCAGATAAGAAACATCAGAAAGAACCTCCATTTCTTTGGATGGGGTATGAACTCCATCCTGACAAA---
>WS-15-000089
CATGATCCAGTATTAGAAGATATGAATTTGCCAGGGAAATGGAAACCAAAAATGATAGGGGGAATTGGAGGTTTTATCAAAGTAAGACAGTATGAACAGATACCCATAGAAATCTGTGGACACAAAGTTATAGGTACAGTATTAATAGGACCTACACCTGTCAACATAATTGGAAGAAATCTGTTGACTCAGCTTGGTTGCACTTTAAATTTTCCAATCAGTCCCATTGAAACTGTACCAGTAAAATTAAAGCCAGGAATGGATGGCCCAAAGGTTAAACAATGGCCATTGACAGAAGAGAAAATAAAAGCATTAACAGCAATTTGTGATGAAATGGAGAAGGAAGGAAAAATTACAAAAATTGGGCCTGAAAATCCATACAACACTCCAATATTTGCCATAAAAAAGAAGGACAGTACTAAGTGGAGAAAATTAGTAGATTTCAGGGAACTCAATAAAAGAACTCAAGATTTTTGGGAAGTTCAATTAGGAATACCACACCCAGCAGGGTTAAAAAAGAAAAAATCAGTGACAGTACTGGATGTGGGGGATGCATATTTTTCAGTTCCTTTATATGAAGACTTCAGGAAGTATACTGCATTCACCATACCTAGTATAAACAATGAAACACCAGGGATTAGATATCAGTACAATGTACTTCCACAGGGATGGAAAGGATCACCAGCAATATTCCAAAGTAGTATGACAAAAATCTTAGAGCCTTTTAGAAAACAAAATCCAGACATAGTTATTTATCAATACATGGATGATTTGTATGTAGGATCTGACTTAGAGATAGGGCAACATAGAACAAAAATAGAGGAACTGAGACAACATTTGTTGAGGTGGGGATTTACCACACCAGACAAGAAACATCAGAAAGAACCTCCATTTCTTTGGATGGGATATGAACTCCATCCTGACAAA---
>WS-15-000149
GATGATACAGTGTTAGAAGAAATAAATTTGCAGGGAAAATGGAAACCAAAAATGATAGGAGGAATTGGAGGTTTTATCAAAGTAAGACAATATGAGCAAATACCTATAGAAATTTGTGGAAAGAAGGCTATAGGTACAGTATTAGTGGGACCCACACCTGTCAACATAATTGGAAGAAATATGTTGACCCAGCTTGGGTGCACACTAAATTTTCCAATAAGTCCCATTGAAACTGTACCAGTAAAATTAAAGCCAGGAATGGATGGGCCAAAGGTTAAACAATGGCCATTGACAGAAGAAAAAATAAAAGCATTAACAGCAATTTGTGATGAAATGGAGAAGGAAGGAAAAATTACAAAAATTGGCCCTGACAATCCATATAACACTCCAATATTTGCCATAAAAAAGAAGGACAGTACTAAGTGGAGAAAATTAGTAGACTTTAGGGAACTCAATAAAAGAACTCAAGATTTTTGGGAAATTCAATTAGGAATACCACACCCAGCAGGGTTAAAAAAGAAAAAATCAGTAACAGTCCTGGATGTGGGTGATGCATATTTCTCAGTTCCTTTAGATAAAGACTTCAGGAAGTATACTGCATTTACTATACCTAGTGTAAACAATGAGACACCAGGGATTAGGTATCAGTACAATGTGCTTCCACAGGGATGGAAAGGATCACCAGCAATATTCCAATGTAGCATGACAAAAATCTTAGAGCCTTTTAAAAAACAAAATCCAGACATAGTCATTTATCAATACATGGATGACTTGTATGTAGGATCTGACTTAGAAATAGGGCAGCATAGAATAAAAATAGAGGAACTGAGAGAACATCTGTTAAAATGGGGATTTACCACACCAGACAAGAAACATCAGAAAGAACCTCCATTTCTTTGGATGGGGTATGAACTCCATCCTGACAAA---
>WS-15-000162
GATGATACAGTATTAGAAGATATAAATTTGCCAGGAAAATGGAAGCCAAAAATGATAGGGGGAATTGGAGGTTTTATCAAGGTCAGGCAATATGATAACATACTTATAGAAATTTGTGGAAAAAGGGCTATAGGTACAGTGTTAGTAGGACCTACACCTGTCAACATAATTGGACGAAATATGTTGACTCAGGTTGGTTGTACTTTAAATTTCCCAATTAGTCCTATTGACACTGTACCAGTAAAATTAAAGCCAGGAATGGATGGGCCAAAGGTTAAACAATGGCCATTGACAGAAGAGAAAATAATAGCATTAACAGAAATTTGTAAAGAAATGGAAGAGGAAGGAAAAATCTCAAGAATTGGGCCTGAAAATCCATACAATACTCCAGTATTTGCTATAAAGAAAAAAGACAGCACTAAATGGAGAAAATTAGTAGACTTCAGAGAGCTCAATAAAAGAACTCAGGACTTTTGGGAAGTTCAGTTAGGAATACCGCATCCAGCGGGTTTAAAAAAGAAAAAATCAGTAACTGTACTAGATGTAGGAGATGCATATTTTTCAGTTCCTTTAGATGAAAGCTTTAGAAAGTATACTGCATTCACCATACCTAGTAGAAACAATGAGACACCAGGAATTAGATATCAGTACAATGTGCTTCCCCAGGGATGGAAAGGATCACCAGCAATATTCCAAAGTAGCATGACAAAAATCTTAGAGCCTTTTAGAAAACAAAATCCAGACATAGAAATCTATCAATACATGGATGATTTGTATGTAGGATCTGACTTAGAAATAGGGCAACATAGAACAAAAGTAGAGGAGCTGAGACAACATTTATTGAAGTGGGGACTTACCACACCAGACAAGAAACATCAGAAAGAACCCCCATTCCTTTGGATGGGTTATGAACTCCATCCTGATAAA---
>WS-15-000163
GATGATCCAGTATTAGAAGACATGAATTTGCCAGGGAAATGGAACCCAAAAATGATAGGGGGAATTGGAGGCTTTATCAAAGTAAACCAGTATGAACAGGTATCCATAGAAATCTGTGGACATAAAGTTATAGGTACAGTATTAGTAGGACCTACACCTGTCAACATAATTGGAAGAAATCTGTTGACTCAGCTTGGTTGTACTCTAAATTTTCCAATCAGCCCTATTGAAACTGTACCAGTAAAACTAAAGCCAGGAATGGACGGCCCAAAGGTTAAACAATGGCCATTGACAAAAGAGAAAATAGAAGCATTAAAAGCAATTTGTGATGAAATGGAAAAGGAAGGAAAAATTACAAAAATTGGGCCTGAAAATCCATACAACACTCCAATATTTGCCATAAAAAAGAAAGACAGTACTAAGTGGAGAAAGTTAGTAGATTTCAGGGAACTCAATAAAAGAACTCAAGACTTTTGGGAAGCTCAATTAGGAATACCACACCCAGCAGGATTAAAAAAGAAAAAATCAGTGACAGTACTGGATGTGGGGGATGCATATTTTTCAGTTCCTTTATATGAAGACTTCAGGAAGTATACTGCATTCACCATACCTAGTACAAACAATGAAACACCAGGGATTAGGTATCAGTACAATGTACTTCCACAGGGATGGAAAGGATCACCAGCAATATTTCAAAGTAGCATGACAAAAATCTTAGAGCCCTTTAGAAAACAAAATCCAGACATAGTTATCTATCAATACATGGATGATTTGTATGTAGGATCTGACTTAGAGATAGGACAGCATAGAACAAAAATAGAGGAACTGAGACAACATTTGTTGAGGTGGGGATTTACCACACCAGACAAGAAACATCAGAAAGAACCTCCATTCCTTTGGATGGGGTATGAACTCCATCCTGACAAG---
>WS-15-000168
GATGATCCAGTATTAGAAGAAATGAATTTGCCAGGGAAATGGAAACCAAAAATGATAGGGGGAATTGGAGGTTTTATCAAAGTAAGACAGTATGAACAGATACCCATAGAAATCTGTGGACACAAAGCTATAGGTACAGTATTAATAGGACCTACACCTGTCAACATAATTGGAAGAAATCTGTTGACTCAGCTTGGTTGCACTTTAAATTTTCCAATCAGTCCTATTGAAACTGTACCAGTAAAATTAAAGCCAGGAATGGATGGCCCAAAGGTTAAACAATGGCCATTGACAGAAGAGAAAATAAAAGCATTAACAGAAATTTGTAATGAAATGGAGAAAGAAGGCAAAATTACAAAAATTGGGCCTGAAAATCCATATAACACTCCAATATTTGCCATAAAAAAGAAGGATAGCACTAAGTGGAGAAAGTTAGTGGATTTCAGGGAACTCAATAAAAGAACTCAAGATTTTTGGGAAGTTCAATTAGGAATACCACACCCAGCAGGGTTAAAAAAGAAAAAATCAGTAACAGTACTGGATGTGGGGGATGCATATTTTTCAGTTCCTTTACATGAAGACTTCAGGAAATACACTGCATTCACCATACCTAGTATAAATAATGAAACACCAGGGATTAGGTATCAGTACAATGTACTTCCACAGGGATGGAAAGGGTCACCAGCAATATTTCAAAGTAGCATGACAAAAATCTTAGAGCCCTTTAGAAAACAAAATCCAGAAATAGTTATCTATCAATACATGGATGATTTGTATGTAGGATCTGACTTAGAGATAGGGCAACATAGAGCAAAAATAGAGGAACTGAGACAACATTTGTTGAGGTGGGGGTTTACCACACCAGACAAGAAACATCAGAAAGAACCTCCATTCCTTTGGATGGGGTATGAACTCCATCCTGACAAA---
>WS-15-000652
GATGATACAGTATTAGAAGACATGAATTTGCCAGGAAAATGGAAACCAAAAATGATAGGGGGAATTGGAGGTTTTATCAAAGTAAGACAATATGAACAGATACCCATAGAAATCTGTGGACATAAAGCTATAGGTACAGTATTAATAGGACCTACACCTGTTAACATAATTGGAAGAAATCTGCTGACTCAGCTTGGTTGTACTTTAAATTTTCCAATCAGTCCTATTGAAACTGTACCAGTAAAACTAAAGCCAGGAATGGATGGCCCAAAGGTTAAACAATGGCCATTGACAAAAGAGAAAATAGAAGCATTAACAGCAATTTGTGATGAAATGGAAAAGGAAGGAAAAATTACAAAAATTGGGCCTGAAAATCCATACAACACTCCAATATTTGCCATAAAAAAAAAAAACAGTACTAAGTGGAGAAAATTAGTAAATTTCAGGGAACTCAATAAAAGAACTCAAGATTTTTGGGAAGTTCAATTAGGAATACCACACCCAGCAGGATTAAAAAGGAAAAAATCAGTGACAGTGCTGGATGTGGGGGATGCATATTTTTCAGTTCCTTTATATGAAGACTTCAGGAAATATACTGCATTCACCATACCTAGTATAAACAATGAAACACCAGGGATTAGGTATCAGTACAATGTACTTCCACAGGGATGGAAAGGATCACCAGCAATATTTCAAAGTAGCATGACAAAAATCTTAGAGCCTTTTAGAAAACAAAATCCAGACATAGTCATCTATCAATACATGGATGATTTGTATGTAGGTTCTGACTTAGAGATAGGGCAGCATAGAACAAAAATAGAGGAACTGAGACAACATTTGTTGAAGTGGGGATTTACCACACCAGACAAGAAACATCAGAAAGAACCTCCATTTCTTTGGATGGGGTATGAACTCCATCCTGACAAA---
>WS-15-000657
GATGATCCAGTATTGGAAGACATGAATTTGCCAGGGAAATGGAAACCAAAAATGATAGGGGGAATTGGAGGTTTTATCAAAGTAAGACAGTATGAACAGGTACCCATAGAAATTTGCGGACACAAAGCAATAGGTACAGTATTAATAGGACCTACACCTGTCAACATAATTGGAAGAAATTTGTTGACTCAACTTGGGTGCACTTTAAATTTTCCAATCAGTCCTATTGAAACTGTACCAGTAAAATTAAAGCCAGGAATGGATGGCCCAAAGGTTAAACAATGGCCATTGACAGAAGAGAAAATAAAAGCATTAACAGAAATTTGTAAGGAAATGGAAAAGGAAGGAAAAATTTCAAAAATTGGGCCTGAAAATCCATATAACACTCCAATATTTGCTATAAAAAAGAAGGACAGTACTAAGTGGAGAAAATTAGTAGATTTCAGGGAACTCAATAAAAGAACTCAAGATTTTTGGGAGGTTCAATTAGGAATACCACACCCATCAGGGTTAAGAAAGAAAAAGTCAGTGACAGTACTGGATGTGGGGGATGCATATTTTTCAGTTCCCTTAGATGAAGAATTCAGGAAGTATACTGCATTCACCATACCCAGTACAAACAATGAGACACCAGGAGTTAGGTATCAGTACAATGTACTTCCACAGGGATGGAAAGGATCACCAGCAATATTTCAAAGTAGCATGACAAAAATCTTAGAGCCTTTTAGAAAACAAAATCCAGACATAGTTATCTATCAATACATGGATGATTTGTATGTAGGATCTGACTTAGAGATAGGGCAACATAGAACAAAAATAGAGGAACTGAGGCATCATTTGTTGAGGTGGGGATTTACCACACCAGACAAGAAACATCAGAAAGAACCTCCATTTCTTTGGATGGGGTATGAGCTCCATCCTGACAAA---
>WS-15-000676
GATGATACAGTATTAGAAGACATGAATTTGCCAGGGAAATGGAAACCAAAAATGATAGGGGGAATTGGAGGTTTTATCAAAGTAAGACAATATGAAGAAGTACCTATAGAAATCTGCGGACACAAAGTTATAGGTACAGTATTAGTGGGACCTACACCTGTCAACATAATTGGAAGAAATCTGTTGACTCAGCTTAATTGCACTCTAAATTTTCCAATCAGTCCCATTGAAACTGTACCGGTAAAATTAAAGCCAGGAATGGATGGCCCAAAGGTCAAACAATGGCCATTGACAGAAGAGAAAATAAAAGCATTAACAGCAATTTGTGATGAAATGGAGAAGGAAGGAAAAATTACAAAAATTGGGCCTGAAAATCCATATAACACTCCAATATTTGCCATAAAAAAGAAGGACAGTACTAAGTGGAGAAAGTTAGTAGATTTCAGGGAACTCAATAAAAGAACTCAAGATTTTTGGGAGGTTCAATTAGGAATACCACACCCAGCAGGGTTAAAAAAGAAAAAATCAGTGACAGTACTGGATGTGGGGGATGCATATTTTTCAGTTCCTTTATATGAAGACTTCAGGAAATATACTGCATTCACCATACCTAGTATAAACAATGAAACACCAGGGATTAGGTATCAGTACAATGTACTTCCGCAGGGATGGAAAGGATCACCAGCAATATTCCAAAGTAGCATGACAAAAATCTTAGAGCCTTTTAGAAAACAAAATCCAGACATAGTCATCTATCAATACATGGATGATTTGTATGTAGGATCTGATTTAGAGATAGGGCAGCATAGAGTAAAAATAGAGGAACTGAGACAACACTTGTTGAAGTGGGGATTTACCACACCAGACAAGAAACATCAGAAAGAACCTCCATTTCTTTGGATGGGATATGAACTCCATCCTGACAAA---
>WS-15-001135
GATGATACAGTATTAGAAGAGATAAATTTGCCAGGAAAATGGAAACCAAAAATGATAGGGGGAATTGGAGGCTTTATTAAAGTAAGACAATATGAGGAGATACCTATAGAAATTTGTGGAAAAAAGGCTATAGGTACAGTATTAGTGGGACCCACACCTGTCAACATAATTGGACGAAATATGTTGACTCAGCTTGGTTGTACTCTAAATTTCCCAATTAGTCCCATTGAAACTGTACCAGTGAAATTAAAGCCAGGAATGGATGGACCAAAGGTTAAACAGTGGCCATTAACAGAAGAAAAAATAAAAGCATTAACAGAAATTTGTAAAGAGATGGAAGCGGAGGGAAAAATTTCAAAAATTGGGCCTGAAAATCCATACAATACACCAATATTTGCTATAAAGAAAAAGGACAGCACCAAATGGAGGAAATTAGTAGATTTCAGAGAGCTTAATAAAAGAACTCAGGATTTTTGGGAAGTTCAATTAGGAATACCACACCCGGCAGGTTTAAAAAAGAAAAAATCAGTAACAGTACTAGATGTGGGAGATGCATATTTTTCAGTTCCTTTAGATGAAAGTTTTAGAAAGTATACTGCATTCACCATACCTAGTATAAATAATGAGACACCAGGAATCAGATATCAGTACAATGTGCTGCCACAGGGATGGAAAGGATCACCAGCAATATTCCAGAGTAGCATGACAAAAATCTTAGAGCCCTTTAGACTAAAAAATCCAGAAATGATTATTTATCAATACATGGATGACTTGGATGTAGGATCTGATTTAGAAATAGAGCAGCCCAGAAGAAAAATAGAAGAGCTGAGAGCTCATCTATTGAGCTGGGGGTTTACTACACCAGATAAAAAGCATCAGAAGGAACCTCCATTTCTTTGGATGGGATATGAACTCCATCCTGACAGA---
>WS-15-001148
GATGATACAGTATTAGAAGACATGAACTTGCCAGGGAAATGGAAACCAAAAATGATAGGGGGAATTGGAGGTTTTATCAAAGTAAGACAGTATGAACAGGTACCCATAGAAATATGTGGCCACAAAGCTATGGGTACAGTATTAATAGGACCTACACCTGTCAACATAATTGGAAGAAACCTGTTGACTCAGCTTGGTTGCACTTTAAATTTTCCAATCAGTCCCATTGAAACTGTACCAGTAAAGTTAAAACCAGGAATGGATGGCCCAAAGGTTAAACAATGGCCATTGACAGAAGAGAAAATAAGAGCATTAACAGAAATTTGTGATGAAATGGAAAAGGAAGGAAAAATTACAAAAATTGGGCCTGAAAACCCATATAACACTCCAATATTTGCCATAAAAAAGAAGGACAGTACAAAGTGGAGAAAATTAGTAGATTTCAGGGAACTCAATAAAAGAACTCAAGATTTTTGGGAGGTTCAATTAGGAATACCACACCCAGGAGGGTTAAAAAAGAAAAAATCAGTGACAGTACTGGATGTGGGGGATGCATATTTTTCAGTTCCTTTAGATAAAGACTTCAGGAAGTATACTGCATTCACCATACCTAGTATAAACAATGAAACACCAGGGATTAGGTATCAGTACAACGTACTTCCACAAGGATGGAAAGGATCACCGGCAATATTCCAAAGTAGCATGACAAAAATCTTAGAGCCTTTTAGAAAACAAAATCCAGACATAGTTATCTATCAATACATGGATGATTTGTATGTAGGATCTGACTTAGAGATAGGGCAGCATAGAGCAAAAATAGAGGAACTGAGACAACACTTGTTGAAGTGGGGCCTTACCACACCAGACAAGAAACATCAGAAAGAACCTCCATTTCTTTGGATGGGGTATGAACTCCATCCTGACAAA---
>WS-15-001159
GATGATACAGTATTAGAAGAAATAAATTTGCCAGGGAAATGGAAACCAAAAATGATAGGGGGAATTGGAGGTTTTATCAAAGTAAGACAGTATGAAAATGTACCCATAGAAATTTGCGGACACAAAGCAATAGGTACAGTATTAATAGGACCTACACCTGTCAACATAATTGGAAGAAATTTGTTGACTCAACTTGGCTGCACTCTAAATTTTCCAATCAGTCCTATTGAAACTGTACCAGTAAAATTAAAGCCAGGAATGGATGGCCCAAAGGTTAAACAATGGCCATTGACAGAAGAAAAAATAAAAGCATTAACAGAAATTTGTAAGGAAATGGAAAAGGAAGGAAAGATTTCAAAAATTGGGCCTGAAAATCCATATAACACTCCAATATTTGCCATAAAAAAGAAGGACAGTACTAAGTGGAGAAAATTAGTAGATTTCAGGGAACTCAATAAAAGAACTCAAGATTTTTGGGAGGTTCAATTAGGAATACCACATCCATCAGGGTTAAAAAAGAAAAAGTCAGTGACAGTACTGGATGTGGGGGATGCATATTTTTCAGTTCCCTTACATAAAGACTTCAGGAAGTATACTGCATTCACCATACCCAGTACAAACAATGAGACACCAGGGGTTAGGTATCAGTACAATGTACTTCCACAGGGATGGAAAGGATCACCAGCAATATTCCAAAGTAGCATGACAAAAATCTTAGAGCCTTTTAGAAAACAAAATCCAGACATAGTTATCTATCAATACATGGATGATTTGTATGTAGGATCTGACTTAGAGATAGGGCAACATAGAACAAAAATAGAGGAACTGAGACAACATTTGTTGAGGTGGGGATTTACCACACCAGACAAGAAACATCAGAAAGAACCTCCATTTCTTTGGATGGGGTATGAACTACATCCTGACAAA---
>WS-15-001337
GATGATTCAGTTTTAGAAGAAATAAATTTGCCAGGGAAATGGAAACCAAAAATGATAGGGGGAATTGGAGGTTTTATCAAAGTAAGCCAGTATGAAAATGTACCCATAGAAATTTGCGGACACAGAGCAATAGGTACAGTATTAATAGGACCTACACCTGTCAACATAATTGGAAGAAATTTGTTGACTCAACTTGGCTGCACTTTAAATTTTCCAATCAGTCCTATTGAAACTGTACCAGTAAAATTAAAGCCAGGAATGGATGGCCCAAAGGTTAAACAATGGCCATTGACAGAAGAGAAAATAAAAGCATTAACAGAAATTTGTAAGGAAATGGAAAAGGAAGGAAAAATTTCAAAAATTGGGCCTGAAAATCCATATAACACTCCAATATTTGCCATAAAAAAGAAGGACAGTACTAAGTGGAGAAAATTAGTAGATTTCAGGGAACTCAATAAAAGAACTCAAGATTTTTGGGAGGTTCAATTAGGAATACCACACCCATCAGGGTTAAAAAAGAAAAAGTCAGTGACAGTACTGGATGTGGGGGATGCATATTTTTCAGTTCCCTTAGATAAAGACTTCAGGAAGTATACTGCATTCACCATACCCAGTACAAACAATGAGACACCAGGGGTTAGGTATCAGTACAATGTACTTCCACAGGGATGGAAAGGATCACCAGCAATATTCCAAAGTAGCATGACAAAAATCTTAGAGCCTTTTAGAAAACAAAATCCAGACATAGTTATCTATCAATACATGGATGATTTGTATGTAGGATCTGACTTAGAGATAGGGCAACATAGAACAAAAATAGAGGAACTGAGACAACATTTGTTGAGGTGGGGATTTACCACACCAGACAAGAAACATCAGAAAGAACCTCCATTTCTTTGGATGGGGTATGAGCTACATCCTGACAAA---
>WS-15-005290
GATGATACAGTATTAGAAGATATAAATTTGCCAGGAAAATGGAAGCCAAAAATGATAGGGGGAATTGGAGGTTTTATCAAGGTCAGGCAATATGATAACATACTTATAGAAATTTGTGGAAAAAGGGCTATAGGTACAGTGTTAGTAGGACCTACACCTGTCAACATAATTGGACGAAATATGTTGACTCAGGTTGGTTGTACTTTAAATTTCCCAATTAGTCCTATTGACACTGTACCAGTAAAATTAAAGCCAGGAATGGATGGGCCAAAGGTTAAACAATGGCCATTGACAGAAGAAAAAATAATAGCATTAACAGAAATTTGTAAAGAAATGGAAGAGGAAGGAAAAATCTCAAAAATTGGGCCTGAAAATCCATACAATACTCCAGTATTTGCTATAAAGAAAAAAGACAGCACTAAATGGAGAAAATTAGTAGACTTCAGAGAGCTCAATAAAAGAACTCAGGACTTTTGGGAAGTTCAGTTAGGAATACCGCATCCAGCAGGTTTAAAAAAGAAAAAATCAGTAACAGTACTAGATGTAGGAGATGCATATTTTTCAGTTCCTCTAGATGAAAGCTTTAGAAAGTATACTGCATTCACCATACCTAGTAGAAACAATGAGACACCAGGAATTAGATATCAGTACAATGTGCTTCCACAGGGATGGAAAGGATCACCAGCAATATTCCAAAGTAGCATGACAAAAATCTTAAAGCCTTTTAGAAAACAAAATCCAGACATAGAAATCTATCAATACATGGATGATTTGTATGTAGGATCTGACTTAGAAATAGGGCAACATAGAACAAAAGTAGAGGAGCTGAGACAACATTTATTGAAGTGGGGACTTACCACACCAGACAAGAAACATCAGAAAGAACCCCCATTCCTTTGGATGGGTTATGAACTCCATCCTGATAAA---
>WS-15-005490
GATGATACAGTATTAGAAGAAATGAATTTACCAGGGAAATGGAAACCAAAAATGATAGGGGGAATTGGAGGTTTTATCAAAGTAAGACAGTATGAACAGATACCCATAGAAATCTGTGGACACAAAGCTATTGGTACAGTATTAATAGGACCTACCCCTGTCAACATAATTGGAAGAAATCTGTTGACTCAGCTTGGTTGCACTTTAAATTTTCCAATCAGTCCTATTGAAACTGTACCAGTAAAATTAAAGCCAGGAATGGATGGCCCAAAAGTTAAACAATGGCCATTGACAGAAGAGAAAATAAAAGCATTAACAGAAATTTGTAATGAAATGGAGAAAGAAGGAAAGATTACAAAAATTGGGCCTGAAAATCCATATAACACTCCAATATTTGCCATAAAAAAGAAGGACAGTACTAAGTGGAGAAAACTAGTAGATTTTAGGGAACTCAATAAAAGAACTCAAGATTTTTGGGAAGTTCAATTAGGAATACCACACCCAGCAAGGTTAAAAAAGAAAAAATCAGTAACAGTACTGGATGTGGGGGATGCATATTTTTCAGTTCCTTTACATGAAGACTTCAGGAAATATACCGCATTCACCATACCTAGTATAAACAATGAAACACCAGGGATTAGGTATCAGTACAATGTACTTCCACAGGGATGGAAAGGATCACCAGCAATATTCCAAAGTAGCATGACAAAAATCTTAGAGCCCTTTAGAAAACAAAATCCAGAAATGGTTATCTATCAATACATGGATGATTTGTATGTAGGATCTGACTTAGAGATAGGGCAACATAGAGCAAAAATAGAGGAACTGAGACAACATTTATTGAAGTGGGGATTTACCACACCAGACAAGAAACATCAGAAAGAACCCCCATTTCTTTGGATGGGGTATGAACTCCATCCTGACAAA---
>WS-15-005696
GATGATACAGTATTAGAAGATATAAATTTGCCAGGGAAATGGAAACCAAAAATGATAGGGGGAATTGGAGGTTTTATCAAAGTAAGACAGTATGAACAGATACCCATAGAAATCTGCGGACACAAAGTTATAGGGACAGTATTAATGGGACCTACACCTGTCAACATAATTGGAAGAAATCTGTTGACTCAGCTTGGTTGCACCTTAAATTTTCCAATCAGTCCCATTGAAACTGTACCAGTAAAATTAAAGCCAGGAATGGATGGCCCAAAGGTTAAACAATGGCCATTGACAGAAGAAAAAATAAAAGCATTAACAGCAATTTGTGATGAAATGGAGAAGGAAGGAAAAATTACAAAAATTGGGCCTGAAAATCCATACAATACTCCAATATTTGCCATAAAAAAGAAGGACAGTACTAAGTGGAGAAAATTAGTAGATTTCAGGGAACTCAATAAAAGAACTCAAGATTTTTGGGAAGTTCAGTTAGGAATACCACACCCAGCAGGGTTAAAAAAGAAAAAATCAGTGACAGTACTGGATGTGGGGGATGCATATTTTTCAGTTCCTTTATATGAAGACTTCAGGAAGTATACTGCATTCACCATACCTAGTATAAACAATGAAACACCAGGGATTAGATACCAGTACAATGTACTTCCACAGGGATGGAAAGGATCACCAGCAATATTCCAAAGTAGTATGACAAAAATCTTAGAGCCTTTTAGAAAACAAAATCCAGACATAGTTATTTATCAATACATGGATGATTTGTATGTAGGATCTGACTTAAAGATAGGGCAACATAGAACCAAAATAGAGGAACTAAGACAACATTTGTTGAGGTGGGGATTTACCACACCAGACAAGAAACATCAGAAAGAACCTCCATTTCTTTGGATGGGATATGAACTCCATCCTGACAAA---
>WS-15-005720
GATGATCCAGTATTAGAAGACATGAATTTGCCAGGGAAATGGAAACCAAAAATGATAGGGGGAATTGGAGGTTTTATCAAGGTAAGACAGTATGAACAGGTACCCATAGAAATCTGCGGACACAAAGCTATAGGTACAGTATTAATAGGACCTACGCCTGTCAACATAATTGGAAGAAATCTGTTGACTCAGCTTGGTTGCACTTTAAATTTTCCAATCAGTCCTATTGAAACTGTGCCAGTAAAATTGAAGCCAGGAATGGATGGCCCAAAGGTTAAACAATGGCCATTGACAGAAGAGAAAATAAAAGCATTAACAGAAATTTGTAATGAAATGGAGAAAGAAGGAAAAATTACAAAAATTGGGCCTGAAAATCCATATAACACTCCAATATTTGCCATAAAAAAGAAGGACAGTACTAAGTGGAGAAAGTTAGTAGACTTCAGGGAACTCAATAAAAGAACTCAAGATTTTTGGGAAGTTCAATTAGGAATACCACACCCAGCAGGGTTAAAAAAGAAAAAATCAGTGACAGTACTGGATGTGGGGGATGCATATTTTTCAGTTCCTTTATATGAAGACTTCAGGAAGTATACTGCATTCACCATACCTAGTATAAACAATGAAACACCAGGGATTAGGTATCAGTACAATGTCCTTCCACAGGGATGGAAGGGATCACCAGCAATAGATTTCCAAAGTAGCATGACAAGAATCTTAGAGCCTTTTAGAAAACAAAATCCAGACATAGTTATCTATCAATACATGGATGATTTGTATGTAGGATCTGACTTAGAGATAGGGCAACATAGAACAAAAATAGAGGAACTGAGACAACATCTGTTGAGGTGGGGATTTACCACACCAGACAAGAAACATCAGAAAGAACCTCCATTTCTTTGGATGGGGTATGAACTCCATCCGGACAAA
>WS-15-005820
GATGATACAGTATTAGAAGACATAGATTTGCCAGGGAAATGGAAACCAAAAATGATAGGGGGAATTGGAGGTTTTATCAAAGTAAGACAGTATGAACAGATACCCATAGAAATTTGTGGACACAAAGCAATAGGTACAGTATTAATAGGACCTACACCTGTCAACATAATTGGAAGAAATCTGTTGACTCAACTTGGCTGCACTTTAAATTTTCCAATCAGTCCCATTGAAACTGTACCAGTAAAATTAAAGCCAGGAATGGATGGCCCAAAGGTTAAACAATGGCCATTGACAGAAGAGAAAATAAAAGCATTAACAGCAATTTGTGATGAAATGGAGAAGGAAGGAAAAATTACAAAAATTGGGCCTGAAAATCCATATAACACTCCAATATTTGCTATAAAAAAGAAGGACAGTACTAAGTGGAGAAAATTAGTAGATTTCAGGGAACTCAATAAAAGAACTCAAGATTTTTGGGAGGTTCAATTAGGAATACCACACCCAGCAGGGTTAAAAAAGAAAAAATCAGTGACAGTACTGGATGTGGGGGATGCATATTTTTCAGTTCCCTTACACGAGGACTTCAGGAAATATACTGCGTTCACCATACCTAGTACAAACAATGAAACACCAGGGATTAGGTATCAGTACAATGTACTTCCACAGGGATGGAAAGGATCACCAGCAATATTCCAAAGTAGCATGACAAAAATTTTAGAGCCTTTTAGAAAACAGAATCCAGACATAGTTATCTATCAATACATGGATGATTTGTATGTAGGATCTGACTTAGAGATAGGGCAACATAGAACAAAAATAGAGGAACTGAGAGAACATTTGTTGAGGTGGGGATTTACCACACCAGACAAGAAACATCAAAAAGAACCTCCATTTCTTTGGATGGGGTATGAACTCCATCCTGACAAA---
>WS-17-000127
GATGATACAGTATTAGAGGACATGAATTTGCCAGGGAAATGGAAACCAAAAATGATAGGGGGAATTGGAGGTTTTATCAAAGTAAGAGAGTATGAACAGATACCCATAGAAATCTGTGGACACGAAGTTATAGGTACAGTATTAGTAGGACCTACACCTGTCAACATAATTGGAAGAAATCTGTTAACTCAGCTTGGGTGCACTTTAAATTTTCCAATCAGTCCCATTGAAACTGTACCAGTAAAATTAAAGCCAGGAATGGATGGCCCAAAGGTTAAACAATGGCCATTGACAGCAGAGAAAATAAAAGCATTAACAGAAATTTGTAATGAAATGGAGAAGGAAGGAAAAATTACAAAAATTGGGCCTGAGAATCCATATAACACTCCAATATTTGCCATAAAAAAGAAGGACAGTACTAAGTGGAGAAAATTAGTAGATTTCAGGGAACTCAATAAAAGAACTCAAGATTTTTGTGAAGTTCAATTAGGAATACCACACCCAGCGGGGTTAAAAAAGAAAAAATCAGTGACAGTACTGGATGTGGGGGATGCATATTTTTCAGTTCCTTTATGTGAAGACTTCAGGAAATATACTGCATTCACCATACCTAGTGTAAACAATGAAACACCAGGGATTAGGTATCAGTACAATGTACTGCCACAGGGATGGAAAGGATCACCAGCAATATTCCAAAGTAGTATGACAAAAATCTTAGAGCCTTTTAGAAAACGAAATCCAGACATGGTGATTTATCAATACATGGATGATTTGTATGTAGGATCAGATTTAGAGATAGGGCAGCATAGAACAAAAATAGAGGAACTGAGACAACATTTGTTGAAGTGGGGATTAACCACACCAGACAAGAAACACCAGAAAGAACCTCCATTTCTTTGGATGGGGTATGAACTCCATCCTGACAAA---
>WS-17-000129
GATGATACAGTATTAGAAGATATAAATTTGCCAGGAAAATGGAAACCAAAAATGATAGGGGGAATTGGAGGTTTTATTAAGGTAAGGCAATATGATCAGATACTTATAGAAATTTGTGGAAAAAAGGCTATAGGTACAGTGTTAGTAGGACCCACGCCTGTCAACATAATTGGACGAAATATGCTGACTCAGATTGGTTGTACTTTAAATTTTCCAATTAGTCCTATTGACACTGTACCAGTAACATTAAAGCCAGGAATGGATGGACCAAAGGTTAAACAGTGGCCATTGACAGAAGAAAAAATAAAAGCATTAACAGAAATTTGTAAAGAAATGGAAGAGGAAGGAAAAATCTCAAAAATTGGGCCTGAAAATCCATACAATACTCCAATATTTGCCATAAAGAAAAAAGACGGCACCAAATGGAGGAAATTAGTAGATTTCAGAGAACTTAATAAAAGAACTCAGGATTTTTGGGAAGTTCAATTAGGAATACCGCATCCGGCAGGTTTAAAAAAGAAAAAATCAGTAACAGTACTAGATGTGGGAGATGCATATTTTTCAGTTCCTTTAGATGAAAGCTTTAGAAAATATACTGCATTCACCATACCTAGTACAAATAATGAGACACCAGGAATCAGATATCAGTACAATGTGCTGCCACAGGGATGGAAAGGATCACCAGCAATATTCCAGAGTAGCATGACAAAAATCTTAGAGCCCTTTAGGATAAAAAATCCAGAAATAGTTATTTATCAATATATGGATGACTTGTATGTAGGATCTGATTTAGAAATAGGGCAGCACAGAATAAAAATAGAGGAACTGAGAGCTCATCTATTGAGCTGGGGGTTTACTACACCAGATAAAAAACATCAGAAGGAACCTCCATTCCTTTGGATGGGATATGAACTCCATCCTGACAAA---
>WS-17-000131
GATGATACAGTATTAGAAGACATGGATTTGCCAGGGAAATGGAAACCAAAAATGATAGGGGGAATAGGAGGTTTTATCAAAGTAAGACAGTATGAACAAGTACCCATAGAAATCTGTGGACATAAAGCTATAGGTACAGTATTAGTAGGACCTACACCTGTCAACATAATTGGAAGAAATCTGTTGACTCAGCTTGGTTGTACTTTAAATTTTCCAATCAGTCCTATTGAAACTGTACCAGTAAAACTAAAGCCAGGAATGGATGGCCCAAAGGTTAAACAATGGCCATTAACAAAAGAAAAAATAGAAGCATTAACAGCAATTTGTGATGAAATGGAAAAGGAAGGAAAAATTACAAAAATTGGGCCTGAAAATCCATACAACACTCCAATATTTGCCATAAAAAAGAAAGACAGTACTAAGTGGAGAAAATTAGTAGATTTCAGGGAACTCAATAAAAGAACTCAAGATTTTTGGGAAGTTCAATTAGGAATACCACACCCAGCAGGATTAAAAAAGAAAAAATCAGTGACAGTGCTAGATGTGGGGGATGCATATTTTTCAGTTCCTTTATATGAAGACTTCAGGAAATATACTGCATTCACCATACCTAGTATAAACAATGAAACACCAGGGATTAGGTATCAGTACAATGTACTTCCACAGGGATGGAAAGGATCACCAGCGATATTTCAAAGTAGCATGACAAAAATCTTAGAGCCTTTTAGAAAACAAAATCCAGACATAGTTATCTATCAATACATGGATGATTTGTATGTAGGATCTGACTTAGAGATAGGGCAGCATAGAATAAAAATAGAGGAACTGAGACAACATTTGTTGAGATGGGGATTTACCACGCCAGACAAGAAACATCAGAAAGAACCTCCATTTCTTTGGATGGGGTATGAACTCCATCCTGACAAA---
