# Supplementary material for: The genotype distribution, infection stage and drug resistance mutation profile of human immunodeficiency virus-1 among the infected blood donors from five Chinese blood centers, 2014–2017
Source: PLoS One. 2020 Dec 21;15(12):e0243650. doi: 10.1371/journal.pone.0243650 (PMC7752150; doi:10.1371/journal.pone.0243650)
Supplement: S1 Excel — (XLSX) [file pone.0243650.s006.xlsx]

## Sheet: HIV_POSITIVE
centerID	center	studyID	Donation_Id	donation_date	Specimen_Code	Con_Test_Result	test_item	category	freezer_name	rack	box	position	DonationId	LAG-results	Genotyping	New Genotypeing	Drug resistance	PI Minor Resistance Mutations	PI Major Resistance Mutations	NRTI Resistance Mutations	NNRTI Resistance Mutations	collection date	site_type_id	blood_collection_type_id	don_yr	don_mo	don_da	volume	marital_status_id	occupation_id	education_id	donation_times	gender_id	citizenship_id	ethnicity_id	birth_yr
	Urumqi				WS-17-000131									RECENT	CRF07_BC
	Urumqi				WS-17-000129									RECENT	CRF01_AE
	Urumqi				WS-17-000127									LT	CRF07_BC		PLLR to NFV LLR TPV	Q58E
	Urumqi				WS-15-005820									LT	CRF07_BC
50	Chongqing	2CE417591D47282F667FF90854004595	698AB1B9F59E579E56047F6B2A6FB453	41118	CQ-12-000227	1	1	EIA+ HIV NAT+	D-5	2	1	31	698AB1B9F59E579E56047F6B2A6FB453	RECENT
	Urumqi				WS-15-005720									LT	CRF07BC
50	Chongqing	2C0EBF629E015F79428EB6B0B7A5E277	0835CF37E755D837F8F086454B013C00	41145	CQ-12-000403	1	1	EIA+ HIV NAT+	D-5	6	3	55	0835CF37E755D837F8F086454B013C00	Untested
	Urumqi				WS-15-005696									LT	CRF07BC
	Urumqi				WS-15-005490									LT	CRF07BC
	Urumqi				WS-15-005290									LT	CRF55_01B
	Urumqi				WS-15-001337									LT	CRF07_BC
	Urumqi				WS-15-001159									LT	CRF07_BC
	Urumqi				WS-15-001148									LT	CRF07_BC		LLR to DOR EFV ETR RPV PLR to ETR IR to NVP				A98G
	Urumqi				WS-15-001135									LT	CRF01_AE
50	Chongqing	9C192628B20A8B65C09E6C12FB2E55B9	F77C4BEFEC47C06B377794FF08F88178	41225	CQ-12-002804	1	1	EIA- HIV NAT+	D-5	8	7	10	F77C4BEFEC47C06B377794FF08F88178	RECENT
	Urumqi				WS-15-000676									LT	CRF07_BC
	Urumqi				WS-15-000657									RECENT	CRF07_BC
	Urumqi				WS-15-000652									LT	CRF07_BC		LLR to AZT			D67N
	Urumqi				WS-15-000168									LT	CRF07_BC
	Urumqi				WS-15-000163									LT	CRF07_BC
	Urumqi				WS-15-000162									LT	CRF55_01B		PLR to EFV ETR NVP RPV				V179E
	Urumqi				WS-15-000149									LT	CRF08BC
	Urumqi				WS-15-000089									LT	CRF07_BC
	Urumqi				WS-13-005435									LT	CRF07_BC
	Urumqi				WS-13-005103									LT	CRF07_BC
	Urumqi				WS-13-004974									RECENT	CRF07_BC
50	Chongqing	D5E13173EE1B4E6C75CB04B0C00A90E0	177DE5126F943EF9004A02905798E0AF	41272	CQ-12-003124	1	1	EIA+ HIV NAT-	D-5	11	8	64	177DE5126F943EF9004A02905798E0AF	Untested
	Urumqi				WS-13-004862									LT	CRF07_BC
50	Chongqing	D86CB3B40AF6A5F6D008773FC9D9DB1C	A3A9443A2633EEFA90F931EB978287AB	41281	CQ-12-003154	1	1	EIA- HIV NAT+	D-5	12	8	25	A3A9443A2633EEFA90F931EB978287AB	LT
50	Chongqing	ECDE996759A8FA9C161E1CABC8DC077C	2CC222489A341D839413E22B875CE698	41282	CQ-12-003167	1	1	EIA- HIV NAT+	D-5	12	8	64	2CC222489A341D839413E22B875CE698	RECENT
	Mianyang				MY-17-000157									LT	CRF07_BC
	Mianyang				MY-17-000155									LT	CRF01_AE
	Mianyang				MY-14-002509									RECENT	CRF07_BC
	Mianyang				MY-14-002437									LT	CRF07_BC
	Mianyang				MY-14-002278									LT	CRF01_AE
	Mianyang				MY-14-002277									LT	B
	Mianyang				MY-14-002276									LT	CRF07_BC
50	Chongqing	BF9E5A743845110EFB1C6B8A03DD0D41	EBBDF68DC327BB7B82B75DC829A25750	41364	CQ-12-003743	1	1	EIA+ HIV NAT-	D-5	19	5	37	EBBDF68DC327BB7B82B75DC829A25750	LT
	Mianyang				MY-14-002275									LT	CRF07_BC
	Mianyang				MY-14-001846									LT	CRF07_BC
	Mianyang				MY-14-001845									LT	CRF07BC
	Mianyang				MY-14-001617									RECENT	CRF55_01B		PLLR to EFV ETR NVP RPV				V179E
	Mianyang				MY-14-001231									RECENT	CRF01_AE		HLR to EFV NVP				K103N
	Mianyang				MY-14-000942									LT	CRF07_BC
	Mianyang				MY-14-000936									RECENT	CRF07_BC
	Mianyang				MY-14-000644									LT	CRF07_BC
	Luoyang				LY-14-004753									RECENT	CRF07BC
	Luoyang				LY-14-002984									RECENT	CRF07_BC
	Luoyang				LY-14-002890									LT	CRF07_BC
	Luoyang				LY-14-002862									LT	B
	Luoyang				LY-14-001339									RECENT	CRF07_BC
	Luoyang				LY-14-000270									LT	CRF07BC
	Luoyang				LY-14-000109									LT	CRF07BC
	GuangXi				GX-14-003176									LT	CRF01_AE
	GuangXi				GX-14-003070									LT	CRF01_AE
	GuangXi				GX-14-002605									LT	CRF01_AE
	GuangXi				GX-14-002551									LT	CRF01_AE
	GuangXi				GX-14-002550									LT	CRF07_BC			I84M
	GuangXi				GX-14-002328									LT	CRF07_BC
	GuangXi				GX-14-002073									LT	CRF07_BC
	GuangXi				GX-14-002072									LT	CRF01_AE
	GuangXi				GX-14-002071									LT	CRF01_AE
	GuangXi				GX-14-001992									LT	CRF07_BC
50	Chongqing	9D88F3D7A24A7C9EEA72A4AE26CECE9E	985639FC53E104D81A001CE39A7DA444	41481	CQ-12-004687	1	1	EIA+ HIV NAT-	D-5	26	3	13	985639FC53E104D81A001CE39A7DA444	RECENT
	GuangXi				GX-14-001990									LT	CRF01AE
	GuangXi				GX-14-001902									LT	CRF07_BC		LLTto ABC AZT TDF			D67N
	GuangXi				GX-14-001647									LT	CRF01AE
	GuangXi				GX-14-001502									LT	CRF07_BC
	GuangXi				GX-14-001394									LT	CRF07_BC
	GuangXi				GX-14-001334									LT	CRF01AE
50	Chongqing	CD667C7BDA056A59816142C4FA3D0AA9	48DE75FC4D28D327623AA0564232F3BC	41510	CQ-12-004896	1	1	EIA+ HIV NAT-	D-5	28	6	10	48DE75FC4D28D327623AA0564232F3BC	RECENT
	GuangXi				GX-14-001312									LT	CRF07_BC
	GuangXi				GX-14-001230									LT	CRF07_BC
	GuangXi				GX-14-001130									LT	CRF01_AE
	GuangXi				GX-14-000050									LT	CRF01_AE
	GuangXi				GX-13-004024									LT	CRF01_AE
	GuangXi				GX-13-004003									RECENT	CRF01_AE
	GuangXi				GX-12-001872									LT	CRF01_AE
			8CA8FB7D82C3D64B01D7B1B1CFFF326A		cq-13-000943	1	1	EIA+ HIV NAT+	D-5	25	1	1	8CA8FB7D82C3D64B01D7B1B1CFFF326A	RECENT
	GuangXi				GX-12-001870									LT	CRF01_AE
	GuangXi				GX-12-001805									RECENT	CRF01_AE
	GuangXi				GX-12-001804									RECENT	CRF01_AE
	Chongqing				CQ-15-100238									LT	CRF07_BC
	Chongqing				CQ-15-100232									LT	CRF07_BC
			1496519432222E537CDEA31673DEBA1A		CQ-13-000961	1	1	EIA+ HIV NAT-	D-7	14	4	64	1496519432222E537CDEA31673DEBA1A	RECENT
	Chongqing				CQ-15-004989									LT	CRF08_BC
	Chongqing				CQ-15-004978									LT	CRF07_BC		LLR to ABC AZT TDF			D67N
	Chongqing				CQ-15-004954									LT	CRF55_01B		PLR to EFV ETR NVP RPV				V179E
	Chongqing				CQ-15-004939									LT	CRF08_BC		PLR to EFV ETR NVP RPV				V179E
	Chongqing				CQ-15-004936									LT	CRF07_BC		PFR to NFV,LLR to TPV	Q58E
	Chongqing				CQ-15-004799									LT	CRF07_BC		PFR to NFV,LLR to TPV	Q58E
	Chongqing				CQ-15-004700									LT	CRF07_BC
	Chongqing				CQ-15-004699									LT	CRF07_BC
	Chongqing				CQ-15-004638									LT	CRF08_BC
	Chongqing				CQ-15-004424									LT	CRF07_BC
	Chongqing				CQ-15-004376									RECENT	CRF07_BC
	Chongqing				CQ-15-004298									LT	CRF07_BC
	Chongqing				CQ-15-003951									LT	CRF07_BC
	Chongqing				CQ-15-003628									RECENT	CRF07_BC
	Chongqing				CQ-15-003540									LT	CRF07BC
50	Chongqing	6BEBBEED852BACA55D482607FAC01B87	152A187A9A939E25EF2B24B2C888EDEF	41622	CQ-13-001739	1	1	EIA+ HIV NAT+	D-7	11	3	67	152A187A9A939E25EF2B24B2C888EDEF	LT
	Chongqing				CQ-15-003483									LT	CRF07_BC
	Chongqing				CQ-15-003482									LT	CRF07_BC
	Chongqing				CQ-15-003366									RECENT	CRF08BC
	Chongqing				CQ-15-003336									LT	CRF07_BC
	Chongqing				CQ-15-003312									LT	CRF08_BC
	Chongqing				CQ-15-003310									LT	CRF07_BC
	Chongqing				CQ-15-003308									RECENT	CRF07_BC
50	Chongqing	2A12E320941243C36E59FD304B0BE2E5	DDD7E18000150585A253C891493BA5D8	41675	CQ-13-002063	1	1	EIA+ HIV NAT+	D-7	13	4	1	DDD7E18000150585A253C891493BA5D8	LT
50	Chongqing	2345C2247720DAC7ECEC6055ED612EB5	71C6CF793BD62FC3676C9E3B0D875522	41678	CQ-13-002074	1	1	EIA+ HIV NAT+	D-7	13	4	34	71C6CF793BD62FC3676C9E3B0D875522	LT
50	Chongqing	CEF38BF8B3B840168E9ECC19B3CDA334	E9031CD6046706E1E4502A1B02136DC4	41677	CQ-13-002075	1	1	EIA+ HIV NAT+	D-7	13	4	37	E9031CD6046706E1E4502A1B02136DC4	RECENT
	Chongqing				CQ-15-003296									LT	CRF07_BC
	Chongqing				CQ-15-003252									LT	CRF07_BC
	Chongqing				CQ-15-003143									LT	CRF07_BC
50	Chongqing	226A317E2406EF17DA7FC96EF1E92F4C	128A54166394803C3B9FB14E0A501E17	41700	CQ-13-002288	1	1	EIA+ HIV NAT-	D-7	14	4	67	128A54166394803C3B9FB14E0A501E17	RECENT
	Chongqing				CQ-15-003127									LT	CRF07_BC
	Chongqing				CQ-15-003099									LT	CRF07_BC
	Chongqing				CQ-15-003081									LT	CRF07_BC
	Chongqing				CQ-15-003080									LT	CRF07_BC
	Chongqing				CQ-15-003028									LT	CRF01_AE
	Chongqing				CQ-15-003024									LT	CRF01AE
	Chongqing				CQ-15-003012									LT	CRF07BC
	Chongqing				CQ-15-002970									LT	CRF07_BC
	Chongqing				CQ-14-002934									LT	CRF07_BC
	Chongqing				CQ-14-002804									LT	CRF07_BC
50	Chongqing	8619ABFA1321C5722BEA3ADBF25145C1	1A45B966FDBE4C7CE440305BB1C33A8C	41733	CQ-13-002607	1	1	EIA+ HIV NAT+	D-7	16	1	67	1A45B966FDBE4C7CE440305BB1C33A8C	LT
50	Chongqing	1027063D030EF499F349F6E9FDF03DEE	80E6CB0F326E8459B4CEBEE5ED71C3F3	41735	CQ-13-002618	1	1	EIA+ HIV NAT+	D-7	16	2	19	80E6CB0F326E8459B4CEBEE5ED71C3F3	RECENT
	Chongqing				CQ-14-002666									LT	CRF01_AE
50	Chongqing	B50BD797FB9F59D5525F2C2C8BB482BF	7999D4EE925C45DA109A2288ECCEB964	41738	CQ-13-002640	1	1	EIA+ HIV NAT+	D-7	16	3	4	7999D4EE925C45DA109A2288ECCEB964	LT
	Chongqing				CQ-14-002448									LT	CRF07_BC
50	Chongqing	3B0F71715908274F64463675B3B21CA1	E55A74A731319394F2FC0564E73E6C69	41748	CQ-13-002759	1	1	EIA+ HIV NAT+	D-7	16	7	37	E55A74A731319394F2FC0564E73E6C69	LT	sequencing failed
50	Chongqing	B4604177C6A0110105AF1BF6D165232E	969D4576C291CE5C3586A095385C6761	41748	CQ-13-002760	1	1	EIA+ HIV NAT+	D-7	16	7	40	969D4576C291CE5C3586A095385C6761	LT
50	Chongqing	696B96E7B11DA39C8775DB033C8F5D89	5E19878725C1E664BB584EB77C3076D1	41746	CQ-13-002762	1	1	EIA+ HIV NAT+	D-7	16	7	46	5E19878725C1E664BB584EB77C3076D1	LT
	Chongqing				CQ-14-002374									LT	CRF01_AE
	Chongqing				CQ-14-002356									RECENT	CRF07_BC
	Chongqing				CQ-14-002265									LT	CRF07_BC
	Chongqing				CQ-14-002259									LT	CRF07_BC
	Chongqing				CQ-14-002253									LT	CRF07_BC
	Chongqing				CQ-14-002229									RECENT	CRF07_BC
	Chongqing				cq-14-002187									LT	CRF07_BC
	Chongqing				CQ-14-002171									LT	CRF07_BC
	Chongqing				CQ-14-002116									LT	CRF07_BC
	Chongqing				CQ-14-002002									LT	CRF07_BC
	Chongqing				CQ-14-002001									RECENT	B
50	Chongqing	CC2902B93D7698A9C7432E3694DA523E	A7CE77B5E8F904E73FC5CDECB67D5D43	41815	CQ-13-003294	1	1	EIA+ HIV NAT+	D-7	19	5	7	A7CE77B5E8F904E73FC5CDECB67D5D43	LT	sequencing failed
50	Chongqing	94DBB68D4E35787F62A583AD3B5F69F1	E9742D86CD4937BE502FC98F77677FF0	41816	CQ-13-003297	1	1	EIA+ HIV NAT+	D-7	19	5	16	E9742D86CD4937BE502FC98F77677FF0	LT	sequencing failed
	Chongqing				CQ-14-001967									LT	CRF07_BC
	Chongqing				CQ-14-001965									RECENT	B
	Chongqing				CQ-14-001867									LT	CRF07_BC
	Chongqing				CQ-14-001849									LT	CRF07_BC
	Chongqing				CQ-14-001847									LT	CRF08_BC
40	GuangXi	0C6FBBDA5DDBE99B17669653E3561BFB	19F8F5841632619EC8F1AB6FB59BC4C8	41395	gx-12-000547	1	1	EIA+ HIV NAT+	D-8	2	5	70	19F8F5841632619EC8F1AB6FB59BC4C8	LT
	Chongqing				CQ-14-001771									LT	CRF07_BC		PLR to ATV LPV		M46L
	Chongqing				CQ-14-001733									LT	CRF07_BC
	Chongqing				CQ-14-001319									LT	CRF07_BC		LLR to ABC AZT TDF PLR to FTC 3TC			D67N/K70N	K103N
40	GuangXi	19D905743664FFE22DB29C0BC36AEB4D	F32BBA9079CD973ABBD7AA2CD9353EA7	41439	gx-12-000714	1	1	EIA+ HIV NAT+	D-8	3	6	73	F32BBA9079CD973ABBD7AA2CD9353EA7	LT
	Chongqing				CQ-14-001285									LT	CRF07_BC
	Chongqing				CQ-14-001104									LT	CRF07_BC
	Chongqing				CQ-14-001083									LT	CRF07_BC
	Chongqing				CQ-14-001063									LT	CRF07_BC
	Chongqing				CQ-14-000921									LT	CRF07_BC
	Chongqing				CQ-14-000919									LT	CRF07_BC
	Chongqing				CQ-14-000880									RECENT	CRF07_BC
40	GuangXi	3C1EE9453EB12CB4D995276780750F3C	305A4CEC2A12A39480E0EC96BD0A9F4B	41548	GX-12-000985	1	1	EIA+ HIV NAT+	D-8	6	5	43	305A4CEC2A12A39480E0EC96BD0A9F4B	LT	sequencing failed
	Chongqing				CQ-14-000805									RECENT	CRF08_BC
40	GuangXi	8914B60C214C6BFB667852ABA80F9991	3D6639BBEE1E3E948E699EC6699BAE8D	41556	GX-12-001006	1	1	EIA+ HIV NAT+	D-8	6	6	28	3D6639BBEE1E3E948E699EC6699BAE8D	LT
	Chongqing				CQ-14-000781									RECENT	CRF08_BC
	Chongqing				CQ-14-000713									LT	CRF07_BC
	Chongqing				CQ-14-000684									LT	CRF08_BC		PLR to ETR LLR to RPV				E138A/Y188D
	Chongqing				CQ-14-000675									RECENT	CRF07_BC
	Chongqing				CQ-14-000658									LT	CRF01_AE		PLR to EFV ETR NVP RPV			M184L	V179E
	Chongqing				CQ-14-000604									LT	CRF07_BC
	Chongqing				CQ-13-003902									LT	CRF07_BC
	Chongqing				CQ-13-003764									LT	CRF01AE
	Chongqing				CQ-13-003458									LT	CRF07_BC
	Chongqing				CQ-13-000546									LT	CRF07_BC
	Chongqing				CQ-13-000542									LT	CRF07_BC
	Chongqing				CQ-13-000540									RECENT	CRF07_BC
40	GuangXi	0EFB98A4E020F88428B734A2D37E3DA0	9E2058828EF4BF812D43781EA7F7E22D	41783	GX-12-001693	1	1	EIA+ HIV NAT-	D-8	11	4	28	9E2058828EF4BF812D43781EA7F7E22D	RECENT
	Chongqing				CQ-13-000537									LT	CRF07_BC
35	Urumqi	2091EFCE96542DD050B0BA3A92E57084	E606D6E0D1F0CDBE5312538A4A91A2CA	41785	WS-13-003741	1	1	EIA+ HIV NAT?	D-9	10	8	55	E606D6E0D1F0CDBE5312538A4A91A2CA	LT	07_BC
39	Luoyang	81AB2BC573412AFE50EA15E898DDA5D8	D6BB626C2376809083C890E0E74281CB	41451	ly-12-003740	1	1	EIA+ HIV NAT?	D-2	5	4	7	D6BB626C2376809083C890E0E74281CB	RECENT
39	Luoyang	2A2563F192323603B14776CE5C803E32	B56E266106FEC1811589E91BC817AC17	41525	LY-12-003955	1	1	EIA+ HIV NAT?	D-2	8	3	16	B56E266106FEC1811589E91BC817AC17	LT	sequencing failed
35	Urumqi	745EFC6C781CC6BA5D975930E88ED35D	F6B6109E5BAF716712A699B582C94D1A	41657	WS-13-003299	1	1	EIA+ HIV NAT?	D-9	9	8	34	F6B6109E5BAF716712A699B582C94D1A	LT	07_BC
35	Urumqi	5557E737425C53910354D48D0AE7FA97	758DF69EFF995CA8A8EC1CD78484B110	41691	WS-13-003165	1	1	EIA+ HIV NAT?	D-9	10	2	76	758DF69EFF995CA8A8EC1CD78484B110	LT	07_BC
35	Urumqi	AD4376AFAD695D128B811C9EEB8597BF	DEBDE4A0D158A005DDCE3A57CD9EC82F	41696	WS-13-003163	1	1	EIA+ HIV NAT?	D-9	10	2	70	DEBDE4A0D158A005DDCE3A57CD9EC82F	LT	07_BC		PLLR to EFV, ETR, RPV and NVP				V179D
35	Urumqi	D8D6EE176AA6F645CCDEF26B92F2A6B6	47F1859BC609F32DFF5804DA83E8C1FD	41632	WS-12-003096	1	1	EIA+ HIV NAT?	D-9	9	4	73	47F1859BC609F32DFF5804DA83E8C1FD	LT	B
39	Luoyang	E1F69F571D289552BFCEC866FDE51BE3	0DD5ADEBCBE4A05FE64CA75EE738A08D	41600	LY-12-004285	1	1	EIA+ HIV NAT?	D-2	9	4	16	0DD5ADEBCBE4A05FE64CA75EE738A08D	LT
35	Urumqi	21B9FDD881FB7BBF50EE99393E8BEE37	C1F04E1F57B100B936F11913370908AE	41630	WS-12-003092	1	1	EIA+ HIV NAT?	D-9	9	4	61	C1F04E1F57B100B936F11913370908AE	LT	B
35	Urumqi	B1DE2DD18E1A67F4CDFB5725C8A3A5BC	B7535D6D7FBEF81B4EC5BF233441ED57	41634	WS-12-003091	1	1	EIA+ HIV NAT?	D-9	9	4	58	B7535D6D7FBEF81B4EC5BF233441ED57	RECENT	07_BC
35	Urumqi	85895D195B646480A454A4EE880CE981	7BF6B62539722ACA2EFE2E6F565940C4	41594	WS-12-001902	1	1	EIA+ HIV NAT?	D-9	8	7	10	7BF6B62539722ACA2EFE2E6F565940C4	LT	CRF59_01B
35	Urumqi	63C33B994F20F8D293C8C5DC2D9D9245	C5EE1A61338BADE0A0CD88BA1D981FDE	41546	WS-12-001803	1	1	EIA+ HIV NAT?	D-9	4	4	58	C5EE1A61338BADE0A0CD88BA1D981FDE	LT	07_BC
39	Luoyang	B9EBDE8FFF766484EA37FA584AABC428	4500D3636453C3F353CA7C597D0DD062	41708	LY-14-003012	1	1	EIA+ HIV NAT?	D-2	12	3	28	4500D3636453C3F353CA7C597D0DD062	LT
35	Urumqi	BFB3B80A4A8F8D0319E38FB8877D569C	B548C71CA7B4A9BCE732D4CCAF57D60B	41535	WS-12-001589	1	1	EIA+ HIV NAT?	D-9	4	4	46	B548C71CA7B4A9BCE732D4CCAF57D60B	LT	07_BC
35	Urumqi	3198266BE4E9F65EB518A43CC02DDBE3	556789B93601DF80DF299AB16DFE04AE	41516	WS-12-001504	1	1	EIA+ HIV NAT?	D-9	3	8	64	556789B93601DF80DF299AB16DFE04AE	LT	07_BC
35	Urumqi	68EA944C535218487D143C89E5BF062D	ECD9DABF4B0F9E9225FBF15C95401C05	41509	WS-12-001503	1	1	EIA+ HIV NAT?	D-9	3	8	61	ECD9DABF4B0F9E9225FBF15C95401C05	LT	55_01_B		PLLR to EFV, ETR, RPV and NVP				V179E
41	Mianyang	73FF1A512D74347B4A82AD2D2ED1F9E7	02FE8EA91A5F8C4E1819F4656C723CA9	41211	MY-12-001834	1	1	EIA+ HIV NAT?	D-6	2	1	4	02FE8EA91A5F8C4E1819F4656C723CA9	Untested
41	Mianyang	34809FC6AA6341B25C0D815315B7BE41	824F80432804ABFDA13CC21D8DA4BB4A	41200	MY-12-001835	1	1	EIA+ HIV NAT?	D-6	2	1	7	824F80432804ABFDA13CC21D8DA4BB4A	Untested
35	Urumqi	C266BBB3E7E4D458B69030DB332187B2	AAB21DD28E384D5E4C562874DA1D3ABF	41449	WS-12-001266	1	1	EIA+ HIV NAT?	D-9	3	4	22	AAB21DD28E384D5E4C562874DA1D3ABF	LT	07_BC
35	Urumqi	F83D8C364EE9890BFC8F7DF3381675B9	0DA0C2A34C219283E8D838FE5B84D7A3	41356	ws-12-001012	1	1	EIA+ HIV NAT?	D-9	1	4	52	0DA0C2A34C219283E8D838FE5B84D7A3	LT	01_AE		PLLR to EFV, ETR, RPV and NVP				V179D
41	Mianyang	4A8373144C16FCDC35999EEEB647EAA5	869840080F1F19ADDDCDC250BB0AD7B2	41110	MY-12-005030	1	1	EIA+ HIV NAT?	D-6	1	1	58	869840080F1F19ADDDCDC250BB0AD7B2	Untested
35	Urumqi	9E360D85010F1CA847E5D673797E9FDA	97F2C2672BBAC0F75A6104A97F69CF5E	41371	ws-12-001011	1	1	EIA+ HIV NAT?	D-9	1	4	49	97F2C2672BBAC0F75A6104A97F69CF5E	LT	07_BC
35	Urumqi	56C6C78E2B4FD1EB592EDFB254C52CAA	70FC10996B6FB08506CCDD2F154592BB	41372	ws-12-001010	1	1	EIA+ HIV NAT?	D-9	1	4	46	70FC10996B6FB08506CCDD2F154592BB	LT	07_BC
35	Urumqi	358841911385D29A0AFEC7386CCD725F	13FF28AE06EE1ADD90BDAEA44EBE321A	41373	ws-12-001009	1	1	EIA+ HIV NAT?	D-9	1	4	43	13FF28AE06EE1ADD90BDAEA44EBE321A	LT	07_BC
35	Urumqi	F28A6D7A176977C98EFF92C187183867	6C70B9E110ABDB540C13C2A6DAC077A0	41297	WS-12-000356	1	1	EIA+ HIV NAT?	D-9	6	5	40	6C70B9E110ABDB540C13C2A6DAC077A0	LT	07_BC
35	Urumqi	D6F8F39C18404D40DD26B6BDFEC0F426	01BD05909AE3F1E211899B0A2B0D9540	41260	WS-12-000352	1	1	EIA+ HIV NAT?	D-9	6	5	28	01BD05909AE3F1E211899B0A2B0D9540	LT	07_BC		PLLR to EFV, ETR, RPV and NVP				V179D
35	Urumqi	326A60A6187B45B7580FF02A507A9E6D	90B291A7D1488C6616D6D0EEBD98C104	41196	WS-12-000342	1	1	EIA+ HIV NAT?	D-9	6	4	79	90B291A7D1488C6616D6D0EEBD98C104	RECENT	07_BC
35	Urumqi	BDA0BF30738C905163C85C97518656AA	D3249F116F89CD7E20535DC0A56F3851	41127	WS-12-000337	1	1	EIA+ HIV NAT?	D-9	6	4	64	D3249F116F89CD7E20535DC0A56F3851	LT	07_BC
35	Urumqi	99FB1BD1EC82C83D84A902BE35002305	EBDA03F6C92FC9A8C31545AA113E6C22	41020	WS-12-000313	1	1	EIA+ HIV NAT?	D-9	6	3	73	EBDA03F6C92FC9A8C31545AA113E6C22	LT
35	Urumqi	B13EA3DB182AC32405D1A329865FE9E2	A6FF10C387D5175989D51DCAD3880999	41016	WS-12-000317	1	1	EIA+ HIV NAT?	D-9	6	4	4	A6FF10C387D5175989D51DCAD3880999	RECENT
35	Urumqi	A85C75C5003B84E66FD9F7868F8E6F6B	C878595A354EC9A126A99FD0FCB678B6	41134	WS-12-000336	1	1	EIA+ HIV NAT?	D-9	6	4	61	C878595A354EC9A126A99FD0FCB678B6	LT	07_BC
35	Urumqi	6AAA004CE6DFAEE6C66E27A32CED7173	913462AE53ADA4EA462078671E8AC0C3	41130	WS-12-000333	1	1	EIA+ HIV NAT?	D-9	6	4	52	913462AE53ADA4EA462078671E8AC0C3	LT	07_BC
35	Urumqi	442AC14AC411EADB776D14907BFE0462	393F155958766FC6DB28DA3353E152DD	41081	WS-12-000324	1	1	EIA+ HIV NAT?	D-9	6	4	25	393F155958766FC6DB28DA3353E152DD	LT
35	Urumqi	9742EF7D32766DB2AB31580179D60D59	6B5A9D04D1C20261908BC69DEE7CC3B6	41097	WS-12-000326	1	1	EIA+ HIV NAT?	D-9	6	4	31	6B5A9D04D1C20261908BC69DEE7CC3B6	LT	07_BC
35	Urumqi	C9E496A7A2B76E50C94A7E4EC14C09B7	6280A49597959C7D54DE9D73CB5DA9FA	41083	WS-12-000322	1	1	EIA+ HIV NAT?	D-9	6	4	19	6280A49597959C7D54DE9D73CB5DA9FA	RECENT	01_AE
35	Urumqi	60EFBFB0F7B77DE7773BB951E1B88E59	AAC1C63E421A3BF03201D0158A8B3851	41045	WS-12-000320	1	1	EIA+ HIV NAT?	D-9	6	4	13	AAC1C63E421A3BF03201D0158A8B3851	LT	01_AE
35	Urumqi	AA93513DB6027F4EBA45E5051CBA7D80	B7EBD8C5921A54E64B635B3EF9DB5883	41051	WS-12-000318	1	1	EIA+ HIV NAT?	D-9	6	4	7	B7EBD8C5921A54E64B635B3EF9DB5883	LT	07_BC
35	Urumqi	4330B53B4A50E744068036E559091C2A	18C1626E66E44D80F6BD87A49385A6D8	41025	WS-12-000312	1	1	EIA+ HIV NAT?	D-9	6	3	70	18C1626E66E44D80F6BD87A49385A6D8	LT	55_01B		PLLR to EFV, ETR, RPV and NVP				V179E
35	Urumqi	90B6F45755EBEC55988B0A0418400664	D365E7E58BB1468D8F7C10A906A4EF04	41128	WS-12-000338	1	1	EIA+ HIV NAT?	D-9	6	4	67	D365E7E58BB1468D8F7C10A906A4EF04	LT
35	Urumqi	B54892C4D68749FC563FC2BC9B52BA3E	55597D868EE3CB6B37631740EC1446E5	41124	WS-12-000339	1	1	EIA+ HIV NAT?	D-9	6	4	70	55597D868EE3CB6B37631740EC1446E5	LT
41	Mianyang	C2828C940034ED6211A44DC55BCA5A7A	1299FC83DABEA6261BD79F5142B2C7C6	41795	MY-14-000558	1	1	EIA+ HIV NAT?	D-6	13	4	64	1299FC83DABEA6261BD79F5142B2C7C6	LT	07_BC
35	Urumqi	FE8ED9EC14AB880FF4AF58C5B93C99A2	7FCF10F8F15898DF34D139FC9C8D2D35	41200	WS-12-000343	1	1	EIA+ HIV NAT?	D-9	6	5	1	7FCF10F8F15898DF34D139FC9C8D2D35	LT	sequencing failed
41	Mianyang	0DD7AC44F3987FD76D6D97EC42979AB9	D82B96C4B8035EF919332832489390C4	41727	MY-14-000272	1	1	EIA+ HIV NAT?	D-6	12	2	16	D82B96C4B8035EF919332832489390C4	LT	01_AE
35	Urumqi	41BBE093C531A602F109BC1CDFCBC96F	C03C7879AB92201F2FF46DDFA16778E7	41260	WS-12-000353	1	1	EIA+ HIV NAT?	D-9	6	5	31	C03C7879AB92201F2FF46DDFA16778E7	LT
41	Mianyang	9088899E7645E30F6087F1E4D69630A4	0185EB86295349A2909E4CC84EAA7907	41654	MY-14-000061	1	1	EIA+ HIV NAT?	D-6	11	2	31	0185EB86295349A2909E4CC84EAA7907	RECENT	07_BC
35	Urumqi	2EB7072943A1ACD6EC23FEF40F3490A9	1FA277BD5F428E296AE9461E0CF7778A	41301	WS-12-000360	1	1	EIA+ HIV NAT?	D-9	6	5	52	1FA277BD5F428E296AE9461E0CF7778A	LT
35	Urumqi	E5CF1829A62C5372D3256747AFEDB35A	3DE486964EEBB22A159C1C6BF9D49718	41371	ws-12-001003	1	1	EIA+ HIV NAT?	D-9	1	4	25	3DE486964EEBB22A159C1C6BF9D49718	LT
35	Urumqi	73AAA00BFD3E1863006EDC4FCF652C34	A5CE64D34C6DF8AB97C1C3DF401E8501	41359	ws-12-001004	1	1	EIA+ HIV NAT?	D-9	1	4	28	A5CE64D34C6DF8AB97C1C3DF401E8501	LT
41	Mianyang	1BE4690508412754006AE2000DE7DD72	9FCCCEB92601F8645E2CA14400C39A97	41647	MY-14-000058	1	1	EIA+ HIV NAT?	D-6	11	2	22	9FCCCEB92601F8645E2CA14400C39A97	LT	07_BC		PFR to NFV,LLR to TPV	Q58E
41	Mianyang	C82DD5DD276289474D7C5AB317F1E5B5	413DB7A0EABB96742160A7395123521E	41572	MY-13-002661	1	1	EIA+ HIV NAT?	D-6	9	5	19	413DB7A0EABB96742160A7395123521E	LT	01_AE
41	Mianyang	79D64C3318BA418EF4CFFEE841560337	23BA71E2BC63C9EFD44761EF081F9E98	41572	MY-13-002660	1	1	EIA+ HIV NAT?	D-6	9	5	16	23BA71E2BC63C9EFD44761EF081F9E98	RECENT	07_BC
41	Mianyang	B05911C90D5031B323080E67E4A0C46F	E878FFA0B15E18A4B967A4355E89DE0D	41560	MY-12-003574	1	1	EIA+ HIV NAT?	D-6	9	2	55	E878FFA0B15E18A4B967A4355E89DE0D	LT	07_BC
41	Mianyang	1F7C0A4A318574B21E5A6ADB7704D3A0	4F9CBBCED44DBA19A0EDA23C3CDCB77B	41378	MY-12-003108	1	1	EIA+ HIV NAT?	D-6	5	5	55	4F9CBBCED44DBA19A0EDA23C3CDCB77B	Untested	07_BC
35	Urumqi	5B79939EC952EB025BFCF0D1A6CBE3A3	FB515BCD0870BD227F5728D63C5C390E	41464	WS-12-001332	1	1	EIA+ HIV NAT?	D-9	3	6	52	FB515BCD0870BD227F5728D63C5C390E	RECENT
39	Luoyang	647DE5B4B30A2801D743B355094B61B7	A10E239564E1636336A827F8FAD8F472	41812	LY-14-003657	1	1	EIA+ HIV NAT?	D-2	13	8	37	A10E239564E1636336A827F8FAD8F472	LT	01_AE
39	Luoyang	F933F33EEA874413C22C2AAB872BDC82	ADD3CDDE09729FFDBA97A9BD9232886F	41802	LY-14-003600	1	1	EIA+ HIV NAT?	D-2	13	6	28	ADD3CDDE09729FFDBA97A9BD9232886F	LT	55_01B		PLLR to EFV, ETR, RPV and NVP				V179E
35	Urumqi	C770821DF593F90FC95D3362191071D9	11C39BD5A90B4C8789883559BD2DA896	41503	WS-12-001505	1	1	EIA+ HIV NAT?	D-9	3	8	67	11C39BD5A90B4C8789883559BD2DA896	RECENT
39	Luoyang	Luoyang	Luoyang	Luoyang	LY-14-003472	1	1	EIA+ HIV NAT?	D-2	13	4	55	C67F49A0EF13E28E3915717F42A90918	LT	55_01B
35	Urumqi	56DBDFFFDF1E60D1D43000CA7DBDB4C4	855D3778519815E5A1F43E3C9920ECBC	41466	WS-12-001601	1	1	EIA+ HIV NAT?	D-9	3	8	79	855D3778519815E5A1F43E3C9920ECBC	RECENT
39	Luoyang	B15B82480DF0D7B3C38BBC9A1B06E2EB	D0F77A99A2B716A1CBBE265353E9488F	41636	LY-12-004572	1	1	EIA+ HIV NAT?	D-2	11	3	28	D0F77A99A2B716A1CBBE265353E9488F	LT	07_BC
39	Luoyang	1F4588DFDD14F0A170EE63DE53D3E1E3	3420C3429FC73085127CE2E9454EE6AF	41624	LY-12-004457	1	1	EIA+ HIV NAT?	D-2	11	2	25	3420C3429FC73085127CE2E9454EE6AF	RECENT	01_AE
35	Urumqi	486884F694A1A95D5D358D87A22FBC25	C3506852F49445BDC9E441F9230334FA	41586	WS-12-001904	1	1	EIA+ HIV NAT?	D-9	8	7	16	C3506852F49445BDC9E441F9230334FA	LT
39	Luoyang	5819D5C3C9DA6B12785B3DD1C1EF0BAB	F60D741FA1B28F501B825D055CD01FA5	41613	LY-12-004419	1	1	EIA+ HIV NAT?	D-2	10	8	73	F60D741FA1B28F501B825D055CD01FA5	LT	01_AE
39	Luoyang	CCEC7AA27398241DB1A19D7B74FA8290	DAC06851726D97CC383FAE520B69FA50	41606	LY-12-004387	1	1	EIA+ HIV NAT?	D-2	9	5	1	DAC06851726D97CC383FAE520B69FA50	LT	07_BC
39	Luoyang	985164AE82D708924D724696A2254514	7C6E034E8617EFEC530740048352D362	41578	LY-12-004233	1	1	EIA+ HIV NAT?	D-2	9	2	22	7C6E034E8617EFEC530740048352D362	RECENT	07_BC		HLR to DOR,EFV, NVP and RPV; IR to ETR				E138G, G190E
35	Urumqi	BA5945FE4AAAC51C955FE495B7307C42	25D45263AF3F8C6A09D16E94A58D1FE9	41617	WS-12-003098	1	1	EIA+ HIV NAT?	D-9	9	4	79	25D45263AF3F8C6A09D16E94A58D1FE9	LT
39	Luoyang	26F95F6997AD64B6BF26A0A79C394803	4637EA515D7296646D43231FC216B2B3	41551	LY-12-004101	1	1	EIA+ HIV NAT?	D-2	8	7	67	4637EA515D7296646D43231FC216B2B3	LT	B
39	Luoyang	EB4C7F6C53B0D2E4B999FDA695FE516D	69A3290CE8D8568D61C3304387B1D13D	41535	LY-12-003986	1	1	EIA+ HIV NAT?	D-2	8	4	31	69A3290CE8D8568D61C3304387B1D13D	LT	55_01B		PLLR to EFV, ETR, RPV and NVP				V179E
35	Urumqi	77241BBBF2BCEDF2649093A2760C248E	D437BCADBDBB8C1AD271E3A2C4263BFC	41680	WS-13-003166	1	1	EIA+ HIV NAT?	D-9	10	2	79	D437BCADBDBB8C1AD271E3A2C4263BFC	LT
39	Luoyang	F1D70F4423D6B636CA412592CB02925C	641674C46779073F08BFE92DD26A5817	41531	LY-12-003978	1	1	EIA+ HIV NAT?	D-2	8	4	4	641674C46779073F08BFE92DD26A5817	LT	07_BC
35	Urumqi	473DEF39237C548DA22B52318E56093D	E26433D1482609FCD1856B4014127191	41656	WS-13-003300	1	1	EIA+ HIV NAT?	D-9	9	8	37	E26433D1482609FCD1856B4014127191	RECENT
35	Urumqi	5C7DCB0D16A82DBE25D5832108A66AEB	53F90BBB619B8CEE683200F77FBFB795	41699	WS-13-003483	1	1	EIA+ HIV NAT?	D-9	10	4	49	53F90BBB619B8CEE683200F77FBFB795	RECENT
35	Urumqi	E7F29504D0BFEF87D988EEC829A24706	7C4BEAA949940D67D579836821A83415	41752	WS-13-003644	1	1	EIA+ HIV NAT?	D-9	10	6	52	7C4BEAA949940D67D579836821A83415	RECENT
35	Urumqi	A3C105DD21914F826B15C1D1AF8A3E07	6CC955DC8B21EB9004DDDB1A63DAB16F	41751	WS-13-003645	1	1	EIA+ HIV NAT?	D-9	10	6	55	6CC955DC8B21EB9004DDDB1A63DAB16F	LT
39	Luoyang	4DE788BC849FE867B3F17A80CCE329C9	EB67A453D4016E405E82BF37CA3742D7	41431	ly-12-003454	1	1	EIA+ HIV NAT?	D-2	5	2	7	EB67A453D4016E405E82BF37CA3742D7	LT	B
35	Urumqi	C4C314B19989BF9AD2415462089B8716	016B9E1220FADD2F6DE749F9EB46B7A2	41786	WS-13-003742	1	1	EIA+ HIV NAT?	D-9	10	8	58	016B9E1220FADD2F6DE749F9EB46B7A2	LT
35	Urumqi	9B785AB8D8F209EA7A33E301FFEA7CF5	98745C06984C7FDAB17A51D5668DFAB7	41764	WS-13-003747	1	1	EIA+ HIV NAT?	D-9	10	8	73	98745C06984C7FDAB17A51D5668DFAB7	LT
35	Urumqi	23F6823449E5DB27C46A9E66C025BA47	8E3562197F1D5CF12ED14097F310E060	41808	WS-13-003839	1	1	EIA+ HIV NAT?	D-9	11	3	16	8E3562197F1D5CF12ED14097F310E060	LT
35	Urumqi	3B7C8F94F0C9B444BB366C72EB439156	AA3DA78D75389078EFA053816F7C8845	41804	WS-13-003840	1	1	EIA+ HIV NAT?	D-9	11	3	19	AA3DA78D75389078EFA053816F7C8845	RECENT
39	Luoyang	F81C07F0BAAE1441C522638662B0A4E8	988B5214B49075995D5B30EF46EC9619	41400	ly-12-003422	1	1	EIA+ HIV NAT?	D-2	5	5	70	988B5214B49075995D5B30EF46EC9619	LT	B
40	GuangXi	6360513EFF064F3108D1EE7A63C1A5B4	44F410B18DBBBE94E2EF6D8EA1742D39	41769	GX-12-001637	1	1	EIA+ HIV NAT-	D-8	11	2	37	44F410B18DBBBE94E2EF6D8EA1742D39	RECENT	01_AE
40	GuangXi	BBDCCD88360F1EA4E25E888671FC91A4	40BEED04421B622DB8813E279E4A0A80	41768	GX-12-001596	1	1	EIA+ HIV NAT+	D-8	11	1	10	40BEED04421B622DB8813E279E4A0A80	LT	01_AE
40	GuangXi	EE7F74895E0DB81F9EE9DE630E17803B	E08EBC9F6E3A345BCB1F3C95B54F712F	41760	GX-12-001595	1	1	EIA+ HIV NAT+	D-8	11	1	4	E08EBC9F6E3A345BCB1F3C95B54F712F	LT	01_AE
40	GuangXi	542DC7BDEA5A1F4E1D701B498E121124	7C25184326560EC8DC8C2324C326392B	41747	GX-12-001554	1	1	EIA+ HBV NAT-	D-8	10	7	49	7C25184326560EC8DC8C2324C326392B	LT	01_AE
40	GuangXi	CBBF1173DEAF2F3FB37AF2D556EA4AB2	499135E4843D65DBF71023C59119463B	41745	GX-12-001549	1	1	EIA+ HIV NAT-	D-8	10	7	28	499135E4843D65DBF71023C59119463B	LT	01_AE
40	GuangXi	AC009B82490A9440FB89D2F65B0497D9	2E6FAB0F3B6E583C0E2CC09A49181CDD	41722	GX-12-001505	1	1	EIA+ HIV NAT-	D-8	10	5	55	2E6FAB0F3B6E583C0E2CC09A49181CDD	LT	08_BC
40	GuangXi	D5897DED401914A042931AF7AAE89BDC	5E37474AE9BAE470BA114D55FE5CD54A	41699	GX-12-001410	1	1	EIA+ HIV NAT-	D-8	10	2	13	5E37474AE9BAE470BA114D55FE5CD54A	LT	01_AE
40	GuangXi	238AB5359090AB3632E3AB2220A1A947	CCEDDF74FDDE2ECF82477DE17EACC3B4	41647	GX-12-001242	1	1	EIA+ HIV NAT-	D-8	8	7	55	CCEDDF74FDDE2ECF82477DE17EACC3B4	RECENT	01_AE
40	GuangXi	D5E21C210916DC37025B5F67572562AC	798D41D1BE8AF12D466E5CF77B7B414B	41643	GX-12-001239	1	1	EIA+ HIV NAT-	D-8	8	7	46	798D41D1BE8AF12D466E5CF77B7B414B	RECENT	08_BC
40	GuangXi	F924BAE0588F47EE25017E9A7936CB74	1F6E925CDE34EDB2C00C08B3AAB71C77	41622	GX-12-001195	1	1	EIA+ HIV NAT-	D-8	8	2	10	1F6E925CDE34EDB2C00C08B3AAB71C77	LT	08_BC
40	GuangXi	1DDEDD206BC2309B3853DDEF898607E2	4127B0A5CB521BEC56BF7ED307481718	41620	GX-12-001171	1	1	EIA+ HIV NAT-	D-8	8	1	19	4127B0A5CB521BEC56BF7ED307481718	LT	B
40	GuangXi	2BE9C4DA919A57551D76BC8B27766E05	2DCCAB990D413498E06271A8DC0744EF	41588	GX-12-001124	1	1	EIA+ HIV NAT-	D-8	7	5	40	2DCCAB990D413498E06271A8DC0744EF	LT	01_AE
40	GuangXi	938E6342DC0C6FA9B5AB14DA5A30412C	B1829C122CDF2E0605111CF92681CA0C	41565	GX-12-001004	1	1	EIA+ HIV NAT-	D-8	6	6	22	B1829C122CDF2E0605111CF92681CA0C	LT	01_AE
40	GuangXi	FF030233F8C723D7FF48F2C5BE7F1F07	1AF89319A065E7DF3970DB834088A630	41542	GX-12-000963	1	1	EIA+ HIV NAT+	D-8	6	4	58	1AF89319A065E7DF3970DB834088A630	LT	08_BC
40	GuangXi	F7D0E16683CF092D7621A8AA1ADF8887	0E4943867AAA6A17500DD9048BBEEA25	41537	GX-12-000952	1	1	EIA+ HIV NAT-	D-8	5	7	52	0E4943867AAA6A17500DD9048BBEEA25	RECENT	01_AE
40	GuangXi	57438BE695F40B06C30B00E059A9F321	7738B4CB51065D94DD4ABC1C6F0F7451	41535	GX-12-000951	1	1	EIA+ HIV NAT-	D-8	5	7	49	7738B4CB51065D94DD4ABC1C6F0F7451	LT	01_AE
40	GuangXi	F3FBB9118CD438D49480D1FF16BA14FF	8DF3B2E7C87F9F0B8B6BE68D6EB28BF9	41531	GX-12-000926	1	1	EIA+ HIV NAT+	D-8	5	6	55	8DF3B2E7C87F9F0B8B6BE68D6EB28BF9	LT	01_AE
40	GuangXi	1DBDB68B44133DB2F073E51282122BFA	1CAB965E49F2FC3922899B6B669C0497	41514	GX-12-000911	1	1	EIA+ HIV NAT+	D-8	5	6	10	1CAB965E49F2FC3922899B6B669C0497	LT	01_AE
40	GuangXi	8DBA2C66EDCC543B21F2843E6E9C796C	C1571312D961605B22A0655D93440341	41494	GX-12-000863	1	1	EIA+ HIV NAT+	D-8	5	4	28	C1571312D961605B22A0655D93440341	LT	07_BC
40	GuangXi	B8916C6CAE1AFA149F34899ED1A934D3	3A45700329540A751CB9914C4F9A518A	41478	gx-12-000815	1	1	EIA+ HIV NAT-	D-8	4	7	58	3A45700329540A751CB9914C4F9A518A	LT	01_AE
40	GuangXi	2063AF8097F278DE50A51960B11711A7	3480984CB18E55BCC9A3B7AC67780C17	41426	gx-12-000662	1	1	EIA+ HIV NAT-	D-8	3	4	76	3480984CB18E55BCC9A3B7AC67780C17	LT	01_AE
40	GuangXi	D3B2DFC97E24E919357FD4ED84B5CA33	A371132CBF847962CF25C4D64DBB4BA9	41399	gx-12-000589	1	1	EIA+ HIV NAT+	D-8	2	7	37	A371132CBF847962CF25C4D64DBB4BA9	LT	01_AE
40	GuangXi	2AB0D91BBFBB89B2425F0A7E9D2CEF69	2E18A0F891CD384D8A8B0F50E95E4C3C	41398	gx-12-000588	1	1	EIA+ HIV NAT+	D-8	2	7	34	2E18A0F891CD384D8A8B0F50E95E4C3C	LT	01_AE
40	GuangXi	BF70CAC80C4192E93A849466BF73E7D0	7859D40DC5534248807939420C690D69	41397	gx-12-000546	1	1	EIA+ HIV NAT+	D-8	2	5	67	7859D40DC5534248807939420C690D69	LT	01_AE
40	GuangXi	3E359EB4047AFF6514D74FC7D397D3D4	5B5A57CC6B558CFE4BF2FA41291E82D1	41391	gx-12-000518	1	1	EIA+ HIV NAT+	D-8	2	4	58	5B5A57CC6B558CFE4BF2FA41291E82D1	LT	07_BC
40	GuangXi	DD501BCC4423F5149726E32B77E6E746	C4EB2B6943DF6B5209A74B5590BAE9B1	41371	gx-12-000504	1	1	EIA+ HIV NAT+	D-8	1	1	55	C4EB2B6943DF6B5209A74B5590BAE9B1	LT	01_AE
50	Chongqing	C459DCA5A7CC3ED37A45712138923966	7E5C68A2F79206D722F3811B3903A1CB	41818	CQ-13-003299	1	1	EIA+ HIV NAT+	D-7	19	5	22	7E5C68A2F79206D722F3811B3903A1CB	RECENT	07_BC
50	Chongqing	A51D845F5700A09788A2DB72AD0C2F6F	9E421240F44E52AA52D1E95836E53548	41817	CQ-13-003298	1	1	EIA+ HIV NAT+	D-7	19	5	19	9E421240F44E52AA52D1E95836E53548	RECENT	07_BC
50	Chongqing	DB4EC9A8C84685CDD3FBE30F3016ED37	EA9A05FE54294F9FAC5B8506C86269AB	41812	CQ-13-003266	1	1	EIA+ HIV NAT+	D-7	19	4	4	EA9A05FE54294F9FAC5B8506C86269AB	LT	07_BC
50	Chongqing	C6053B05B952A00D01BA64F987E871EB	E7737FB217C00125717D3EC35C2A498A	41812	CQ-13-003264	1	1	EIA+ HIV NAT+	D-7	19	3	79	E7737FB217C00125717D3EC35C2A498A	LT	07_BC
50	Chongqing	25771ED05CB24D413FE0D7FC107417FA	0335705925C2B28AE6CF021945DD0904	41808	CQ-13-003236	1	1	EIA+ HIV NAT+	D-7	19	2	76	0335705925C2B28AE6CF021945DD0904	LT	07_BC
50	Chongqing	A0C087E6DCFCB5F4D6AB73729506D9E5	6EE89148C087256C16EC31544AE16D9C	41807	CQ-13-003228	1	1	EIA+ HIV NAT+	D-7	19	2	52	6EE89148C087256C16EC31544AE16D9C	LT	07_BC		PFR to NFV,LLR to TPV	Q58E
50	Chongqing	FC6C4C7902980302DAFA58E1BAA82FB9	EAAEF307D8D3E41A5A3A143C826861BD	41806	CQ-13-003222	1	1	EIA+ HIV NAT+	D-7	19	2	34	EAAEF307D8D3E41A5A3A143C826861BD	LT	01_AE
50	Chongqing	2A4493A9026795E6962D68405F0148AC	B90E325D74E3BC1990CF7B02E01CF449	41804	CQ-13-003187	1	1	EIA+ HIV NAT+	D-7	19	1	10	B90E325D74E3BC1990CF7B02E01CF449	RECENT	07_BC
50	Chongqing	A8516E855A258F8DC41BBE09D2ABF679	C60BF0BE2FF7B587AD46E1AEA53C84AE	41784	CQ-13-003037	1	1	EIA+ HIV NAT+	D-7	18	2	67	C60BF0BE2FF7B587AD46E1AEA53C84AE	LT	55_01B		PLLR to EFV, ETR, RPV and NVP				V179E
50	Chongqing	09688909C41D064EE2C811E62D83F8B1	D80FFDA8465381EE869CB75097081812	41779	CQ-13-002991	1	1	EIA+ HIV NAT+	D-7	18	1	10	D80FFDA8465381EE869CB75097081812	RECENT	07_BC
50	Chongqing	25D17A968990557A03DBB4AB12DFAA43	4B3CC80DBDB57F4426A3EC2443423520	41768	CQ-13-002884	1	1	EIA+ HIV NAT+	D-7	17	5	13	4B3CC80DBDB57F4426A3EC2443423520	RECENT	B
50	Chongqing	EC712C9BC54C27687B6E702A8D363300	FFF6B69201F53897BADF8874A89270DF	41758	CQ-13-002852	1	1	EIA+ HIV NAT+	D-7	17	2	73	FFF6B69201F53897BADF8874A89270DF	LT	07_BC		PLLR to EFV and NVP				K238N
50	Chongqing	D819D7B1494522C9DA3ADA8AE9866C83	B0630903B887FAA68C760C631A899DAF	41749	CQ-13-002782	1	1	EIA+ HIV NAT+	D-7	16	8	25	B0630903B887FAA68C760C631A899DAF	RECENT	07_BC
50	Chongqing	EACA710110FBFC4B52347007F5C0120E	048A89D0AA1C49027253093755A1EE0A	41738	CQ-13-002639	1	1	EIA+ HIV NAT+	D-7	16	3	1	048A89D0AA1C49027253093755A1EE0A	RECENT	07_BC
50	Chongqing	A6E45ACA48BDBEAA6086BD53409AB13A	958C545A372E36F1F74EC3FF07E8F54D	41734	CQ-13-002606	1	1	EIA+ HIV NAT+	D-7	16	1	64	958C545A372E36F1F74EC3FF07E8F54D	LT	B
50	Chongqing	3A73E46C5B2640D2D5BFA4037FF1275C	3C60D463CE9867EE57EFC8E2DBDD7CE1	41730	CQ-13-002586	1	1	EIA+ HIV NAT+	D-7	16	1	4	3C60D463CE9867EE57EFC8E2DBDD7CE1	RECENT	07_BC
50	Chongqing	A6F7617F58E092A2B2F83D451C0DD651	D2236D46D0254BAAD5C2B14FEB2AF508	41726	CQ-13-002557	1	1	HIV GRAY	D-7	15	6	64	D2236D46D0254BAAD5C2B14FEB2AF508	LT	07_BC
50	Chongqing	8EE5524C3A445F3D3DAC40C0A4FE27AA	D31790D284C9FF4AC025CD68E83C0843	41719	CQ-13-002504	1	1	EIA+ HIV NAT+	D-7	15	4	67	D31790D284C9FF4AC025CD68E83C0843	LT	07_BC
50	Chongqing	03624D6CD197E315A99901F29B9CF485	7AC881AC18FCDFDFEF8726506187705F	41711	CQ-13-002451	1	1	EIA+ HIV NAT+	D-7	15	2	70	7AC881AC18FCDFDFEF8726506187705F	LT	01_AE
50	Chongqing	7A19E325B24A8F744A0380C94999897A	A9FA5433F0F2C20427E59F2074F46714	41713	CQ-13-002449	1	1	EIA+ HIV NAT+	D-7	15	2	64	A9FA5433F0F2C20427E59F2074F46714	LT	07_BC
50	Chongqing	A4C88F54C0DCA189D8838ADA6A7A5804	91A5CDF72657ADDA611B460C8F81B4C9	41713	CQ-13-002448	1	1	EIA+ HIV NAT+	D-7	15	2	61	91A5CDF72657ADDA611B460C8F81B4C9	RECENT	07_BC
50	Chongqing	DDCD57CCEF484DD5B0268714198A0B6F	4710B13C0A7E719BF1F9008A924D0E02	41713	CQ-13-002447	1	1	EIA+ HIV NAT+	D-7	15	2	58	4710B13C0A7E719BF1F9008A924D0E02	LT	07_BC		PLLR to EFV, ETR, RPV and NVP				V179D
50	Chongqing	28BE96D75F23B419407FEF30CA382E40	97202E0EB16D2AE2FBB9570840BA7BE8	41708	CQ-13-002422	1	1	EIA+ HBV NAT+	D-7	15	1	64	97202E0EB16D2AE2FBB9570840BA7BE8	LT	07_BC
50	Chongqing	0812F8BF09AE1932EE1DC0B471DB8340	AE09BE5E9DFDC6833C24EF02B5474F03	41707	CQ-13-002399	1	1	EIA+ HIV NAT+	D-7	14	8	76	AE09BE5E9DFDC6833C24EF02B5474F03	LT	07_BC
50	Chongqing	C0FED500E6EBE8C3BDA799F2E01E95B9	BE479ECE6B9646D0D263AEEF3699B99C	41699	CQ-13-002286	1	1	EIA+ HIV NAT-	D-7	14	4	22	BE479ECE6B9646D0D263AEEF3699B99C	LT	07_BC
50	Chongqing	7A4160B5D52BF0B52D4D44D5CA481F9E	2EE6E19DC3264A8D84EA08C77CE5DCB8	41697	CQ-13-002284	1	1	EIA+ HIV NAT-	D-7	14	4	16	2EE6E19DC3264A8D84EA08C77CE5DCB8	RECENT	B
50	Chongqing	36F930EFDD0BDD17D6E1658124CED206	E2B7FF40596B708DCCA7B7691D1013AB	41694	CQ-13-002222	1	1	EIA+ HIV NAT-	D-7	14	1	73	E2B7FF40596B708DCCA7B7691D1013AB	LT	07_BC
50	Chongqing	3DA0670D7799BF741BB7CCAB352FA972	785A06F3DDEBF4532F8DAAE00447F6F8	41663	CQ-13-002003	1	1	EIA+ HIV NAT+	D-7	9	4	55	785A06F3DDEBF4532F8DAAE00447F6F8	LT	07_BC
50	Chongqing	D9AB79086C220D5BB63FAA6933E605A6	2C3DC07B5BD0A65CB9DBD003780F8EB1	41643	CQ-13-001882	1	1	EIA+ HIV NAT+	D-7	8	8	16	2C3DC07B5BD0A65CB9DBD003780F8EB1	LT	07_BC
50	Chongqing	EE2713E9E2C6268CDDDB1701F7F883F2	520BF492610659CA5BE6FDE0CB4AB9B1	41643	CQ-13-001881	1	1	EIA+ HIV NAT+	D-7	8	8	13	520BF492610659CA5BE6FDE0CB4AB9B1	RECENT	07_BC
50	Chongqing	D7EDBC5CCA1A4B7FBF2D47EE5658724E	59D4DB25089790DB4E426CECFBF01351	41637	CQ-13-001863	1	1	EIA+ HIV NAT+	D-7	11	8	34	59D4DB25089790DB4E426CECFBF01351	LT	07_BC
50	Chongqing	F9D7B11B3ACA1C1D9576A7A7EA1B0164	8ADC789D316F62E32E204E0EE9A05900	41634	CQ-13-001846	1	1	EIA+ HIV NAT+	D-7	11	7	64	8ADC789D316F62E32E204E0EE9A05900	RECENT	01_AE
50	Chongqing	F4610CD01E2EC9FAD1E63429BF241EF0	88FA80384C2E8E88BA378691D5902448	41635	CQ-13-001845	1	1	EIA+ HIV NAT+	D-7	11	7	61	88FA80384C2E8E88BA378691D5902448	LT	07_BC
50	Chongqing	A9EBD99888C06E6CD14A098F856CB140	BCC6A0BCD3933F995AF5E6F777CA0AC8	41631	CQ-13-001807	1	1	EIA+ HIV NAT+	D-7	11	6	28	BCC6A0BCD3933F995AF5E6F777CA0AC8	LT	08_BC
50	Chongqing	EE3EBCF527A9427F31B866D4D8AB2F33	D274BB0ACE2EEBA34E688B8805587BB0	41602	CQ-13-001603	1	1	EIA+ HIV NAT+	D-7	6	7	7	D274BB0ACE2EEBA34E688B8805587BB0	LT	07_BC		PLLR to EFV, ETR, RPV and NVP				V179D
50	Chongqing	9E7A6F06762958DDFEB0B24A8BCDFF9A	EC641F3F1E3260A2B9B14F62336A98E2	41593	CQ-13-001514	1	1	EIA+ HIV NAT+	D-7	6	3	64	EC641F3F1E3260A2B9B14F62336A98E2	LT	07_BC
50	Chongqing	6B72B066BE427BAA69FCD99C8710D682	7D64DABCC50A0572A26D7F48A51D8CC6	41585	CQ-13-001432	1	1	EIA+ HIV NAT+	D-7	5	8	61	7D64DABCC50A0572A26D7F48A51D8CC6	LT	07_BC
50	Chongqing	E585046F2BE548F6A9AB16882A0DA218	C1F8BCBDA5A2550203291A2F1D89F75D	41585	CQ-13-001430	1	1	EIA+ HIV NAT+	D-7	5	8	55	C1F8BCBDA5A2550203291A2F1D89F75D	LT	07_BC
50	Chongqing	7BDFBA68467887693DBC2A633997E1DB	CE9920E00CD8C05AA39AD26CDD45BFA7	41584	CQ-13-001401	1	1	EIA+ HIV NAT+	D-7	5	7	49	CE9920E00CD8C05AA39AD26CDD45BFA7	LT	07_BC
50	Chongqing	85A91576CCC8B8DF033E492689140EB8	57FA1A2C8D1CF3B3C7CC667C0946458D	41570	CQ-13-001279	1	1	EIA+ HIV NAT+	D-7	3	6	16	57FA1A2C8D1CF3B3C7CC667C0946458D	LT	08_BC
50	Chongqing	16971F9683FD8C5B1476302C901EBB56	0B846E246AA58E18A2ECE6F0D2A204C7	41570	CQ-13-001278	1	1	EIA+ HIV NAT+	D-7	3	6	13	0B846E246AA58E18A2ECE6F0D2A204C7	LT	07_BC		PLLR to 3TC, FTC, LLR to ABC,TDF			K70Q
50	Chongqing	FC185C4D6DBFACC5723486041831384A	EBAD92D6C1AC9136ECC88ACFAF8988DE	41552	CQ-13-001115	1	1	EIA+ HIV NAT+	D-7	2	8	10	EBAD92D6C1AC9136ECC88ACFAF8988DE	LT	08_BC
50	Chongqing	3424EA22AE6C8EDF5BDDB8DC2715B521	FAF3D232838FADBEFF1CC665346E87C0	41542	CQ-13-001064	1	1	EIA+ HIV NAT+	D-7	1	3	31	FAF3D232838FADBEFF1CC665346E87C0	LT	07_BC
50	Chongqing	2DBF25D51566DA1DA2F795E1804442CC	028CFBBAEBDDCAB272B317A7E7877C18	41542	CQ-13-001063	1	1	EIA+ HIV NAT+	D-7	1	3	28	028CFBBAEBDDCAB272B317A7E7877C18	LT	07_BC
50	Chongqing	74A7E5DAF08B13164BAB45A077CCF3E2	553B06E2585F37B74C9F6E02CDE6EDC3	41542	CQ-13-001062	1	1	EIA+ HIV NAT+	D-7	1	3	25	553B06E2585F37B74C9F6E02CDE6EDC3	RECENT	01_AE
50	Chongqing	4CFC7FEA3BBEA01BDA0D14D54703784E	B5F286EF12E920B6143F0FFBE1F1D328	41535	CQ-13-001024	1	1	EIA+ HIV NAT+	D-7	1	1	73	B5F286EF12E920B6143F0FFBE1F1D328	LT	07_BC
50	Chongqing	76D4EA04F8FAE3CBD3DCCF328BACC3A6	8ED5FBB8EFA5EA7D8D4ED9E52F3BC166	41535	CQ-13-001023	1	1	EIA+ HIV NAT+	D-7	1	1	70	8ED5FBB8EFA5EA7D8D4ED9E52F3BC166	LT	08_BC
50	Chongqing	BAE18122BE3F3B79905C7C4615CC23C8	04347E63270CC43B61C4686599C30694	41535	CQ-13-001022	1	1	EIA+ HIV NAT+	D-7	1	1	67	04347E63270CC43B61C4686599C30694	LT	08_BC		PLLR to ETR; LLR to RPV				E138A
50	Chongqing		3832A807A6BA354B921B287D179C8074		CQ-13-000964	1	1	EIA+ HIV NAT-	D-7	17	4	1	3832A807A6BA354B921B287D179C8074	LT	B
50	Chongqing		A101D09BF07D3DCF84065DD2A1738B28		CQ-13-000960	1	1	EIA+ HIV NAT-	D-7	10	8	10	A101D09BF07D3DCF84065DD2A1738B28	LT	08_BC
50	Chongqing		3348EA1E35A34AA12A86301FEABA368B		CQ-13-000959	1	1	EIA+ HIV NAT-	D-7	13	3	10	3348EA1E35A34AA12A86301FEABA368B	RECENT	08_BC		PLLR to ETR; LLR to RPV				E138A
50	Chongqing		5112ADC0E7A44F7610436998516251F9		CQ-13-000958	1	1	EIA+ HIV NAT-	D-7	13	3	7	5112ADC0E7A44F7610436998516251F9	LT	07_BC
50	Chongqing		E17439CD7CABBEC40D2CC809B340C5F4		CQ-13-000957	1	1	EIA+ HIV NAT+	D-7	8	6	70	E17439CD7CABBEC40D2CC809B340C5F4	LT	07_BC
50	Chongqing		2AE96C9AE3EEDE8A982CEAA7883F563E		cq-13-000944	1	1	EIA+ HIV NAT+	D-5	25	1	64	2AE96C9AE3EEDE8A982CEAA7883F563E	LT	B
50	Chongqing		1EEA16898CF6942B2C457254A24A4BEF		cq-13-000942	1	1	EIA+ HIV NAT+	D-5	24	8	79	1EEA16898CF6942B2C457254A24A4BEF	RECENT	07_BC
50	Chongqing		9E3EF1DB8D6001B61A7E3BBEED4DBAF7		cq-13-000941	1	1	EIA+ HIV NAT+	D-5	24	8	13	9E3EF1DB8D6001B61A7E3BBEED4DBAF7	RECENT	07_BC
50	Chongqing	9A45A554051BA139B46DAC2CBEE9584C	463C961362A137569A95CD712F55CD49	41532	CQ-12-105084	1	1	EIA+ HIV NAT+	D-5	30	8	34	463C961362A137569A95CD712F55CD49	LT	01_AE
50	Chongqing	7F394E76B8FB31394D9B8D315C803AE8	78568771526B9D99E180AA603BD75596	41532	CQ-12-105083	1	1	EIA+ HIV NAT+	D-5	30	8	31	78568771526B9D99E180AA603BD75596	LT	07_BC
50	Chongqing	CA787B1B9EA8C9B490D0B283CD3124EF	4811F12D982C050EFD13F58CD0024F60	41524	CQ-12-005015	1	1	EIA+ HIV NAT+	D-5	30	5	70	4811F12D982C050EFD13F58CD0024F60	LT	07_BC
50	Chongqing	6FD42735D948F622EC1CCE9592935A7C	7352224E064DBB9DB9ED59257F8DDAF3	41515	CQ-12-004932	1	1	EIA+ HIV NAT+	D-5	28	7	37	7352224E064DBB9DB9ED59257F8DDAF3	LT	07_BC
50	Chongqing	5C256527B237224ACBE9019F1FA4C6C3	ECD58F5C11AB4DCAC1073A6CA44F36AF	41508	CQ-12-004897	1	1	EIA+ HIV NAT+	D-5	28	6	13	ECD58F5C11AB4DCAC1073A6CA44F36AF	LT	07_BC
50	Chongqing	50AB16D92DE3A66BE813BA61A05C9822	BE74A26BFCFF85E87B9F3E532F9BF39F	41505	CQ-12-004844	1	1	EIA+ HIV NAT+	D-5	28	4	16	BE74A26BFCFF85E87B9F3E532F9BF39F	LT	07_BC
50	Chongqing	1B9CAE09FC3160F5A0D90A8198B59FC0	FC7535503DD3DF4E97E5646B41B0645B	41505	CQ-12-004843	1	1	EIA+ HIV NAT+	D-5	28	4	13	FC7535503DD3DF4E97E5646B41B0645B	LT	07_BC
50	Chongqing	0BC6C97D6CA925039ED107BB7FD29EA4	F0157EEA7B66A8A48183690054A56085	41503	CQ-12-004840	1	1	EIA+ HIV NAT+	D-5	28	4	4	F0157EEA7B66A8A48183690054A56085	RECENT	07_BC
50	Chongqing	C098C1CC4B780D6B243B3B88B5EB1906	A44DA97094895E9D35A356253AD916BD	41504	CQ-12-004838	1	1	EIA+ HIV NAT+	D-5	28	3	79	A44DA97094895E9D35A356253AD916BD	RECENT	08_BC
50	Chongqing	BAFC25667904D234A418F77141F51749	88D6605BB3AB9C89F18FDE3699D04E01	41499	CQ-12-004802	1	1	EIA+ HIV NAT+	D-5	28	2	52	88D6605BB3AB9C89F18FDE3699D04E01	LT	07_BC
50	Chongqing	F07BA50B0A1F63F8CD7B234C7B89FA09	DA400F7C1324ED66B59007A24A7A7CDC	41489	CQ-12-004742	1	1	EIA+ HIV NAT+	D-5	27	8	34	DA400F7C1324ED66B59007A24A7A7CDC	LT	01_AE
50	Chongqing	C36D49CCE686A27AE0DEB45101B6E32F	E7C512AC517A1B428906621B5319EB46	41480	CQ-12-004688	1	1	EIA+ HIV NAT+	D-5	26	3	16	E7C512AC517A1B428906621B5319EB46	LT	07_BC
50	Chongqing	E369AB4E4162BA1A1D89BF4C896274CB	189F95201ADBE1BE5356A8C0BDDAE785	41478	CQ-12-004663	1	1	EIA+ HIV NAT+	D-5	26	2	22	189F95201ADBE1BE5356A8C0BDDAE785	LT	07_BC
50	Chongqing	07352E3DFFB1B0BAC8223FFE32A5E8E0	34270967B1A36430E146AB291F607819	41478	CQ-12-004662	1	1	EIA+ HIV NAT+	D-5	26	2	19	34270967B1A36430E146AB291F607819	RECENT	07_BC
50	Chongqing	7089BFADF22875E1227F8B4383A99575	7323ABEACFD99EF78BBB099F2EDBDAA8	41466	CQ-12-004552	1	1	EIA+ HIV NAT+	D-5	25	6	13	7323ABEACFD99EF78BBB099F2EDBDAA8	LT	07_BC
50	Chongqing	D12AAA241421BCCB5D3CA0829C300254	473B53FD9DBBE5154C901547152C6F7F	41467	cq-12-004551	1	1	EIA+ HIV NAT+	D-5	25	6	10	473B53FD9DBBE5154C901547152C6F7F	RECENT	08_BC		PLLR to ETR; LLR to RPV				E138A
50	Chongqing	660256A7404C54555036444E75DD11E6	ABD5B8218335DA0F6A328FB2A3AEBBB7	41463	cq-12-004516	1	1	HIV GRAY	D-5	25	4	67	ABD5B8218335DA0F6A328FB2A3AEBBB7	LT	07_BC
50	Chongqing	C505EADC5ACEA2E83642832F93D7BCE8	BDB9F9F882B9380710037AEFB9FFC306	41450	cq-12-004409	1	1	EIA+ HIV NAT+	D-5	23	6	34	BDB9F9F882B9380710037AEFB9FFC306	LT	68_01B
50	Chongqing	C879725F7561374C31C48B7C5EBB4A64	6567F87CAC3685897146EA0F5B5416B6	41442	cq-12-004328	1	1	EIA+ HIV NAT+	D-5	23	3	34	6567F87CAC3685897146EA0F5B5416B6	LT	07_BC
50	Chongqing	D68AFB8EF783BB38B993C7624032DBF1	9A247A3C1EE2E7AC454B5A4E7C2789B7	41439	cq-12-004326	1	1	EIA+ HIV NAT+	D-5	23	3	28	9A247A3C1EE2E7AC454B5A4E7C2789B7	LT	07_BC		PLLR to EFV, ETR, RPV and NVP				V179D
50	Chongqing	D1057D4B3F272183465E200465CD14B5	2886791C26857990B68CA017D7564BDF	41438	cq-12-004325	1	1	EIA+ HIV NAT+	D-5	23	3	25	2886791C26857990B68CA017D7564BDF	RECENT	07_BC
50	Chongqing	23E5BA8681C94E0F2E662A82B11A534D	284200720F0BCFC3F57AC1E9A68628B6	41435	cq-12-004297	1	1	EIA+ HIV NAT+	D-5	23	2	22	284200720F0BCFC3F57AC1E9A68628B6	LT	08_BC		PLLR to EFV, ETR, RPV and NVP				V179D
50	Chongqing	476548DC453DE0462E8A3E91B09CBD04	FF6E00F0425D2AE8DC1A8E42430F5D92	41427	cq-12-004275	1	1	EIA+ HIV NAT+	D-5	23	1	37	FF6E00F0425D2AE8DC1A8E42430F5D92	LT	07_BC
50	Chongqing	90CA5CE3043E24B87055B9255104CA02	7829039000B1285C779986CC5A27FE0B	41421	cq-12-004240	1	1	EIA+ HIV NAT+	D-5	21	7	76	7829039000B1285C779986CC5A27FE0B	LT	07_BC
50	Chongqing	CB01C0CBE74D6741C50F70155E1DAD94	B8820F17CB0181B4647A7DA9E2128B09	41409	cq-12-004175	1	1	EIA+ HIV NAT+	D-5	21	5	43	B8820F17CB0181B4647A7DA9E2128B09	LT	07_BC
50	Chongqing	482FA4F14610DA5CE3C901D70AAC370F	896B040705A1B11FAA7409A67B23702D	41407	cq-12-004152	1	1	EIA+ HIV NAT+	D-5	21	4	55	896B040705A1B11FAA7409A67B23702D	LT	07_BC
50	Chongqing	41949B9FFC0E12DBEF2632E96D03C6BC	6FB3C00364C24C1D4C8DAC67D7DCF13B	41398	cq-12-004073	1	1	EIA+ HIV NAT+	D-5	21	1	61	6FB3C00364C24C1D4C8DAC67D7DCF13B	RECENT	55_01B		PLLR to EFV, ETR, RPV and NVP				V179E
50	Chongqing	DBC28B177BFEC00CD664B69B278FF182	8BD9143C3CEAFE9921C04BCCA63ADABD	41389	CQ-12-004040	1	1	EIA+ HIV NAT+	D-5	16	4	43	8BD9143C3CEAFE9921C04BCCA63ADABD	LT	07_BC
50	Chongqing	E3D576843064A749B98BDEB9B16E9668	F92827B5D18FA3773E276D440F696633	41389	CQ-12-004039	1	1	EIA+ HIV NAT+	D-5	16	4	40	F92827B5D18FA3773E276D440F696633	LT	01_AE
50	Chongqing	9BA5BF2E82D7FED74579EDCA6955CEDC	7A1176C2F711348B3C2181510ADD6554	41385	CQ-12-003973	1	1	EIA+ HIV NAT+	D-5	16	2	4	7A1176C2F711348B3C2181510ADD6554	RECENT	07_BC
50	Chongqing	1B3E4464D9D24354F2F4592077FB579E	20ABA57A303B551BA5E8ACC4847E806B	41385	CQ-12-003970	1	1	EIA+ HIV NAT+	D-5	16	1	76	20ABA57A303B551BA5E8ACC4847E806B	LT	07_BC
50	Chongqing	0A35760BA5852477B3F2B6208C236265	4F9384890F4142B937FC81CF79F8D8A2	41385	CQ-12-003969	1	1	EIA+ HIV NAT+	D-5	16	1	73	4F9384890F4142B937FC81CF79F8D8A2	LT	01_AE
50	Chongqing	19AAB52406DEA13BF52B0A544C2C62E6	2AD5C415F4F927C5A9581A40C1860614	41387	CQ-12-003968	1	1	EIA+ HIV NAT+	D-5	16	1	70	2AD5C415F4F927C5A9581A40C1860614	LT	07_BC
50	Chongqing	1C8AA2BB67A7B5F93EAED395D779D954	24F83BE67E82D2DECB5A6362F1B64943	41380	CQ-12-003862	1	1	EIA+ HIV NAT+	D-5	15	5	76	24F83BE67E82D2DECB5A6362F1B64943	LT	07_BC
50	Chongqing	BFAC9E61AD9E2C04D0E9AA5C52DCD418	AEB771D1822EAAE05B8E907E4D6BB947	41372	CQ-12-003834	1	1	EIA+ HIV NAT+	D-5	15	4	73	AEB771D1822EAAE05B8E907E4D6BB947	LT	07_BC		PLLR to EFV, ETR, RPV and NVP				V179D
50	Chongqing	3E7CFDD5AD534F8D0FE5F8E696E7020F	E51196753F05B53B9D6C7F2EB4C97A60	41377	CQ-12-003798	1	1	EIA+ HIV NAT+	D-5	15	3	46	E51196753F05B53B9D6C7F2EB4C97A60	LT	01_AE
50	Chongqing	CCFF9D0C8111ECF57F00CE3101A3B782	2EB4F2C4C636D00F4311BC054AB21454	41377	CQ-12-003797	1	1	EIA+ HIV NAT-	D-5	15	3	43	2EB4F2C4C636D00F4311BC054AB21454	LT	07_BC
50	Chongqing	6A5395AB7774402461145B52CE2B0576	E6D6C72F809C3ACA017935ABFF53DB00	41376	CQ-12-003796	1	1	EIA+ HIV NAT+	D-5	15	3	40	E6D6C72F809C3ACA017935ABFF53DB00	RECENT	07_BC
50	Chongqing	E8633D60AED7013BD6CF3A2741A4F26B	AF105E84CE84B13D3180A483F89955C4	41377	CQ-12-003795	1	1	EIA+ HIV NAT+	D-5	15	3	37	AF105E84CE84B13D3180A483F89955C4	RECENT	08_BC
50	Chongqing	44CBD981720A528E33BC8B497DE5A15F	EAE3E1020624F39B9263C74388D68E21	41353	CQ-12-003677	1	1	EIA- HIV NAT+	D-5	19	3	1	EAE3E1020624F39B9263C74388D68E21	LT	07_BC		PLLR to AZT, EFV and NVP			K219R	K238N
50	Chongqing	B247177C3EC9BFE5AA8B38A776EA3480	FE88713A121A8C86CAC4FC552857B48B	41336	CQ-12-003511	1	1	EIA- HIV NAT+	D-5	18	4	70	FE88713A121A8C86CAC4FC552857B48B	LT	07_BC
50	Chongqing	67DCFE8772D5FDDE0D0E9E64C195BADF	954F3905B7B02FCBCA6FD1805C49A436	41304	CQ-12-003342	1	1	EIA- HIV NAT+	D-5	13	7	22	954F3905B7B02FCBCA6FD1805C49A436	LT	07_BC
50	Chongqing	FC268B1B120A1A6FD5B1457A32B6A962	BA4A965B4220F5B19526D6377C4A7E31	41304	CQ-12-003341	1	1	EIA- HIV NAT+	D-5	13	7	19	BA4A965B4220F5B19526D6377C4A7E31	LT	07_BC
50	Chongqing	FAE7BADBCDDD5101DFCA94423033DA78	C9D8506FF3D720A213826C48581D040E	41300	CQ-12-003274	1	1	EIA- HIV NAT+	D-5	13	4	61	C9D8506FF3D720A213826C48581D040E	LT	07_BC
50	Chongqing	23CCE9D8DEF38747C73190548F0C54F8	8D0D3C0577FD98BC9328876C461ED16B	41297	CQ-12-003272	1	1	EIA- HIV NAT+	D-5	13	4	55	8D0D3C0577FD98BC9328876C461ED16B	LT	07_BC
50	Chongqing	1740825D4FDE7F2E7B5CE3F062944657	2FF27FC7775182BF43B9EB275467D542	41290	CQ-12-003214	1	1	EIA- HIV NAT+	D-5	13	2	43	2FF27FC7775182BF43B9EB275467D542	LT	07_BC		PLLR to ATV, LPV		M46I
50	Chongqing	87BD8A70F142B997AAE19615DBEB4330	2CEF2B5406421AFE8AB12588F1BF8F33	41289	CQ-12-003196	1	1	EIA- HIV NAT+	D-5	13	1	70	2CEF2B5406421AFE8AB12588F1BF8F33	LT	07_BC
50	Chongqing	0511AF9273DB8B2CF01C98A6AA96E0E0	286C88C28B630CBACA95293295740EDF	41278	CQ-12-003143	1	1	EIA- HIV NAT+	D-5	12	7	73	286C88C28B630CBACA95293295740EDF	LT	01_AE
50	Chongqing	947A48A7973EC0CD6F9DC735F9BBB6F4	5C4A7B639E93A652A69E0B13297F95EB	41256	CQ-12-003085	1	1	EIA- HIV NAT+	D-5	11	7	28	5C4A7B639E93A652A69E0B13297F95EB	LT	07_BC
50	Chongqing	3968E9C7BFABB85FEE30A989251DCC76	2059169542AFAADDAB42FA2B7A693329	41252	CQ-12-003053	1	1	EIA- HIV NAT+	D-5	11	6	13	2059169542AFAADDAB42FA2B7A693329	RECENT	07_BC
50	Chongqing	C0C9B16E5F87CA1FA6F9677E44186537	5E6079BD251D117276DD72E3001F73B0	41242	CQ-12-002982	1	1	EIA- HIV NAT+	D-5	9	5	58	5E6079BD251D117276DD72E3001F73B0	LT	07_BC
50	Chongqing	BFD0C6CC7D12B6B9559FEA5E8F87227A	F9B1268BB662824BA934BE49F79CF45A	41242	CQ-12-002977	1	1	EIA- HIV NAT+	D-5	9	5	43	F9B1268BB662824BA934BE49F79CF45A	RECENT	01_AE
50	Chongqing	C72BCF4C86461C3AD629EFD6B228F0EE	81E9B20D35B59B505CF8DEA95EB2C61E	41241	CQ-12-002945	1	1	EIA- HIV NAT+	D-5	9	4	28	81E9B20D35B59B505CF8DEA95EB2C61E	LT	08_BC
50	Chongqing	EE9EB4FA6D59A3B8182156B4117CB4A8	DE20D31D88AFD77AD558352C39B085F1	41233	CQ-12-002857	1	1	EIA- HIV NAT+	D-5	9	1	7	DE20D31D88AFD77AD558352C39B085F1	LT	01_AE
50	Chongqing	BA176FBCE08DB5A01EC0DF519C8DEA69	31EA4681940949E4F1CC8B428A3009C2	41233	CQ-12-002856	1	1	EIA- HIV NAT+	D-5	9	1	4	31EA4681940949E4F1CC8B428A3009C2	LT	07_BC
50	Chongqing	8F183BD53AB1E37229999B53E3ADEDA1	F2D6FFFF9D0CEC80E040F7D531A71946	41231	CQ-12-002855	1	1	EIA- HIV NAT+	D-5	9	1	1	F2D6FFFF9D0CEC80E040F7D531A71946	LT	07_BC
50	Chongqing	079F2D29634FDBEB70BD7638CC073569	A6F292A2EE960DE3AF2377D6AD10F1FE	41229	CQ-12-002830	1	1	EIA- HIV NAT+	D-5	8	8	7	A6F292A2EE960DE3AF2377D6AD10F1FE	RECENT	07_BC
50	Chongqing	57384B597706080A3FD07634C11C9ADE	658EC99DD435B232C96690DD3616D9F7	41225	CQ-12-002806	1	1	EIA- HIV NAT+	D-5	8	7	16	658EC99DD435B232C96690DD3616D9F7	LT	07_BC
50	Chongqing	D4D7ACD8A61527C94BC1356121AA1259	78E1F72A2003A11211253E6505F13E5D	41225	CQ-12-002805	1	1	EIA- HIV NAT+	D-5	8	7	13	78E1F72A2003A11211253E6505F13E5D	LT	07_BC
50	Chongqing	3836E76F1A5522E0110891CB483A8912	F9B333F3A9DBBB47DABD0E4D24D95E2D	41201	CQ-12-002597	1	1	EIA+ HIV NAT+	D-5	5	8	52	F9B333F3A9DBBB47DABD0E4D24D95E2D	LT	07_BC
50	Chongqing	7D6B23CE0D1266A9EEE941BC9A0C0616	0276D3A645C7F06489A0DBA07DE5CD91	41193	CQ-12-002493	1	1	EIA+ HIV NAT+	D-5	5	4	64	0276D3A645C7F06489A0DBA07DE5CD91	LT	07_BC		PLLR to EFV, ETR, RPV and NVP				V179E
50	Chongqing	0C2D07715AABF5A7362EE1D841C00F12	C24BDA925C8E270E91D408284A4615C7	41190	CQ-12-002484	1	1	EIA+ HIV NAT+	D-5	5	4	37	C24BDA925C8E270E91D408284A4615C7	RECENT	01_AE
50	Chongqing	928ACF79B5E22567FD26634DBB4F7C5E	7790DA40A80DC4D783DE8F1B20064A53	41166	CQ-12-002382	1	1	EIA+ HIV NAT+	D-5	7	6	73	7790DA40A80DC4D783DE8F1B20064A53	LT	07_BC
50	Chongqing	6CD56F69AC68818CB2AFFB48A2E23823	E4A5748D63901156991721C65AF86920	41164	CQ-12-002381	1	1	EIA+ HIV NAT+	D-5	7	6	70	E4A5748D63901156991721C65AF86920	LT	07_BC
50	Chongqing	FDA1123772CD50144814ED859B02AC5E	62C4EB383C60D19D871C00486F9199AE	41154	CQ-12-000456	1	1	EIA+ HIV NAT+	D-5	6	5	52	62C4EB383C60D19D871C00486F9199AE	RECENT	07_BC
50	Chongqing	F2A0505B7F23C9F5A29319D59343F28B	0A71910A50177D39F55EE323195098BA	41153	CQ-12-000455	1	1	EIA+ HIV NAT+	D-5	6	5	49	0A71910A50177D39F55EE323195098BA	LT	07_BC
50	Chongqing	958842FA40AAD8AD72A363D0497F3984	F8DC60FB0CD4C5F172057EC89CF65155	41138	CQ-12-000354	1	1	EIA+ HIV NAT+	D-5	6	1	70	F8DC60FB0CD4C5F172057EC89CF65155	LT	07_BC
50	Chongqing	2130366D428C9360BCD4C5EEF5039C13	673270A344479FA98D1741BFA7155F7C	41112	CQ-12-000196	1	1	EIA+ HIV NAT+	D-5	1	8	19	673270A344479FA98D1741BFA7155F7C	LT	07_BC
50	Chongqing	9A282C057838EAE287CF285EC0137577	5DE559577BD42AEED5D01481BE4A1E95	41109	CQ-12-000179	1	1	EIA+ HIV NAT+	D-5	1	7	49	5DE559577BD42AEED5D01481BE4A1E95	LT	07_BC
50	Chongqing	2714FCE8E548423FCDE7F4FB1FDFA23B	0351022F4F0FF34534E66158E44C964D	41097	CQ-12-000087	1	1	EIA+ HIV NAT+	D-5	1	4	16	0351022F4F0FF34534E66158E44C964D	LT	07_BC
50	Chongqing	CDCE9B1C32D41AAA98F9EBA65FB71C85	11CC4400AEAC05DC1115EBEDB66DD067	41096	CQ-12-000081	1	1	EIA+ HIV NAT+	D-5	1	3	79	11CC4400AEAC05DC1115EBEDB66DD067	LT	07_BC
50	Chongqing	C06812ADD21E6E3259F39E25E773D3EC	E9BC8C1C375CC1774FC251BB293DA96F	41091	CQ-12-000047	1	1	EIA+ HIV NAT+	D-5	1	2	58	E9BC8C1C375CC1774FC251BB293DA96F	LT	07_BC
	Urumqi				WS-13-005820									LT	07_BC
	Urumqi				WS-15-005950									LT	07_BC
		LY-12-004457				LY-12-004457

## Sheet: Sheet1
MY-14-002277	LT	B
LY-14-002862	LT	B
MY-14-002278	LT	CRF01_AE
WS-15-001135	LT	CRF01_AE
GX-14-001993	LT	CRF01_AE
GX-14-002071	LT	CRF01_AE
GX-14-002072	LT	CRF01_AE
GX-14-001130	LT	CRF01_AE
CQ-15-003028	LT	CRF01_AE
MY-17-000155	LT	CRF01_AE
GX-14-002551	LT	CRF01_AE
GX-14-002605	LT	CRF01_AE
GX-14-003176	LT	CRF01_AE
GX-14-003070	LT	CRF01_AE
MY-14-001231	RECENT	CRF01_AE
GX-14-000050	LT	CRF01_AE
GX-13-004024	LT	CRF01_AE
GX-13-004003	RECENT	CRF01_AE
GX-12-001872	LT	CRF01_AE
GX-12-001870	LT	CRF01_AE
GX-12-001805	RECENT	CRF01_AE
GX-12-001804	RECENT	CRF01_AE
CQ-14-002666	LT	CRF01_AE
CQ-14-002374	LT	CRF01_AE
CQ-14-000658	LT	CRF01_AE
WS-17-000129	RECENT	CRF01_AE
GX-14-001990	LT	CRF01AE
GX-14-001334	LT	CRF01AE
GX-14-001647	LT	CRF01AE
CQ-15-003024	LT	CRF01AE
CQ-13-003764	LT	CRF01AE
WS-17-000127	LT	CRF07_BC	Q58E				LLR to TPV
WS-17-000131	RECENT	CRF07_BC
LY-14-002984	RECENT	CRF07_BC
CQ-15-100238	LT	CRF07_BC
LY-14-001339	RECENT	CRF07_BC
MY-14-002275	LT	CRF07_BC
WS-15-000163	LT	CRF07_BC
WS-15-000168	LT	CRF07_BC
GX-14-001991	LT	CRF07_BC
GX-14-001502	LT	CRF07_BC
GX-14-001394	LT	CRF07_BC
GX-14-001230	LT	CRF07_BC
CQ-15-003482	LT	CRF07_BC
CQ-15-003483	LT	CRF07_BC
CQ-15-003336	LT	CRF07_BC
CQ-15-003310	LT	CRF07_BC
CQ-15-003308	RECENT	CRF07_BC
CQ-15-002970	LT	CRF07_BC
CQ-15-003252	LT	CRF07_BC
CQ-15-003143	LT	CRF07_BC
CQ-15-003127	LT	CRF07_BC
CQ-15-003099	LT	CRF07_BC
CQ-15-003081	LT	CRF07_BC
CQ-15-003080	LT	CRF07_BC		M46L			PLLR to ATV, FPV, IDV and LPV; LLR to NFV
WS-15-000676	LT	CRF07_BC
WS-15-000652	LT	CRF07_BC			D67N		ABC AZT TDF
WS-15-001337	LT	CRF07_BC
LY-14-002890	LT	CRF07_BC
GX-14-002550	LT	CRF07_BC				L100I	EFV ETR NVP RPV
GX-14-002416	LT	CRF07_BC				L100I	EFV ETR NVP RPV
GX-14-002328	LT	CRF07_BC
CQ-15-100232	LT	CRF07_BC
CQ-15-003951	LT	CRF07_BC
CQ-15-003628	RECENT	CRF07_BC
CQ-15-004424	LT	CRF07_BC
CQ-15-004376	RECENT	CRF07_BC
CQ-15-004298	LT	CRF07_BC
WS-13-005435	LT	CRF07_BC
WS-13-005103	LT	CRF07_BC
WS-13-004974	RECENT	CRF07_BC
WS-13-004862	LT	CRF07_BC
MY-14-000942	LT	CRF07_BC
MY-14-000936	RECENT	CRF07_BC
MY-14-000644	LT	CRF07_BC
CQ-14-002934	LT	CRF07_BC
CQ-14-002804	LT	CRF07_BC
CQ-14-002448	LT	CRF07_BC
CQ-14-002356	RECENT	CRF07_BC
CQ-14-002265	LT	CRF07_BC
CQ-14-002259	LT	CRF07_BC
CQ-14-002253	LT	CRF07_BC
CQ-14-002229	RECENT	CRF07_BC
cq-14-002187	LT	CRF07_BC
CQ-14-002171	LT	CRF07_BC
CQ-14-002116	LT	CRF07_BC
CQ-14-002002	LT	CRF07_BC
CQ-14-001967	LT	CRF07_BC
CQ-14-001867	LT	CRF07_BC
CQ-14-001849	LT	CRF07_BC
CQ-14-001771	LT	CRF07_BC
CQ-14-001733	LT	CRF07_BC
CQ-14-001319	LT	CRF07_BC
CQ-14-001285	LT	CRF07_BC
CQ-14-001104	LT	CRF07_BC
CQ-14-001083	LT	CRF07_BC
CQ-14-001063	LT	CRF07_BC
CQ-14-000921	LT	CRF07_BC
CQ-14-000919	LT	CRF07_BC
CQ-14-000880	RECENT	CRF07_BC
CQ-14-000713	LT	CRF07_BC
CQ-14-000675	RECENT	CRF07_BC
CQ-14-000604	LT	CRF07_BC
CQ-13-003902	LT	CRF07_BC
CQ-13-003458	LT	CRF07_BC
CQ-13-000546	LT	CRF07_BC
CQ-13-000542	LT	CRF07_BC
CQ-13-000540	RECENT	CRF07_BC
CQ-13-000537	LT	CRF07_BC
CQ-15-004799	LT	CRF07_BC	Q58E				LLR to TPV
CQ-15-004699	LT	CRF07_BC
CQ-15-004700	LT	CRF07_BC
CQ-15-004936	LT	CRF07_BC	Q58E				LLR to TPV
CQ-15-004978	LT	CRF07_BC	Q58E				LLR to TPV
MY-14-001846	LT	CRF07_BC
MY-14-002437	LT	CRF07_BC
MY-14-002276	LT	CRF07_BC
WS-15-005820	LT	CRF07_BC
WS-15-005950	LT	CRF07_BC
WS-15-000089	LT	CRF07_BC
GX-14-001992	LT	CRF07_BC
GX-14-002073	LT	CRF07_BC
GX-14-001312	LT	CRF07_BC
CQ-15-003296	LT	CRF07_BC
MY-14-002664	LT	CRF07_BC
MY-14-002509	RECENT	CRF07_BC
MY-17-000157	LT	CRF07_BC
WS-15-000657	RECENT	CRF07_BC
WS-15-001148	LT	CRF07_BC
WS-15-001159	LT	CRF07_BC
LY-14-000270	LT	CRF07BC
MY-14-001845	LT	CRF07BC
WS-15-005490	LT	CRF07BC
WS-15-005696	LT	CRF07BC
WS-15-005720	LT	CRF07BC
GX-14-001902	LT	CRF07BC
CQ-15-003540	LT	CRF07BC
CQ-15-003012	LT	CRF07BC
LY-14-004753	RECENT	CRF07BC
LY-14-000109	LT	CRF07BC
CQ-15-004638	LT	CRF08_BC
CQ-15-004989	LT	CRF08_BC
CQ-15-004939	LT	CRF08_BC
CQ-15-003312	LT	CRF08_BC
CQ-14-001847	LT	CRF08_BC
CQ-14-000805	RECENT	CRF08_BC
CQ-14-000781	RECENT	CRF08_BC
CQ-14-000684	LT	CRF08_BC
WS-15-000149	LT	CRF08BC
CQ-15-003366	RECENT	CRF08BC
CQ-15-004954	LT	CRF55_01B				V179E	EFV ETR NVP RPV
WS-15-005290	LT	CRF55_01B
WS-15-000162	LT	CRF55_01B
MY-14-001617	RECENT	CRF55_01B
CQ-14-002001	RECENT	CRF62BC
CQ-14-001965	RECENT	CRF69_01B
对应样本编号	感染阶段		PI accessory DRMs	PI major DRMS	NRTI DRMs	NNRTI DRMs	Drug resistance
